# Supplementary material for: Molecular signatures induced by interleukin-2 on peripheral blood mononuclear cells and T cell subsets
Source: J Transl Med. 2006 Jun 28;4:26. doi: 10.1186/1479-5876-4-26 (PMC1557669; doi:10.1186/1479-5876-4-26)
Supplement: Additional file 1 — Genes differentially expressed between non-treated and rIL-2 treated PBMC from 47 donors; 1,690 genes were identified to be significantly differentially expressed at a paired t test cut-off p2-value < 0.005 (see Table 1). [file 1479-5876-4-26-S1.supp]

UNIQID	NAME	GWEIGHT	NonSTI-4hr-D1-Ca	NonSTI-4hr-D2-Ca	NonSTI-4hr-D6-Ca	NonSTI-4hr-D7-Ca	NonSTI-4hr-D8-Ca	NonSTI-4hr-D9-Ca	NonSTI-4hr-D11-Ca	NonSTI-4hr-D16-Ca	NonSTI-4hr-D18-Ca	NonSTI-4hr-D19-Ca	NonSTI-4hr-D20-Ca	NonSTI-4hr-D22-Ca	NonSTI-4hr-D24-Ca	NonSTI-4hr-D25-Ca	NonSTI-4hr-D26-Ca	NonSTI-4hr-D28-Ca	NonSTI-4hr-D30-Ca	NonSTI-4hr-D31-Ca	NonSTI-4hr-D32-Ca	NonSTI-4hr-D33-Ca	NonSTI-4hr-D34-Ca	NonSTI-4hr-D35-Ca	NonSTI-4hr-D37-Ca	NonSTI-4hr-D38-Ca	NonSTI-4hr-D41-Ca	NonSTI-4hr-D42-Ca	NonSTI-4hr-D43	NonSTI-4hr-D45-Ca	NonSTI-4hr-D46-Ca	NonSTI-4hr-D47-Ca	NonSTI-4hr-D3-Ch	NonSTI-4hr-D4-Ch	NonSTI-4hr-D5-Ch	NonSTI-4hr-D10-Ch	NonSTI-4hr-D12-Ch	NonSTI-4hr-D13-Ch	NonSTI-4hr-D14-Ch	NonSTI-4hr-D15-Ch	NonSTI-4hr-D17-Ch	NonSTI-4hr-D21-Ch	NonSTI-4hr-D23-Ch	NonSTI-4hr-D27-Ch	NonSTI-4hr-D29-Ch	NonSTI-4hr-D36-Ch	NonSTI-4hr-D39-Ch	NonSTI-4hr-D40-Ch	NonSTI-4hr-D44-Ch
EWEIGHT			1	1	1	1	1	1	1	1	1	1	1	1	1	1	1	1	1	1	1	1	1	1	1	1	1	1	1	1	1	1	1	1	1	1	1	1	1	1	1	1	1	1	1	1	1	1	1
IMAGE:771058	CISH--Cytokine inducible SH2-containing protein	1	-2.200671911	-2.671836615	-1.00574553	-1.078439236	-2.301970005	-1.832410574	-0.777044833	-2.212932348	-2.601618052	-2.164646149	-1.479938984	-1.928884745	-1.311834335	-1.668093324	-1.82143724	-2.092929363	-2.192766666	-1.011251688	-3.375415802	-1.950468063	-1.296580911	-2.632044792	-1.320246935	-0.782452345	-2.449941635	-1.646885395	-1.9133389	-1.237542868	-1.018588901	-0.663496315	0.279500693	-1.858834743	-0.52454704	-1.839101791	-2.339873314	-1.541463494	-1.942774534	-1.772865772	-1.409192324	-2.442140102	-1.578894615	-2.045581341	-1.671824932	-1.896452069	-1.973134518	-2.892418861	-1.126533151
IMAGE:131073	SOCS2--Suppressor of cytokine signaling 2	1	-1.538700581	-2.135625124	-1.345490694	-1.223867059	-1.955047846	-3.264040709	-1.103636384	-2.173449039	-2.637253761	-2.262458086	-1.14641428	-2.686734676	-1.152589202	-1.722434521	-1.371633887	-2.464079142	-2.360227346	-1.431361198	-3.017141342	-1.882035494	-1.073737025	-2.39635849	-1.655857682	-1.278681993	-1.323836446	-1.328650951	-2.056873798	-2.095680952	-0.251376241	-3.402794361	-0.641720653	-2.243166685	-2.507197857	-1.555378556	-2.129979849	-1.943641663	-1.153956175	-1.994094014	-2.049799681	-2.013976812	-2.053739071	-1.99903214	-1.924539804	-1.638900638	-1.487528086	-3.256060839	-1.581068277
IMAGE:343987	DPP4--Dipeptidylpeptidase 4 (CD26, adenosine deaminase complexing protein 2)	1	0.271376401	1.161082149	-0.943098009	-0.370622337	0.39925018	-0.187434405	-1.936765909	-0.434651822	-1.12378335	-0.031013573	0.168211445	0.084372185	0.074433513	0.343268275	-0.241575435	0.280666947	-0.523742497	-0.956239998	-0.397393286	-0.610124528	0.418064147	-0.231497586	0.144580588	0.579621196	0.092754126	0.622267485	-0.248317033	-0.100611873	0.308013409	-0.650140703	-0.740600824	1.126141548	-0.300867826	-0.055074964	0.123987399	-0.250008464	0.397778213	-0.263015747	-0.092258625	-0.587516189	0.356877238	0.029000342	-1.517376661	0.529886723	-0.002159885	0.155202702	-1.47858274
IMAGE:2325060	FLT3LG--Fms-related tyrosine kinase 3 ligand	1	-1.323566318	-1.435253263	-1.058872819	-2.300793171	-0.904483259	-2.023550749	-3.253654003	-0.909803629	-1.36895895	-0.972924888	-0.44255355	-1.074358344	-1.310323	-0.628326118	-0.493768334	-1.600347161	-1.32462728	-2.280864239	-1.820860028	-1.40862155	-1.380291104	-1.879118919	-1.519927859	-0.751371026	-2.456046104	-1.894891143	-1.836000204	-0.510932684	-0.530397296	-0.546068192	-0.99058038	-1.857409358	-1.792510509	-1.039814115	-1.364512682	-1.615989923	-1.211455584	-1.584036946	-1.41320169	-1.213117361	-1.482258201	-1.219306111	-2.085308552	-1.264636636	-1.633215547	-2.671078682	-0.860568762
IMAGE:491121	SOCS2--Suppressor of cytokine signaling 2	1	-0.625491917	-0.602632403	-1.304932952	-0.185162827	-0.553127706	-0.554969013	0.018282486	-1.065609217	-0.406677455	-0.596376896	-0.884861112	-0.337621212	-0.352174014	0.055948954	-0.622909904	-0.584418893	-0.732770324	-0.444286436	-1.345017314	-0.957677722	-0.293008715	-1.278840423	-0.302906334	-0.304423749	-0.78882587	-0.722113013	-0.469657421	-1.000156164	-0.761271	-0.569670677	-0.950606525		-0.835289359	-0.265271962	-0.760797739	-0.135319754	-0.59150815	-0.663303852	-0.145302638	-0.686203837	0.026665663	-1.771389008	-0.852479875	-0.293376952	-0.307530552	-1.07208395	-0.508624256
IMAGE:148421	TXK--TXK tyrosine kinase	1	0.054132286	-0.551560163	-1.423939824		-0.64696908	0.088347763	-1.341880083	-0.822996855	-0.973816335	-0.105686195	-0.706772745	-0.391792923	-0.447427571	-0.658769369	-0.666580081	-0.166469023	-0.781116009	-0.866267204	-0.600009263	-0.980106711	-0.585561275	0.079292819	-0.640342116	-0.695632458	-1.41064322	-0.528859675	-1.656067014	-0.904175699	-1.364578366	-0.842890382	-0.671162069	-0.869646311	-0.597484767	-0.535608113	-0.026202355	-0.852068901	-0.364267737	-0.292004913		-0.841276169	0.097009629	0.080180004	-1.714226723	-0.174620315		-0.679977775
IMAGE:724652	CD8B1--CD8 antigen, beta polypeptide 1 (p37)	1	-0.512628675	-0.335662752	0.796301663	-0.892993212	0.328096211	-1.375368476	-1.927048564	-1.393651247	-1.06395483	-1.195008397	-0.889118612	-0.333855122	0.731343031	0.366513401	-1.203865647	-0.326189637	-0.907331169	-2.136916161	-1.015797019	0.052093342	-0.728266776	-0.919569254	-0.079194374	-0.644555926	-0.610102594	-1.042039514	-1.188852429	0.909247935	-0.141302094	-0.304436415	-0.265936494	-0.333882451	0.375645936	-0.238082886	-0.410580605	-1.643435836	-0.053854905	-0.679233193	-0.253215462	-0.930158556	-0.284336746	-0.825119376	-1.032684684	-1.013803124	-0.775358021	-1.631566763	-1.188927412
IMAGE:489079	IL2RB--IL-2 receptor beta chain	1	1.015906453	0.436842978	0.192086488	-0.75861299	0.283756733	0.08403638	-0.941400766	-0.202630192	0.149230227	-0.505074263	0.742179334	-0.433108926	0.688449919	1.01002717	-0.123822935	0.284554601	-0.111795135	-0.225832999	-0.352100253	-0.479504436	-0.136693031	-0.106694348	-0.206213981	0.381248266	-1.253749251	-0.848115385	-1.568758011	-1.134773731	-1.320614457	-1.365186095	0.272779882	0.251834184	0.527310371	0.264618099	0.229612216	-0.127567425	0.305366933	0.431925565	1.576017261	-0.395214409	0.467483252	-0.021233451	-0.708564222	-0.420385659	-0.950311601	-1.485522509	-2.40385294
IMAGE:843159	TCF12--Transcription factor 12 (HTF4, helix-loop-helix transcription factors 4)	1	-0.087914541	-0.084652573	-0.270081162	-0.221429139	-0.059722662	0.053150747	-0.762271702	-0.307379276	-0.027673515	-0.240052491	-0.214202911	-0.087029025	-0.144151494	-0.328448236	-0.025338873	0.1146091	-0.44761768	-0.492131233	-0.477920622	0.034094386	-0.280790448	-0.072727062	-0.362999588	-0.319470018	-0.276848882	-0.115121752	-0.129155815	-0.397879928	-0.53291887	-0.267314017	-0.126375854	-0.248037145	0.105562344	-0.558524549	-0.257592767	-0.441577673	-0.296025366	-0.018492905	-0.105883338	-0.29624635	-0.090246774	-0.27478829	-0.565752447	-0.120466329	-0.214365259	-0.195388064	-0.387614727
IMAGE:950482	SNRPB--Small nuclear ribonucleoprotein polypeptides B and B1	1	-0.313368142	-0.776298106	-0.315279812	-0.451435328	-0.449065596	0.531649947	-0.976794541	-0.201837569	-0.289455503	0.118430004	-0.366332382	-0.067985155	-0.182065561	0.17155236	-0.012812213	-0.075233459	-0.593533337	-0.49722296	-0.319957227	-0.289732009	-0.523798287	-0.192592055	-0.423857808	-0.044122282	-0.777472377	-0.389597565	-0.418165118	-0.398725837	-0.482582957	-0.590491056	-0.14880392	-0.772010744	-1.217038512	-0.450925201	-0.025870495	-0.858690083	-0.164094567	-0.321339905	-0.156793728	-0.193439186	-0.088574015	-0.653070927	-0.807329774	-0.26763317	-0.393333793	-0.014657389	-0.218569517
IMAGE:1916614	FLT3LG--Fms-related tyrosine kinase 3 ligand	1	-1.050472736	-0.989745736	-0.683628023	-1.801179886	-0.809803188	-2.352787018	-2.365821123	-1.475158691	-1.484707952	-0.994095087	-0.673575699	-1.005425811	-0.661068201	-1.12721312	-1.700835347	-1.480009556	-0.892781377	-1.123935938	-1.740821242	-0.410923272	-1.487759709	-1.188450098	-1.017672658	-0.57554692	-1.803179502	-2.739001274	-2.749885321	-0.499995828	0.196311921	-0.152612492	-0.323732972	-1.43293798	-1.130203724	-2.279640436	-0.807240605	-1.158401012	-0.794497311	-1.172492266	-1.349738836	-1.219348073		-1.210386634	-1.264539957	-0.688140035	-2.13467741	-0.712018073	-1.634156346
IMAGE:257329	CMAH--Cytidine monophosphate-N-acetylneuraminic acid hydroxylase (CMP-N-acetylneuraminate monooxygenase)	1	-0.153027996	0.005616098	-0.199033141	-0.306709349	-0.357770234	-0.024474569	0.08992441	-0.409811348	0.137586549	-0.253441066	-0.122781038	-0.068002619	0.126234785	0.112675019	-0.390578032	-0.210776031	-0.315184414	-0.542999923	-0.650823474	-0.930958807	-0.114897974	-0.309298784	0.151738405	-0.338505894	-0.682487547	-0.822408378	-1.086659908	-0.624920428	-0.398122966	-0.117914148	-0.230372757	-0.281685501	-0.362841696	0.459364533	-0.044926617	0.348837465	0.252869815	0.007027088	0.347183377	-0.369282275	-0.510047495	0.384299994	-0.679985106	0.112881266	-0.687881231	-0.858050704	-0.588821769
IMAGE:2268515	NEFH--Neurofilament, heavy polypeptide 200kDa	1	-1.244291425	-1.041041255	-1.526024699	-2.574107409	-0.795150936	-1.513352752	-2.41951108	-1.461540699	-1.623032212	-1.186037183	-0.85502255	-1.174951673	-1.011978269	-0.365352035	-0.582787216	-1.036371469	-1.672805309	-1.96704793	-1.354341149	-1.777982712	-1.32359612	-1.612394214	-0.83705169	-0.994829178	-1.714878321	-2.042402744	-1.607468486	-0.882676303	-0.977659523	-1.262896299	-0.506448388	-1.627227306	-1.4624722	-0.764191329	-1.306377053	-0.948258698	-1.300974131	-1.633624196	-1.407469749	-1.37749362	-1.31983304	-1.17695415	-2.566805363	-1.327892303	-1.683960319	-1.069706917	-1.858504653
IMAGE:2027884	TOP3B--topoisomerase (DNA) III beta	1	0.634736776	-0.551696241	-1.276178122	-0.398071826	-0.303351492	-3.647065401	0.65108645	-0.857343614	-0.12605767	-0.814813972	0.035232455	-0.919184029	0.195221379	-0.099474646	-0.491808355	-1.153058648	-0.636968195	-0.387557924	-2.330005646	-0.744520664	0.322418571	-0.790155232	-0.390832216	0.108727314	-0.140254676	0.417134076	-0.51406461	-1.898237109	0.111908287	-0.413761765	0.215674236	-0.427538455	-1.683665395	0.729867578	-0.935957015	0.293141484	0.289360881	-1.208918452	-0.396628469	-1.015859127	-0.103469439	-0.788837314	-0.219707787	-1.008084774	0.230951697	-0.770130992	0.808870971
IMAGE:898001	SIRT2--Sirtuin (silent mating type information regulation 2 homolog) 2 (S. cerevisiae)	1	0.142678604	-0.29016909	0.183213517	0.447213441	0.059054878	0.543198347	0.516301036	-0.075771093	0.028949186	0.004125268	-0.280541718	0.292072922	0.69640708	0.40465045	0.191551611	0.139898032	0.029086139	0.271098405	-0.144335389	0.443877846	-0.031340308	-0.23738493	0.044181649	0.391960531	-0.844713807	-0.531682968	-0.692645729	0.117828593	-0.051654741	-0.059677914	-0.247103214	0.057701614	0.291090488	0.504605889	-0.019212043	0.860716045	0.597591817	0.351359874	0.653902054	0.378232419	0.296227425	-1.259584546	-0.239592701	0.066817902	-0.133599669	-0.396538705	0.144160181
IMAGE:310034	PRKY--Protein kinase, Y-linked	1	0.118431479	0.468286455	-0.360024989	-0.268911213	0.474129409	0.505066693	-0.329593271	-0.67273742	0.436773151	0.696708024	-0.488567472	0.673440695	0.303728223	0.248485431	-0.378417134	-0.18975836	-0.137787998	-0.195049137	-0.851284564	-0.23853682	-0.470162064	-0.098501727	0.252792954	-0.058548436	-0.361932129	-0.309178323	-0.699881852	-0.428888828	0.487374783	0.256546438	-0.120807722	0.357579321	-0.618816853	0.023217529	0.769399285	0.37011838	0.363219649	0.124735601	0.053334989	-0.317903996	0.656949103	-0.024590602	-0.613586307	0.490061879	-0.238929734	0.491563261	0.089572288
IMAGE:28823	AP3M2--Adaptor-related protein complex 3, mu 2 subunit	1	0.111097001	0.590843081	-0.358018398	-0.264116377	0.216616914	0.121448718	0.097768635	-0.386863232	0.319610924	0.298574835	-0.361808211	0.589620352	-0.027597317	0.339308619	-0.17053391	0.179305524	0.138074532	-0.150176361	-0.347351134	-0.453873843	-0.161602125	0.352564484	0.278247654	0.389234841	-0.162694469	-0.016487457	0.080403037	-0.222181872	0.081119955	-0.010699112	-0.122336648	0.604184926	-0.11336562	0.356840879	0.575769246	0.289512128	0.158294156	0.117589191	0.231261015	0.120709166	0.516064167	0.585311294	-0.041127171	0.348239005	-0.427598417	-0.152731448	-0.223238915
IMAGE:79848	NEDD9--Neural precursor cell expressed, developmentally down-regulated 9	1	-1.058424473	-1.035486221	-1.151575208	-1.495330453	-1.191522479	-1.257847667	-1.036230803	-1.063180208	-1.832723737	-1.633642673	-0.037258524	-1.692001343	-0.938146055	-1.411817074	-0.638458788	-1.123387694	-2.19131732	-1.917684913	-2.033837318	-1.54555428	-1.655270576	-1.482741833	-1.435896397	-1.385724306	-1.756296039	-1.13452518	-1.559992075	-2.003480911	-1.629906058	-1.313161731	0.415526211	-1.102626801	-0.255297959	-1.05661881	-1.219498754	-1.482510924	-0.946237504	-1.87354517	-1.687095523	-1.55311501	-1.349471569	0.182536513	-2.542694569	-1.319376111	-2.010572195	-1.336038232	-2.385171175
P01122	--B-cell CLL/lymphoma 2	1	-1.054673553	0.161806822	-1.092656016	-0.258486658	0.319476813	-1.233860135		-1.399861217	-0.346613973	-0.638304532		-0.686991394	-0.48020345	-0.53378731	-0.903261542	-0.191621721	-0.850154579	-1.375947237	-0.221812651	-1.893535614	-1.253741145	0.381586999	-0.601263106	-0.515154958	-0.305128485	-0.449357569	-1.704997659	-1.674060583	-1.29585588	-1.360884786	-1.237594843	-0.42655465	-0.87415266	-0.764123321	-0.611662388	-0.505982757	-0.182409346	-0.964981496	-0.748265088	-1.24349463	-0.138645113	0.255931735	-0.88724035	0.025457673	-0.287046283	-1.494455218	-2.210826397
IMAGE:1034494	ADAM19--A disintegrin and metalloproteinase domain 19 (meltrin beta)	1	0.947219372	-1.066524386	-1.832391858	-0.336187035	0.052656077	-1.822653532	1.068916321	-1.387174487	0.001549323	-0.986571491	-0.054168824	-0.987945974	0.243773311	-0.367856622	-0.70506978	-1.044861078	-0.439691156	-0.109684393	-1.953683853	-1.571895599	0.502870679	-0.94772011	-0.295286	0.23553504	-0.262822479	0.388423562	-0.50515002	-2.146905899	-0.053730838	-0.715027153	-0.375168592	-0.309035867	-1.061556339	1.183980107	-0.984622538	0.328961194	0.31387195		-0.521923006	-1.240130186	-0.048743833	-0.67359525	-0.422334164	-0.939850092	-0.060083479	-1.117611051	0.133491084
IMAGE:141806	TNFAIP3--A20=TNF alpha inducible, TRAF1,2 binding inhibitor of NF-kB activation	1	1.093222618	1.075846076	-0.725116551	0.20116809	0.151664153	0.347610116	0.517329633	0.980491996	0.618303657	0.427929878	0.894466639	-0.491228789	1.40979588	0.984050632	0.528032184	0.667446077	0.465075105	0.626368761	0.774891198	0.42070213	0.930692434	0.586719573	0.537040651	0.835489213	0.392814904	0.904800951	0.424012274	-0.309643328	0.451926768	-0.120888911	0.474932462	1.04228282	-0.234059751	1.000968337	0.695614517	0.588707387	1.505200863	0.720123708	1.344132423	0.314190358	0.507185519	1.567085505	0.576695561	0.394284874	0.299822271	0.631497324	0.060169514
IMAGE:204634	YES1--c-yes-1 kinase	1	1.067338705	0.826353133	0.274924219	0.316891998	0.345508337	1.23710382	0.122934222	0.302556485	0.556702971	0.219067007	-0.044402752	0.310013682	0.532596409	0.279078096	-0.046486426	0.165546805	0.584104002	0.026597712	-0.275703043	-0.763452232	0.712620974	0.284422487	0.119643517	0.200665042	0.246085331	0.70439899	0.041193586	-0.112956695	-0.000940344	0.153980464	0.53252089	1.091531992	1.475683808	0.47453472	0.83171761	-0.085795775	0.324993759	0.664178669	0.874798477	0.515835404	0.779317558	-0.372592092	-0.172756582	0.399883926	-0.003168354	0.192668438	-0.490568042
IMAGE:2404216	PTGER2--Prostaglandin E receptor 2 (subtype EP2) 53kD	1	-0.984445155	-0.520940423	0.951509953	-0.675682664	-1.525797486	-0.444403201	-0.015542696	-0.006651856	0.300396562	-0.047181856	-0.647678554	-0.36199221	-0.335217595	-1.281893134	0.078911915	0.026877087	0.448106736	0.790119231	0.090694033	0.768598795	0.293290973	-0.915627062	0.003041488	0.049062632	-0.290699929	-1.225297809	-0.411298424	0.534271002	-0.747616649	-1.227249503	0.037623938	-0.098689802	0.784690976	-1.121548414	-1.221458912	-1.061372638	-1.394124031	0.020673208	0.052793596	0.465326279	-1.727950335	-1.717698216	0.5813815	-0.418878317	-0.749280453	0.102920659	-0.741672337
IMAGE:796680	SLC35A1--CMP-sialic acid transporter=solute carrier family 35 (CMP-sialic acid transporter), member 1	1	-0.569578469	0.053597663	-0.467242092	0.064155377	-0.794453621	-0.107119374	0.143632501	-0.394191861	-0.036233161	-0.905422568	-0.477876693	-0.203282699	-1.084797621	-0.667868674	-0.278660238	-0.224138886	-0.664233506	-0.023549801	0.00743049	0.296103746	0.084641084	-0.110793702	-0.861524642	-0.785605848	-0.491423845	0.035298638	0.280789644	0.099598199	-0.446512938	0.391995668	0.290197611	0.436347514	-0.649673522	-1.200868726	-0.208124787	-0.319426149	-0.477306306	-0.244961262	-1.184906125	-0.157752484	-0.445320517	-0.867061317	-0.109877348	-0.228578836	0.728576362	-0.320620209	0.28811118
P43945	--lymphocyte antigen 9	1	-0.069265567	0.927585125	0.011330771	0.695001721	0.771998227	-0.077744156	-0.760661125	-1.120091558	0.195918173	-0.24140276	-0.032127034	-0.278465778	0.115610763	-0.116603531	-0.385729879	0.418835312	-0.090262823	-0.893495798	0.30308786	-0.264935225	-0.698424757	0.415706694	-0.128179938	-0.594088197	0.217026293	0.093347117	-0.948976874	-0.627096295	-1.257068992	-1.458486915	0.200995579	0.663253784	1.092867255	-0.656100273	0.021493983	0.249675184	0.034007769	-0.102254391	-0.580931246	-0.781818271	0.098194718	0.553367794	-0.407183021	0.168289691	0.058062114	-0.403671265	-2.804094553
IMAGE:1420499	FLJ21908--Hypothetical protein FLJ21908	1	0.193970621	-0.306379467	0.428700328	0.034146298	0.514467478	0.113738813	-0.782886922	-0.466638476	-0.719047904	0.410874635	0.090630375	-0.119097508	-0.131419256	-0.121570431	0.152838156	0.855387807	0.401622295	0.302587748	0.436182827	0.205869317	0.18514356	0.577183783	0.215778857	0.106119528	0.222635716	-0.31373179	-0.761650085	-0.24287571	-0.2450113	-0.210062593	0.411861867	0.194154158	1.260339975	-0.267868161	-0.094563052	-0.264835179	-0.245326847	-0.513345838	-0.460961908	-0.51692003	0.310932785	0.365157574	0.330327809	0.492355853	-0.24928084	-0.168932721	-0.571033299
IMAGE:1032170	PRKX--Protein kinase, X-linked	1	0.903141737		0.084861696	0.059046544	0.531299293	0.61419493	-0.233675748	-0.497094035	0.624429703	1.175456405	0.439185739	0.762752414	0.734369159	0.540946722	-0.193416864	1.060126424	0.589413941	0.247013405		0.57014066	0.39165476	1.37098825	0.503715754	0.91034317	-0.06195214	-0.189910546	-0.059250847	0.820090175	0.860905886	0.827618122	-0.078469701	0.728964686	-0.248924285	0.471052051	0.935499549	0.55202359	1.177309632	0.602328062	0.69491291	-0.086294003	1.457328677	0.88473177	0.758535147	1.158675075	0.286805987	0.647460461	0.047296952
IMAGE:1631634	ARPC5L--Actin related protein 2/3 complex, subunit 5-like	1	0.061116844	0.376378298	0.839480221	0.193481877	0.326469541	0.022013178	-0.213759452	-0.508442223	-0.001652681	-0.038178649	-0.138200417	-0.030006368	0.184055656	0.213346884	-0.136450559	0.024688512	0.079688273	-0.179381073	0.178645417	-0.275185108	0.03980197	0.002293329	0.141292483	0.140958637	0.018049644	0.313447207	-0.309495419	0.659874737	0.208459169	-0.232770965	-0.326716691	-0.018705225	1.093374133	0.308952808	0.13223885	0.378794163	-0.146309882	-0.138906524	0.409380972	-0.416749239	0.281672508	-0.457396895	-0.352945268	-0.147279263	0.390707701	-0.347297668	-0.586965919
IMAGE:770697	SCYL1--SCY1-like 1 (S. cerevisiae)	1	-0.60100764	0.000145341	-0.438127667	-0.10691002	-0.121823497	-0.188093811	0.022855712	-1.040032268	-0.777927279	-0.023897998	-1.117762804	0.680570424	0.233688906	0.871408999	-1.190004349	0.238201544	-0.274860382	0.173414201	0.190650597	0.164583325	0.299030334	-0.05772825	-0.28770411	0.459700078	-1.756941438	-0.828450739	-1.209233642	-1.095396519	-1.070850015	-1.240723014	0.160073087	0.274862379	-0.886643291	0.120382369	-0.030490374	-0.322835267	0.017714193	-0.949964821	-0.279838562	-1.061190009	0.283906102	0.556881547	-0.054729585	0.175447211	-1.420395732	-1.441085815	-1.350962758
IMAGE:283715	LCP2--Lymphocyte cytosolic protein 2 (SH2 domain containing leukocyte protein of 76kDa)	1	0.030207694	0.080262214	-0.270533323	1.286366105	-0.118516348	1.003882051	2.620582104	0.580062747	1.414649367	0.665211737	0.107964873	0.309975654	0.57269609	0.345267057	0.013619612	0.182565317	-0.010528358	0.39400053	-0.163629264	-0.034001075	0.3592287	-0.261767387	0.800302088	-0.189436689	-0.334144235	0.284848273	0.520779967	-0.09566462	-0.207409635	0.097163849	-0.2133843	0.737365544	-0.393950135	0.162282348	0.368504852	0.785859942	0.462536752	1.248719811	1.130210519	1.181359887	0.086293526	-0.525597036	0.448012888	0.570975482	-0.292329162	0.276960731	0.209433496
IMAGE:345232	LTA--Lymphotoxin alpha (TNF superfamily, member 1)	1	0.39364934	0.186519161	-0.310735226	-0.447525054	0.269809306	-0.289642781	-0.066456765	-0.533274949	0.270968795	-0.096881866	-0.16580461	0.311044931	-0.137287349	0.080384739	-0.37320292	-0.080486611	-0.204472914	-0.265934855	-0.295311719	-0.811726391	0.120124936	-0.441026777	0.261403233	0.506513536	-0.530208826	-0.502354681	0.088002503	-0.450793654	-0.221093163	-0.230971023	0.03522139	0.277810425	-0.361859262	-0.127633303	0.110574603	0.403042734	-0.444720685	-0.23901917	-0.170074984	-0.403990507	0.256414652	-0.464830399	-0.214346722	-0.138441861	-0.440239191	-0.784944475	-0.269530654
IMAGE:2508563	TNFAIP3--Tumor necrosis factor, alpha-induced protein 3	1	1.006168485	1.187447667	-0.712038755	0.353605151	0.168634191	0.521204233	0.685641408	1.038272142	0.390464187	0.689430892	0.735272825	-0.285445511	1.1893363	0.737287581	0.358401984	0.390026331	0.663140774	0.385934502	0.784377575	-0.279032737	0.767175257	0.401177138	0.730882108	1.107394934	0.353012115	0.843735516	0.420319676	-0.062343672	0.371368617	-0.136292338	0.087740988	1.01779592	-0.263513833	0.661481202	0.707720101	0.493615955	1.374134183	0.767361045	1.549975276	0.40255788	0.487965077	1.439653039	0.287893593	0.566352308	0.354802489	0.667534411	0.332409531
IMAGE:1568561	BCL2L1--BCL2-like 1	1	0.314144492	0.047300905	0.324910015	0.404420882	0.35593307	0.135095298	0.817225456	-0.163856819	0.192773864	0.109993361	-0.213296875	0.060161494	0.940418005	0.620543361	-0.535335064	0.160520405	0.109880224	0.44780153	0.213176519	0.535740495	0.327412903	-0.168080211	0.204086408	0.516895592	-0.240076795	-0.707251549	-1.063102603	0.073367439	0.050797865	0.085160948	-0.066453323	0.140298143	0.642478049	0.403651536	0.213612318	0.850829482	0.600783885	0.590481818	0.675472021	0.468408018	0.473415971	-0.65446347	0.312800199	-0.00108259	-0.145786315	-0.170091987	0.079541035
IMAGE:2306589	#NAME?	1	-1.026940584	0.018246166	-0.343562245	-0.892145753	-0.379677474	-0.456342846	-1.274371743	-0.814145446	0.043714389	0.177771404	-0.094874389	-0.287874252	-0.530811489	-0.210278347	-0.66125828	-0.502690554	-0.292994589	-0.807986319	-0.485422492	-0.522148848	-0.386008263	-0.629280686	-0.424437433	-0.331258029	-1.017678618	-0.6443578	-0.215796724	-0.081491254	-0.192302227	-0.510485113	-0.993522465	-0.241158456	-0.886045396	-0.916426718	-0.414250225	-0.845550656	-0.149281055	-0.305333614	-0.645333648	-0.544807255	-0.224249154	-0.689776003	-0.858537734	-0.209329158	-0.53912884	-1.146026015	-1.393106818
IMAGE:136382	CYLD--Cylindromatosis (turban tumor syndrome)	1	-0.869057477	-0.103175685	-0.88055414	-0.887322187		-1.105657101	-0.8245157	-0.868502975	-0.120096847	-0.754390776	-0.492405355	-0.619636238	-0.692503154	-0.827073455	-1.443294644	-0.63893187	-0.225485757	-0.807176471	-0.425164431	-1.645031571	-0.222849041	-0.90234834	-0.137328178	-0.282401383	-0.816646218	-0.711882234	-0.670442283	-0.791863382	-0.778608084	-1.281591654	-1.580999136	-0.547398686	-0.950416386	0.193987086	-0.586143732	-0.684091747	-0.377686352	0.04235626	-0.163733348	-0.770866513	-0.159071073	-1.207677603	-0.500873208	-0.056562006	-0.631293595	-1.193870664	-1.301412463
IMAGE:754417	C20orf19--Chromosome 20 open reading frame 19	1	0.74826622	0.695049822	0.631434321	0.105234019	0.278999478	-0.236162245	-0.494127333	-0.308816314	-0.164084822	-0.669438779	0.443381548	0.289068013	0.043673404	0.299256474	-0.064944662	0.611462474	-0.351330668	-0.335081667	0.080876574	-0.027111771	0.159593239	0.316800535	-0.588488102	0.372279108	0.528520286	0.704128444	-0.058433697	0.407123387	-0.307516992	-0.196338117	-0.019104401	0.270764232	1.026740909	-0.224534482	0.664067447	0.02758665	0.51216507	0.007859188	0.190568075	0.007517962	0.526058793	0.207852051	-0.047359552	0.015940404	0.101789735	0.699739873	-0.412716955
IMAGE:2437907	B4GALT1--UDP-Gal:betaGlcNAc beta 1,4- galactosyltransferase, polypeptide 1	1	0.650782108	1.130776167	-0.102401681	1.08393383	0.97514236	0.753355324	0.920366526	-0.020916302	1.63850069	0.989381611	0.405855447	0.666611791	0.992456734	0.899834037	0.527828634	0.521456003	0.694435179	0.795583606	1.056943536	0.690160513	0.693930924	0.649355769	0.731953502	0.775868833	0.772606432	1.032375693	1.542658448	0.355142564	0.817202568	0.230351582	-0.220816612	1.393908978		0.957165301	0.745705545	0.990177929	0.771946311	1.232636213	1.152236462	0.891808689	1.033686042	0.13852416	0.527349114	1.163136005	0.666594505	0.769294202	0.864542782
IMAGE:770670	TNFAIP3--Tumor necrosis factor, alpha-induced protein 3	1	1.282825708	1.38433063	-0.464346975	0.377412438	0.138476238	0.505339205	0.857627749	1.249495506	0.520769417	0.555676341	1.250020146	-0.262539953	1.515772104	0.726691604	0.925212026	0.458846629	0.548989058	0.592460454	0.625402629	0.555640757	1.015077829	0.437022984	0.589289188	1.191145301	0.352638185	0.991640985	0.491785735	-0.119380228	0.38406235	0.046597827	0.257627785	1.16056633	-0.206559092	0.895820796	0.583031237	0.886275649	1.384898186	0.707291543	1.482502103	0.421141088	0.686364889	1.543937445	0.480793267	0.70812422	0.359134942	0.918767691	0.301324874
IMAGE:1638481	PTPN22--Protein tyrosine phosphatase, non-receptor type 22 (lymphoid)	1	1.589009643	1.075294733	-0.501529396	0.04693412	0.588932812	1.52352047	0.085023321	0.996374786	1.184253454	0.474034399	0.317166239	0.354320347	1.450434566	0.327896357	0.47584185	0.517791033	0.428248078	-0.206347227	0.125170618	0.09432628	0.618090928	0.686699092	0.687580764	0.241820693	0.470001906	0.156469852	0.086495548	0.527672648	-0.154361159	-0.336069196	0.761806548	0.50419271	0.348944783	0.390371025	0.947795272	0.70189929	1.043340087	1.51083827	1.814038038	1.038465977	0.754617512	1.089690208	0.578583598	0.625473142	0.309230745	0.819392323	-1.038806438
IMAGE:399387	CYLD--Cylindromatosis (turban tumor syndrome)	1	0.444778234	1.10413909	0.016818894	0.110952191	0.687201142	0.722319603	-0.05202207	1.445867062	0.60680145	0.955274343	0.748424053	0.54068166	0.874774873	0.920795023	0.790199637	1.204753876	0.892134547	0.624483883	0.888100207	0.78845036	1.067246914	0.748836875	0.995620131	1.198922753	0.749665678	1.042559743	0.397766054	-0.026315207	0.279144287	0.796675742	0.078924321	0.972937167	-0.895610988	0.272386819	0.965147674	0.445771962	1.400526166	0.729186833	0.975855827	0.747512043	1.15568161	0.994868219	0.890392721	0.969533205	0.464078009	0.333850801	0.202559575
IMAGE:342181	BCL2--BCL-2	1	-0.343265027	0.650933802	-2.582280874	0.452700347	0.386618853	0.130043268	-0.688241184	0.126303002	-0.405047327	0.173140913	0.484440476	-0.167722255	0.520320654	0.684600234	0.53332746	1.008239508	-0.236666188	-0.297465503	-0.024283422	-0.040480427	-0.138998106	1.339348316	0.393524528	-0.304659933	-0.456360191	0.107577994	-0.606663465	-1.670892715	-0.055229723	-0.598338544	-0.948656738	0.370044798	-1.56230247	-0.284373581	0.558187604	0.502724051	0.904209793	-0.644636035	0.004428606	-0.304100633	0.616981387	0.639684319	0.211504892	0.977264047	-0.172920078	-0.579538226	-0.427345216
IMAGE:810727	CLIC5--Chloride intracellular channel 5	1	0.837933302	0.530812502	-0.235981613	0.451003164	0.773309112	1.662378073	0.276106596	0.78472954	1.144029021	0.672057331	0.609034538	-0.004102969	0.698612094	-0.064030766	0.793723881	0.745520413	1.27847147	0.605490148	-0.193919018	0.48847124	0.33019802	0.632875025	1.038994312	0.412211984	1.620229244	1.297879338	0.931785405	0.180219606	0.857684374	0.392255813	0.387344003	0.946059048	-0.110644527	0.787269831	1.765552044	0.821430147	0.434349537		1.102661371	0.917079985	0.799975574	0.708036005	0.158999279	0.717991889	0.868372619	1.016397476	0.574737787
IMAGE:1584399	ZNFN1A4--Zinc finger protein, subfamily 1A, 4 (Eos)	1	0.109779455		-0.17697221	0.497876108	0.559042811		0.638798416	1.237330914	0.46074006	0.543995142	-0.220928267	0.0158822	0.424708188	0.215063855	0.569255173	0.594878912	0.756390452	0.588338137	-0.269859344	0.401795805	0.367844164	0.365252495	0.484492928	0.671422899	-0.182008982	1.130631089	-0.191372916	-0.637649417	-0.020762803	0.070551634	0.277497023	0.091003224		0.145953178	0.131761551	-0.712102473	0.526129425	-0.343312383	0.226589769	0.387490541	1.293909431	0.165992737	0.311312437	0.367616326	0.016849862	0.101518653	1.002817512
P10762	--lymphotoxin alpha (TNF superfamily, member 1)	1	0.959312439	0.308553994		-0.635144472	1.460815191	-1.116193891	-1.418165565	-0.339344293	-0.006942955	-0.200792179	-0.277608544	0.634907186	-0.010407095	0.223484918	-0.140456393	0.134299845	0.221546784	-0.125064284	-0.053972632	-0.867260158	0.017892996	-0.061166711	0.736147821	0.736842632		-0.985362649		-0.135265604			-0.511142731	0.242372647	0.371105731	-0.990896285	0.326074392	0.023962982	0.04513618	-0.685078502	0.156714201	-0.130727619		-0.325755358	0.240692183	0.383977532	-1.020622611	-1.406100512	-1.706398487
IMAGE:1877120	PTGER2--Prostaglandin E receptor 2 (subtype EP2), 53kDa	1	-0.862249315	-0.355712146	0.85854584	-0.485986531	-1.599551201	-0.580786049	0.251632035	0.025491448	0.979337633	0.054812208	-1.004103184	-0.612148285	-0.044565409	-1.265719295	0.679968297	-0.018658176	-0.090312257	0.706820905	-0.08254844	1.122831583	-0.063774988	-1.062711477	-0.017706843	-0.388011754	0.142383575	-1.445560575	-0.374781609	0.982317924	-0.312100261	-0.898992956	0.629423976	-0.223040044	1.144479513	-1.175108194	-1.492613554	-0.880388379	-1.278372526	0.323800325	0.227649167	0.788659751	-1.537862301	-1.959914327	0.300900638	-0.340833426	-0.877884805	0.433115065	-0.561247766
IMAGE:1639732	PRKACG--Protein kinase, cAMP-dependent, catalytic, gamma	1	0.278353423	0.076840259	0.230118558	0.476689279	0.265561104	0.356709003	0.733574986	-0.039688323	0.294350237	0.487105131	-0.624020517	0.041215248	0.839439332	0.706514001	0.002276255	0.021118214	0.144145146	0.159154564	0.288312703	0.716919422	0.082696989	-0.241833657	0.114789948	0.23944062	-0.545967638	-0.247758582	-0.407147676	-0.018427474	0.165946752	0.327403456	-0.016264787	0.233751327	0.446531296	0.57025075	0.126489416	1.022929311	0.804565549	0.602924228	0.669876516	0.519973218	0.766636848	-0.753233075	0.27986148	0.201888397	-0.03794533	0.159485444	0.225545943
IMAGE:1568561	BCL2L1--BCL2-like 1	1	0.04154218	-0.09713307	0.205668509	0.523931861	0.313879579	0.226479992	0.801666379	-0.184414223	0.281164616	0.129916474	-0.553584397	0.017297991	0.973653316	0.748331308	-0.122234777	0.037246194	0.073353536	0.424459904	0.128316522	0.657222569	0.268356323	0.066819578	0.298292816	0.675946712	-0.393225312	-0.516289055	-0.827161968	0.00160319	0.174017787	0.30231607	-0.081679426	0.20911099	0.772062778	0.57560432	0.330685079	1.066157222	0.800409019	0.657383382	0.726366282	0.559109807	0.581658959	-0.908581495	-0.025339946	0.360847622	-0.253289551	-0.102500528	-0.188870892
IMAGE:120684	CHMP1.5--CHMP1.5 protein	1	-0.405269623	-1.426564217	-1.08174026	-0.96002847	-1.625758052	-1.187532783	-0.460552096	-1.127841115	-1.094493508	-1.521464348	-0.439936429	-1.960014462	-1.575794578	-1.937662721	-1.373901486	-1.396421313	-0.913724482	-0.520616114	-0.360178918	-1.611422181	-1.051905632	-1.388826489	-1.218726754	-1.515559912	-1.676914334	-1.50164783	-1.760601401	-1.644945621	-1.756411433	-1.460961342	-0.416531861	-1.285830259	0.47221145	-1.031556964	-1.647951245	-1.026960135	-1.73507905	-0.536482751	-0.71596247	-1.099947691	-1.662389159	-1.063556552	-0.35651207	-1.570063591	-1.561641574	-1.463662505	-1.272018313
P04763	--chemokine (C-X-C motif), receptor 4 (fusin)	1	0.778638363	-0.089153826	-1.834015012	-0.552432358	-0.780140936	-0.641481459	-1.707176447	-0.869539738	-1.808140039	-1.404716372	-0.596179247	-1.84476161	-1.389622569	-1.110642672	-1.136887431	-0.402818322	-0.403817654	-0.487866789	-1.076053023	-0.052248102	-0.183607683	0.101975054	-0.641233623	-0.831124008	-1.200524569	-1.269396305	-2.353777885	-3.498647213	-1.671237111	-2.270255566	-1.176015377	-0.198937014	-1.681111336	-1.09498167	-0.29438144	-1.09215951	-0.543899655	-1.292943954	-0.92785418	-1.858063579	-0.625462115	0.7459023	-0.822309673	-0.595601737	-2.085557699	-1.87855494	-3.238472939
IMAGE:2355503	IL18RAP--interleukin 18 receptor accessory protein	1	0.421382666	0.693701565	-0.96807301	-0.443922818	-0.499181151	0.220946804	-0.599199355	-0.038001262	0.239763603	0.069845483	-0.501004398	-0.628889441	0.456805736	0.441028088	-0.115813278	0.026113231	-0.571453512	-0.672882855	-0.526413441	-0.539212167	0.128942296	0.020849979	-0.194646224	-0.077944875	-2.022297144	-1.297006726	-0.797260225	-0.278912723	-0.642816842	-0.758028269	-0.002108152	-0.220561519	-0.973381162	-0.316141754	-0.131387785	0.140942574	-0.241189137	0.115931436	0.789355576	-0.029833391	0.017222254	0.425510168	-1.625847459	-0.158462942	-0.943631232	-0.397143185	-0.60513705
IMAGE:811607	STAMBP--STAM binding protein	1	-0.551025271	-0.508038342	-0.7528193	-0.413656712	-0.288741618	-0.47985065	-0.456220537	-0.382287979	-0.675489545	-0.75067395	0.077043399	-0.536167681	-0.515579879	-0.621010363	0.053044774	-0.666675508	-0.663925707	-0.66900003	-0.289914817	-0.296205491	-0.542884588	-0.792650878	-0.579951584	-0.593993604	-0.522504687	-0.568025947	-0.893378437	-0.711998284	-0.774237096	-1.27085495	0.204321951	-0.703406692	-0.623216987	-0.446031183	-0.320140839	-0.784804702	-0.475480139	0.399895668	-0.381330848	-0.609521806	-0.332464993	-0.034252476	-0.754704654	-0.557902157	-0.715999305	-0.771088958	-1.179736137
IMAGE:416981	CACYBP--Calcyclin binding protein	1	0.259607941	0.295886755	0.222061262	0.234755188	0.31270206	0.390441358	-0.019552346	-0.387743533	-0.468473941	-0.293643743	-0.527352631	0.171294376	0.05026586	0.059884436	-0.787267625	0.095916159	0.132766068	-0.064740531	0.236535132	0.300859749	0.186981082	0.258284003	-0.066023424	-0.127245456	0.109432913	0.038719065	0.026880931	0.094735824	-0.198983476	-0.727140129	-0.016632827	0.325227112	0.536166668	0.140699551	0.278065979	0.12615633	0.203165352	-0.008504852	0.142933473	-0.281759828	0.004477063	-0.356265962	-0.212379754	0.134863213	0.352155745	-0.2370276	-0.998662353
IMAGE:566054	STK3--Serine/threonine kinase 3 (STE20 homolog, yeast)	1	0.637676835	-0.010962423	0.480570853	0.575862467	-0.300241411	0.21884194	0.389086306	1.309160471	-0.002733652	0.317299932	0.684124172	-0.178185001	-0.082990333	-0.636463284	0.234719023	0.840384901	1.204306006	1.469905376	1.38550961	1.219037533	1.349045873	0.487549931	0.409860969	0.313985407	1.587554216	1.31079936	1.344848394	0.66230166	0.506798685	1.072113395	0.926784098	0.37636894	0.605054438	0.672701716	0.169667244	0.25749293	-0.201639548	-0.308209568	-0.429092467	0.681373656	-0.165427357	0.563384235	1.129056811	0.056946676	1.107532382	0.632292271	1.291521549
IMAGE:2412700	#NAME?	1	-2.140287638	-2.092035055	-2.402704239	-2.683803797	-1.421749592	-2.654126644	-4.37413311	-2.877506733	-2.583629847	-2.759299755	-1.577525616	-1.916111588	-2.372179508	-1.806022763	-2.131086826	-2.331693172	-2.368124485	-3.098197699	-2.359763622	-2.745287895	-2.347879171	-2.768809795	-2.564086199	-2.620073795	-2.714295387	-2.632193804	-3.016224861	-2.362010241	-2.816450596	-2.971162081	-2.251892567	-2.360788107	-2.428129435	-2.251313925	-2.467086554	-2.471591234	-2.323222399	-2.503120661	-2.31245327	-3.079687119	-2.307023525	-2.306955099	-2.929298878	-2.018505812	-2.112987757	-3.110105515	-3.973672628
IMAGE:273435	YES1--V-yes-1 Yamaguchi sarcoma viral oncogene homolog 1	1	0.686977565	0.792456746	-0.902288139	0.015519948	0.387994677	0.141645059	0.428135097	-0.264299363	0.219608217	0.350865036	-0.504557192	0.130961701	0.367933631	0.235288858	-0.087744452	0.507519245	-0.174167633	-0.311090261	-0.178665817	-0.794789553	0.473959565	0.124481514	0.010997768	0.388296247	-0.32042864	-0.02374528	-0.197277069	-0.265868217	-0.229099438	-0.096910715	-0.327568561	0.835222363	-0.526097715	0.294448674	0.495196372	0.181679577	0.342375666	0.224445611	0.212645173	-0.041838557	0.840532064	-0.369647741	-0.424904644	0.429374576	0.547741354	-0.117219187	-0.392740905
IMAGE:810349	SURF4--Surfeit 4	1	0.714012206	0.649323881	0.769084811	0.77185303	0.13164027	0.268051445	0.948082685	0.307212144	1.208189607	0.410760909	0.375503331	0.43239975	0.614697635	0.713235795	0.139719084	-0.0208838	0.256212234	0.441941023	0.363454521	-0.285296232	0.6691342	-0.099795453	0.404960603	0.679215431	0.612241507	0.398848087	1.093698025	0.90107137	1.017093897	0.845278323	0.155135065	0.805309117	0.400991946	0.254502326	-0.254114211	0.716838777	0.325996131	1.140432596	1.007946968	0.951955497	0.292177588	0.208431602	0.429060012	0.490937054	0.889672041	0.731737912	1.181725264
IMAGE:1538637	ADAMTSL2--ADAMTS-like 2	1	0.213250607	1.143401623	-0.294509351	0.372570097	0.829728663	0.97560823	-0.936786413	-0.611476958	0.45518589	1.208721757	-0.036121253	0.917006433	1.042098165	0.707299292	-0.691457689	1.192601204	0.968809187	0.588521183	0.380915582	0.499212503	1.545582652	0.882310212	0.842101872	1.453203797	-0.303694338	0.128860191	-0.236990392	-0.773333132	0.357848108	-1.109713197	-0.025124187	1.334592223	-1.12838614	0.247008517	1.570777178	0.477930069	0.997422099	0.655823588	0.198465124	-0.034291506	1.444102526	0.672202229	1.012429357	1.716932893	-0.272000194	-0.254938871	-1.543625593
IMAGE:309246	EPB41--Erythrocyte membrane protein band 4.1 (elliptocytosis 1, RH-linked)	1	1.414616108	1.00600636	-0.569517195	0.50327462	1.52053988	1.100173116	-0.770738244	-0.106264099	0.420645505	1.123112679	0.591962993	1.220676541	0.891736031	0.690151989	0.195956975	1.126131415	0.677710772	0.251823872	0.827597499	0.246560171	0.508261144	0.817370653	0.990009844	1.081911325	0.550026059	0.647597075	-0.256860018	-0.783009708	0.369829893	0.296586394	-0.266094655	1.166274309	-0.623603046	0.708358407	1.408334613	0.349505424	1.107588649	0.728367448	1.144492865	0.136285827	1.511138678	0.994701087	0.43955642	1.429767847	0.212293446	-0.126781106	-0.822768331
IMAGE:270826	FBXO32--F-box protein 32	1	1.101897717	1.19805181	0.006261907	0.744541526	1.105300188	0.907033443	0.536902487	0.688774109	0.611481726	0.79185605	0.823897123	1.1939677	0.72291404	0.571460128	0.880990744	1.116878867	0.875806332	0.159541205	0.526495457	0.251704216	0.746569872	1.062071562	0.913276374	1.172642231	1.435705781	1.500353217	1.385033965	0.034258783	1.455302596	0.875910103	0.206829175	1.39538455	0.373272181	0.757449031	1.496894121	0.493805617	1.053070784	1.428839445	0.739027917	0.605078995	1.087979078	2.067851305	0.306665003	1.509210348	0.932221711	1.2142272	0.439433903
IMAGE:271670	TNFSF13--Tumor necrosis factor (ligand) superfamily, member 12	1	-0.848491848	-0.57445693	0.105611205	-0.505504012	-0.860969424	-1.387780428	-0.523036003	-1.239407897	-0.736306727	-0.888965607	-0.873242021	-0.014500586	-0.448722959	-0.363929182	-0.837205768	-1.193360209	-1.612120032	-1.453069806	-0.974995196	-0.53361094	-1.627273202	-1.343798637	-0.836774349	-0.55455792	-0.728126049	-0.923460186	-0.422153234	0.068057522	-0.46860379	-0.640086412	-0.132448256	-0.786674559	-0.294491976	-0.650248587	-1.226492047	-0.515793145	-0.493540287	-1.002443194	-0.862170994	-0.760092616	-1.133824706	-1.045899987	-1.339160562	-0.818204284	-0.554885149	-1.090714335	-1.033731818
IMAGE:453309	ITGA4--Integrin, alpha 4 (antigen CD49D, alpha 4 subunit of VLA-4 receptor)	1	-1.295632482	-0.014952496	-0.839193642	-1.148987651	-0.623801887	-2.468022823	-1.253561258	-1.61718154	-1.025370359	-0.670258343	-1.338029265	-1.168487549	-0.414775133	-1.282678366	-1.037885904	-1.292452931	-1.877683282	-1.131352186	-2.103147507	-0.511727631	-1.389142871	-1.030062437	-0.559998572	-0.9759413	-1.142251134	-0.946084142	-0.113940708	-0.578343153	-0.561997116	-0.948406994	-1.269013047	-0.677805722	-0.807849646	-0.035240445	-0.978915155	-1.061548948	-1.250788212	-0.841568351	-0.870242417	-1.321197391	-0.940777063	-1.671028972	-1.585821629	-0.816632032	-1.079583645	-0.518541217	-1.141752362
IMAGE:2436257	SOS1--Son of sevenless homolog 1 (Drosophila)	1	0.92350179	1.266979933	-0.885207951	1.344118118	1.204654574	0.801126361	1.299369693	0.515086114	1.957509756	1.430921435	0.37992838	0.790214419	0.97862488	0.983113468	0.651476979	0.741814435	0.942945719		0.930603862	0.682017803	0.788080871	0.520411968		0.7581774	0.85071677	1.194555759		0.099402726	0.837902606	0.735811889	-0.312699407	1.77205205	-0.956163466	0.582247198		1.055676699	0.966290712	0.970947087	1.242371678	1.164711237	1.227789402	0.407214969	0.982275426	1.089748144	0.729707599	0.973078668	1.322223306
IMAGE:753587	BTN3A3--Butyrophilin, subfamily 3, member A3	1	-0.115288451	0.424334288	0.458891273	-1.030181646	-0.292589694	0.300362438	-1.379448056	-0.614389896	-0.609943986	-0.143181399	0.230500624	-0.484528571	0.013296044	-0.574222505	-0.2934241	-0.084986627	-0.34178248	-0.471479416	-0.038234651	-0.217002302	-0.227484033	-0.502807975	0.030233588	-0.355430037	-1.51173234	-0.96410203	-1.434472561	0.00716793	-1.086541891	-1.245750904	0.519512773	-0.16103752	1.125727892	-0.3353315	0.59887749	-0.1371236	0.197721869	-0.287170559	0.239651278	-0.555262566	0.42126298	0.206639305	-0.376363784	0.19353801	-1.201609135	-0.637908638	-1.528548241
IMAGE:213855	BTN3A1--Butyrophilin, subfamily 3, member A1	1	-0.401566923	-0.103614993	0.28704524	-1.512302399	-0.418256909	0.065602243	-1.548454881	-0.904256105	-0.755068243	-0.313887596	-0.138673335	-0.532925308	-0.134703428	-0.731643081	-0.612322152	-0.721215665	-0.964679301	-1.03515029	-0.691625237	-0.802248776	-0.636459231	-0.318792582	-0.152371466	-0.896862388	-1.582708359	-1.310468197	-1.355635762	-0.293790549	-1.10856998	-1.435082793	1.401463747	-0.231300309	0.871681213	-0.541435897	0.416391641	-0.128494814	-0.176094398	-0.690960646	-0.217613608	-1.022922873	0.173810825	0.172477871	-0.774821937	-0.238247573	-1.459179997	-0.755294204	-1.715405226
IMAGE:469297	BHLHB2--DEC1=basic helix-loop-helix protein=homologue of mouse Clast5/Stra13 that is anti-proliferative and down-regulated by CD40 stimulation of splenic B cells	1	-0.391591161	-0.786898673	-2.356285572	-0.684880555	-0.669960022	-0.323032945	-0.33751151	-0.558004558	-1.27018106	-1.100625157	0.026941203	-0.948989213	0.029785804	-0.431205988	-0.379591346	-0.701601505	-0.876877964	-0.176043659	0.128538772	-0.192598686	-0.600876868	-1.144346714	-1.1407516	-0.46266222	-1.945115924	-1.173367143	-1.339388251	-1.776074409	-1.444833994	-1.943966746	0.035037369	-0.77478385	-2.490154982	-0.545475125	-0.961052477	-0.588747501	-0.267796755	-1.312120795	0.048437323	-0.977667511	-0.348268807	-0.828702331	-0.743317544	-1.501519203	-2.053166628	-1.156013131	-1.369294763
IMAGE:814951	C10orf104--Chromosome 10 open reading frame 104	1	0.169882819	0.237120852	-0.065258697	-0.140133187	0.233512163	0.029660741	-0.43857953	-1.06854105	-0.731214285	-0.809943974	-0.08510568	0.152211532	-0.129834071	-0.153125674	-1.43764782	0.176051885	-0.495558679	0.02869013	0.414982527	-0.686648667	-0.169502571	0.04178926	-0.227451488	0.451220274	-0.681371689	-0.52735728	-1.114329219	-0.968396366	-1.031337857	-1.449922442	0.058084123	0.147546202	0.137078047	-0.382781088	-0.257310897	-0.469654262	-0.313332021	-0.243418097	-0.344342798	-0.924231648	-0.168021888	-0.751214981	0.105849572	-0.136104196	-0.7212497	-1.38244164	-1.383684754
IMAGE:1638481	PTPN22--Protein tyrosine phosphatase, non-receptor type 22 (lymphoid)	1	1.26087153	1.051697612	-0.372304082	0.080896638	0.414688468	0.88646549	-0.035319321	0.864010155	1.175791264	0.473547697	0.398741215	0.745641887	1.272737503	0.296584606	0.781050622	0.546280622	0.720952451	0.211951792	0.435792416	0.096551634	1.23892796	0.726100326	0.601984859	0.667512476	0.313323587	0.284701049	0.13271673	0.605125606	0.066071019	0.01238017	1.043488383	0.665585518	0.447829455	0.745508134	0.725209296	0.763240039	0.97429806	1.726366758	1.77406168	0.812176466		0.716958404	0.223769233	0.543090165	0.342826694	1.002158523	-0.385100245
IMAGE:1670188	PRF1--Perforin 1 (pore forming protein)	1	-1.095558405	-1.911452651	-2.643400908	-2.567020416	-3.548846722	-1.448470354	-2.671637297	-2.070450306	-1.967662215	-1.275104284	-2.056274891	-2.456334352	-0.56811744	-1.224314928	-1.508838058	-2.066805124	-3.478079557	-2.310937405	-2.226614237	-2.099350691	-2.720086098	-1.360438824	-2.922631025	-2.987695694	-6	-3.239388466	-3.428702116	-2.597827673	-2.569285154	-2.556518793	1.437410593	-1.69233954	-1.530218244	-1.463320851	-2.362643957	-2.221895695	-1.799965858	-1.935200572	-0.62363553	-2.375882864	-1.644784212	-0.039364766	-3.264995813	-2.110225439	-2.474167109	-1.977069855	-2.282232761
IMAGE:2436859	BTN3A3--Butyrophilin, subfamily 3, member A3	1	-0.27505067	0.794980407	0.743375182	-0.613767385	-0.022282526	0.568392932	-0.958774686	-1.161747932	0.010323996	0.202577531	0.096151248	-0.217611358	0.596576214	-0.237551197	-0.375888675	-0.035208434	0.142600775	-0.276986867	0.076950952	0.030029472	-0.202131212	-0.142114446	0.398112178	-0.296268404	-1.367125511	-1.190265536	-1.39787221	0.154070467	-0.977089584	-1.222310305	0.148491308	0.21455884	1.209828496	0.200501576	1.159140468	0.138999224	0.345019549	0.350537002	0.537789524	-0.225875884	0.887478054	0.103356659	-0.261760622	0.750915587	-1.315292001	-0.80402118	-1.497176766
IMAGE:755506	ANXA4--Annexin A4	1	-0.292531103	-0.81623292	-0.72865665	-1.251678944	-1.453386903	0.152828217	-0.907516003	-0.36511308	-0.429448366	-0.670258641	-0.821734428	-1.094583988	-1.400560141	-1.33879137	-0.17509076	-0.189434633	0.477258712	0.425141335	-0.423161656	0.301893562	-0.331876874	-0.390205652	-0.201435506	-1.032153964	-0.755398512	-1.738779426	-1.289028049	-1.386945844	-1.236300588	-1.530601144	-0.204890281	-0.65669781	-0.412326872	-1.30897069	-0.658836246	-1.287720084	-1.45238781	0.144449562	0.029121567	-0.117925897	-1.650806308	0.163030505	0.029765846	-0.674356163	-1.204422355	-0.796573758	-1.801625252
IMAGE:773345	FLJ20530--Hypothetical protein FLJ20530	1	0.365167022	0.372566909	-0.951663673	0.679721057	-0.000576733	0.459978074	-0.312957853	0.439362943	-0.105892293	0.399653673	0.081148013	0.140511125	0.26223287	0.149875417	0.340057164	0.475966066	0.149279267	0.104353108	0.568928003	0.202956647	0.022111773	0.698186755	0.125121653	0.214278027	1.159412861	1.207057238	1.172089338	0.627803206	0.118588768	0.597016692	0.416479617	0.452081621	-1.114722967	0.707631767	0.349213034	1.22969377	0.519992828	-0.007599154	0.125111625	0.138066798	0.721076429	0.311208695	0.375584483	0.725402236	0.99644798	1.386408329	0.968349874
IMAGE:2321596	RGS2--Regulator of G-protein signalling 2, 24kDa	1	-1.603055716	-1.659930944	-3.825915575	-2.461540222	-3.456641436	-2.336480141	-3.59689188	-3.244947433	-1.980730057	-3.079246998	-3.862804174	-3.149888039	-2.63784647	-2.763124943	-3.875820637	-2.194298983	-1.925503731	-2.640180826	-0.545864403	-2.195749521	-1.024497032	-1.588645101	-2.803223133	-2.155063868	-2.661886215	-3.135802984	-4.269924164	-3.675291777	-3.006617546	-3.1302073	-2.83681345	-2.435257196	-4.255100727	-2.345173836	-2.174735546	-2.685788155	-2.400880575	-1.616835952	-1.853269458	-2.114752054	-2.716980696	-3.489739895	-2.573603868	-2.584328175	-2.460549831	-2.458773136	-4.057928085
IMAGE:897518	RECK--Reversion-inducing-cysteine-rich protein with kazal motifs	1	0.030147221	-0.076925986	-0.062130563	-0.614177406	-0.021569433	-0.023929134		0.516969621	-0.427891284	-0.348649383	0.318460047	-0.365858734	-0.071230605	-0.404188693	0.077764906	0.1338799	0.010131471	-0.239255622	-0.612560809	-0.914718628	-0.343939722	-0.026073838	-0.412757546	0.302783251	0.37664175	0.687176883	-0.61985743	0.012592627	-0.094040066	-0.033195913	0.409108579	-0.362425655	0.205247954	-0.365393698	-0.139533728	-0.716873944	-0.24983865	-0.459282011	-0.410340965	-0.044915311	-0.095873505	0.862949908	-0.639780343	-0.008794256	-0.21397303	-0.279089659	-0.607073188
IMAGE:136571	#NAME?	1	0.099575847	0.029865138	0.024696819	0.206703708	0.102743357			-0.10676375	-0.009417322	0.130363941	0.280761003	-0.306033283	0.275174081	-0.02163559	0.475042582	0.593711078	0.446849942	0.513323784	-0.343752623	0.744202912	0.028689278	0.062277641	0.101344466	0.627351344		0.786419272	1.330598712	0.573586226		0.198245391	0.225588128	0.285191745	0.579213321	0.804016292		0.282772124	0.301815331			0.136408612	0.54604274	0.007554292	0.560610414	-0.087483831	0.491472274	0.359921038	-0.64558506
IMAGE:788136	PDE4B--Phosphodiesterase 4B, cAMP-specific (phosphodiesterase E4 dunce homolog, Drosophila)	1	-0.778138697	-0.384468377	-2.600842237	-0.114203483	-0.588327169	-1.467342973	0.310782522	-1.390836358	0.443452567	-0.95317632	-0.661422491	-1.689514279	-0.040052664	-0.355869442	-1.835375428	-0.570820749	-0.395586342	-0.326111197	-0.487720609	-0.835248947	-0.510094523	-0.44238925	-0.582952738	-1.161344528	-1.799164534	-1.689605474	-2.454418898	-1.998456478	-1.252413273	-1.505836368	-1.237659931	-1.082534313	-2.191106319	0.011046748	-1.064693809	0.157247856	0.219387606	0.259143114	0.03914538	-0.624213874	-0.187547028	-0.774010241	-0.118387647	-0.680312991	-2.234679222	-2.704955339	-1.611666203
IMAGE:79629	CXCR4--CXCR4=CXC chemokine receptor 4= fusin=neuropeptide Y receptor=L3	1	0.523150444	0.034158763	-1.877440929	-0.483540654	-0.554721475	-0.414964259	-1.506664038	-0.421172917	-2.010215998	-1.127514482	-0.309857756	-1.523066163	-1.174306035	-1.306543112	-0.998695672	-0.161059514	-0.320149809	-0.518001795	-0.788288713	-0.075749509	-0.095246397	-0.174750239	-0.563060403	-0.784568548	-1.191176653	-1.04273355	-1.844343543	-3.045083284	-1.18751657	-1.949799538	-0.879745483	0.021981128	-1.889077544	-0.722323596	-0.425343782	-1.116741776	-0.523909271	-1.316932678	-1.003207207	-1.497205138	-0.592501521	0.841421247	-0.7632882	-0.30106318	-1.844195604	-1.613750219	-2.869111061
IMAGE:2509171	VPS41--Vacuolar protein sorting 41 (yeast)	1	-0.395077437	-0.24673523	0.131599143	0.140403077	-0.11337743	0.543410599	0.461598128	0.059645619	-0.107624456	0.072329499	0.004041359	0.081005275	-0.080232449	-0.477652431	-0.165938944	0.2040627	-0.0014387	0.269753844	0.182840392	0.552265584	-0.172062248	0.063498758	-0.06263341	-0.358561337	-0.308508903	-0.720115244	-0.94183743	0.303094685	-1.180287361	-0.052857012	-0.444127232	-0.041669723	-0.48241055	-0.32012406	0.084257662	-0.409468591	-0.309841841	0.515517116	0.386568457	0.296444267	-0.25374487	-0.358125567	0.581078827	-0.09063749	-0.513133466	-0.466536462	-0.872329295
IMAGE:855586	NR3C1--Nuclear receptor subfamily 3, group C, member 1 (glucocorticoid receptor)	1	0.776379049	1.463062882	1.518707395	1.328598261	0.76770246	0.57292074	1.258163929	0.850873053	0.702045321	0.445404798	1.120557308	0.104598425	0.901954234	0.940544963	0.959882855	0.676876485	0.767145634	0.756183207	0.22309415	0.729153275	1.026426673	0.798068047	0.499432743	0.636173546	0.842721939	1.107609153	1.357857943	1.131289601	0.782376885	0.090618841	1.616663337	1.303052783	1.940469742	0.759245932	0.859440386	1.470662236	1.36663568	0.7748124	0.666493297	0.157243416	0.624156535	1.401690722	-0.225604475	-0.301600903	0.766008377	-0.009715342	0.530857682
IMAGE:812173	C20orf3--Chromosome 20 open reading frame 3	1	1.280692935	0.700686276	0.749149919	0.227573663	0.075875677	0.691914558	0.165585533	-1.157659411	0.357320756	-0.536252737	-0.937612534	0.221463308	0.711298764	0.200352371	-0.257853806	0.52360636	0.463035285	0.44474414	0.069577463	0.145243078	0.097106427	0.585208654	0.017514465	-0.282712191	-0.937256336	-0.903979778	-1.360949755	-0.535371482	-1.112883806	-1.256425619	0.468159705	0.368297368	1.559422016	0.667344451	0.255324304	0.688660502	0.513184965	1.138599277	1.191416383	0.096196488	0.077216178	0.211130798	-0.127109006	0.190966189	-0.757903636	-0.484197825	-1.725040078
IMAGE:785695	NDFIP2--Nedd4 family interacting protein 2	1	0.244316086	0.418753982	-0.401500642		-0.477338403		-0.349278629	0.255380303	0.603320062	0.196954504	0.0609712	-0.216744959	0.21569027	1.033501625	-0.147696257		0.670623302	0.109933294	-0.200077698	-0.57522738	-0.268521428	-0.23242642	0.080684409	0.256068647	0.205526695		-0.138696194	-0.400824487	0.040454801	-0.264151722	-0.118439272	-0.112118378	-0.130215734	-0.186122984	-0.130953908	0.803258061	0.250702262			0.249369413	0.094776742		-0.652712941	0.198921129	0.439651579	0.140382662	0.021860836
IMAGE:82871	SHBG--Sex hormone-binding globulin	1	-1.729897141	0.080680184	-1.673719883	-1.363793731	-0.245871454	-1.484565735	-3.055610895		-1.44712472	0.135401785		0.068335041	-0.703631938	0.300604552	-1.238068104	-0.120832749	-0.985776663	-1.884868145	-0.685704529	-0.764699638	-0.950446665	-0.864539862	-0.71968025	-0.524691105	-0.583797395	-0.211698607	-1.425884366	-0.821865976	-0.348938495	-0.46188736	-1.717998147	-0.599228978	-1.570469975	-2.037907124	-0.370056212	-0.995089829	0.092351325	-0.800942659	-1.237109542	-1.286207318	0.211566046		-1.431259274	0.097885579	-0.437488914	-0.852636039	-1.833132148
IMAGE:182999	DUSP22--Dual specificity phosphatase 22	1	-0.16380538	0.041552719	0.501318336	-0.21534431	-0.268373132	-0.368370682	0.210091844	-0.524969578	-0.686333597	-0.354022861	-0.483187824	0.007797611	-0.207580075	-0.364791781	-0.529561937	-0.258106261	-0.330745131	0.245003566	-0.064413592	0.274668187	-0.146432713	-0.207050398	-0.362363487	-0.163448364	-0.096665293	-0.13880457	-0.009547721	-0.068349347	0.048251659	-0.481528997	0.32696712	-0.195257083	0.412391841	-0.142989486	-0.33955726	0.417645127	-0.173230976	-0.642735541	-0.447043091	-0.306059182	0.033333443	-0.644217908	0.264113098	-0.280077577	-0.104262829	-0.251143456	-0.513954639
IMAGE:450854	CFDP1--Craniofacial development protein 1	1	0.312799543	0.556697309	-0.007858717	0.406484544	0.28832525	0.388987273	-0.090577438	-0.876548588	-0.154925093	0.183319539	-0.292904764	0.236587077	-0.691542625	-0.242379785	-0.448658139	0.202291489	0.17220521	-0.407437503	0.649486005	-0.358232766	-0.058341894	0.061399963	0.013467476	0.673610508	0.667038977	0.762125432	-0.346076787	0.25081861	0.231317341	-0.019742681	-0.263517559	0.059192918	1.007159948	-0.067883275	0.462870002	0.139933988	-0.385977656	0.33454141	-0.334453434	-0.594252706	0.411259323	-0.689234674	0.039598614	0.433644116	0.776846707	0.360135704	-0.255777091
IMAGE:588598	VPS41--Vacuolar protein sorting 41 (yeast)	1	-0.44593212	-0.223238751	0.063607946	0.034048919	-0.035034079	0.24222371	0.311209708	0.198369354	-0.194397032	0.062641658	-0.298735708	-0.173450157	-0.169877276	-0.054409783	-0.193180323	0.262706012	0.384052813	0.259843409	0.324763566	0.35326457	0.269317567	0.220705748	-0.162114277	-0.251798213	-0.062621094		-0.327010721	0.446363807	-0.660520375	-0.237690732	-0.202496544	-0.064365163	-0.283889055	-0.393829167	-0.159015059	-0.190678447	-0.162038967	-0.073296666	-0.246333703	0.207044557	-0.185232371	-0.126704782	0.277965069	-0.068923481	-0.059654195	0.048894506	-0.463992387
IMAGE:360436	KLF6--Kruppel-like factor 6	1	1.080273747	0.916457057	0.901947677	0.960520506	1.053795338	0.836514533	1.370889425	0.361456543	0.757710934	0.198888347	0.434680074	0.326244354	0.681455553	0.710308909	0.50227958	0.118135311	0.756197214	0.774138212	1.214273095	0.050325148	0.499663115	-0.014692553	1.040951133	1.07230854	-0.997159243	-0.470631748	-0.251969039	-0.656965137	-0.508452713	-0.265666932	-1.03159523	1.180243731	0.703703761	1.32788527	0.569599986	1.053092241	0.626844466	0.347215444	1.28648293	0.715715587	0.051711958	0.10858839	0.162859783	0.424272925	-0.597964704	-0.643634856	0.114294216
IMAGE:148914	CLIC5--Chloride intracellular channel 5	1	1.006163478	0.968098342	0.027387626	0.24272266	1.046726108	1.248327017	0.107385688	1.841180086	0.824905932	1.67126441	0.362370014	0.004399371	0.54407084	0.172545969	1.201965094	1.474463344	1.635606527	1.271276116	0.301414967	1.411527157	1.461082339	1.099209547	2.072226524	1.453775048	1.425802112	1.19036305	0.806108236	1.001961946	1.258869171	1.124056578	1.67154479	1.275996208	-0.656234622	0.768735707	2.372273445	0.889378905	1.332430959	1.512704134	1.869551897	0.903466225	1.096955776	0.712087393	1.106993198	0.926953793	1.039594889	1.637340426	0.81176734
IMAGE:149910	SELL--CD62L=L-selectin=LAM-1=leukocyte adhesion molecule-1	1	-1.390508771	0.491212875	-1.841283679	-1.443197131	-0.130903497	-1.55230844	-3.790440798	-0.867344856	-1.537288547	0.712442875	-0.305534899	0.537605405	-0.14433749	0.857511222	-1.123958468	0.950747669	-0.726937592	-1.405503631	-0.006232713	-0.207483783	-0.586050153	-0.154612944	-0.625712156	-0.260771781	-0.958769798	-0.639643848	-1.784141898	-1.27014339	-0.711202025	-0.540225327	-3.222660542	0.253326684	-1.560092807	-1.879931927	-0.222491115	-1.074434638	0.61544621	-0.230455592	-1.233641982	-0.678819776	0.576637566	-0.075348482	-0.428324908	0.523866534	-0.938354015	-1.386918426	-3.140681982
IMAGE:683276	CARD8--Caspase recruitment domain family, member 8	1	0.254597902	0.340228736	-0.284435689	0.437919974	0.551756144	0.253133655	0.520907044	-0.03389224	0.143983722	0.396321923	-0.322338462	0.278715372	0.142039388	-0.27205953	-0.461441308	0.153593764	-0.017247336	-0.192489713	-0.357389927	-0.728354871	-0.578223586	0.045815758	0.231463894	-0.160529062	-0.193739623	-0.005231	0.216541797	-0.268105477	-0.218093961	-0.464399457	-0.05661732	0.423897684	-0.326296061	0.620121658	0.544141233	0.416365027	-0.284774512	0.232056096	-0.000695892	-0.745275438	0.180860877	-0.213143989	-0.170364976	0.148549736	-0.561025023	-0.312429249	-0.352105558
IMAGE:23776	QDPR--Quinoid dihydropteridine reductase	1	-0.793846309	-0.812228382	-1.15055275	-1.574750781	-1.320946693	-1.726261616	-2.38065505	-1.697156787	-1.335253239	-1.705832124	-0.801616788	-0.614233613	-1.154581428	-0.963607788	-0.975371122	-0.819770098	-1.085952878	-1.729249954	-0.7374897	-0.950207174	-1.157678127	-0.939257324	-1.182000518	-1.054917455	-1.199203253	-1.227304459	-0.452589154	-1.155283213	-1.290212035	-1.128939629	-0.010184884	-0.935788214	-0.719116271	-0.751576304	-0.998166203	-1.075374961	-0.818316758	-1.253954172	-1.146550894	-1.133105755	-1.106520772	-0.123869784	-1.633933663	-1.1632725	-1.01494801	-1.273336887	-2.010961294
IMAGE:1580091	HSPC182--HSPC182 protein	1	-0.172330022	-0.268304408	-0.469239652	0.075181559	-0.242951393	-0.18320547	0.4309901	-0.071702406	0.797181487	0.012227972	-0.486788839	0.11579746	0.176157653	-0.05992344	-0.14660202	-0.318646252	-0.181337103	-0.016479654	-0.299478382	-0.339452535	-0.160684824	-0.547453225	-0.220675558	-0.097811155	0.165747806	-0.008012848	0.400420964	-0.479940802	0.660704434	0.943576634	-0.041077007	-0.191269293	-0.239230305	-0.392483205	-0.177039444	-0.099894784	0.206081927	0.779772699	0.450901449	0.817072272	-0.054432474	0.155171514	-0.091634952	-0.194697127	0.387120098	0.070140876	1.190093756
IMAGE:488019	IL15RA--IL-15 receptor alpha chain	1	0.929024279	0.731695354	-0.835606337	-0.001221324	0.235968724	-0.363258988	-0.562957942	-0.459572852	0.290409893	-0.086117215	-0.713768423	-0.523395956	0.08202187	0.530256391	-0.039075747	0.255985141	-0.221196994	0.401203126	-0.25011763	0.018313108	0.773874342	-0.613551021	0.429174066	0.550772607	-0.32195136	-0.500876963	-0.813127041	1.10073483	-0.463879377	-0.688159287	0.213224068	0.533033788	-0.49550283	0.394262046	0.105793655	0.71103698	-0.442513734	-0.009465059	1.340959907	-0.485408276	0.670460224	-0.36991176	0.256367892	0.47684291	-0.013911552	-0.542618394	-0.524025559
IMAGE:2566688	ARL3--ADP-ribosylation factor-like 3	1	0.364869744	0.13297379	0.770822763	0.549170852	0.189047247	0.2362331	0.774567306	-0.429823786	-0.204254568	0.134274542	-0.091527797	-0.061777104	-0.476213187	-0.365813941	0.36611551	-0.02962397	0.751718044	0.832258165	0.376155078	0.179174587	0.300140887	-0.015520806	0.200627953	0.104345739	0.884240866	0.835061789	0.365774632	-0.097185336	0.609538496	0.915550232	0.009543643	0.41697228	0.367195785	0.005481729	-0.198392883	0.145236224	-0.389790118	0.220500454	-0.191566989	0.067785226	0.017507236	0.192090124	0.54749018	0.081288472	0.667842984	0.879123509	0.719942868
IMAGE:838982	DACT1--Dapper homolog 1, antagonist of beta-catenin (xenopus)	1	-0.527849197	-0.523025632	0.101007007	-1.029695988	-0.733809531	-1.539464474	-1.498757601	-0.229692191	-1.48897469	-0.78036654	0.257540584	-0.96612066	-1.142691135	-0.6641137	-0.640699625	-0.228868097	-0.783165336	-1.571967125	-0.770889282	-1.052606106	-0.775149941	-0.447437406	-0.915375531	-0.399929672	-0.564124525	-0.238650635	0.097419076	-0.720390379	-0.463769406	-1.337403178	0.849191844	-0.955483079	0.061425045	-0.694292665	-0.788076878	-1.155899048	-1.138530374	-1.850011587	-1.679720163	-1.303424597	-0.909758329	0.440326899	-1.083704352	-0.870185316	-0.845637739	-0.59202528	-1.548441052
IMAGE:843283	KLF7--Kruppel-like factor 7 (ubiquitous)	1	0.105260104	-0.507740021	-0.237676084	-0.221099153	-0.14285925	-0.366540194	-0.671036124	0.091131277	-0.565993547	0.05228246	-0.525526404	-0.395127058	-0.337999791	0.031416137	-0.2870996	-0.493295223	-0.700824499	-0.806172431	-0.815604031	0.099597856	-0.891075313	-0.375686258	-1.902890921	-0.260731459	-0.315937757	-0.107834741	-0.308185309	-0.499086291	-0.055956051	0.351420313	-0.805298924	-0.488739371	-0.540679693	-0.712711811	-0.295463175	-0.524413407	0.057990659	-0.591250539	-0.522384763	-0.181266025	-0.658889711	-0.165454611	-0.375161529	-0.614948869	-0.094416104	0.694664776	0.398347527
IMAGE:740476	IRF1--IRF-1=interferon regulatory factor-1	1	0.204441562	0.962872624	0.203875363	-0.132647723	1.468650222	0.416167349	-0.178585798	0.343041331	1.164315224	0.994746327	-0.249830902	-0.035388939	0.645714223	0.858522594	0.798211277	0.760455072	0.814046502	0.98819226	0.109491333	0.918598533	0.775326133	-0.28382358	1.112258554	0.035681807	0.416075796	-0.686121166	-0.227436796	1.021832585	0.774672508	0.487910658	-0.337015629	0.656616092	0.370700687	0.088775232	0.420276761	0.776731968	0.763559878	0.715144217	1.515869975	0.484278888	1.236342072	-0.637337148	0.53437072	0.381693095	-0.325739205	0.077003062	0.130012512
IMAGE:2252954	NEDD9--Neural precursor cell expressed, developmentally down-regulated 9	1	-2.768077135	-2.098213434	-2.79964304	-2.000489235	-1.973582745	-4.66142416	-1.287862659	-2.524595976	-2.75570631	-2.22301054	-1.28396678	-2.225493431	-1.079596639	-2.033276796	-1.836736321	-2.370288134	-3.201506138	-2.824929476	-2.836378574	-2.48320508	-1.788839936	-0.997785032	-1.663894892	-1.85100174	-3.741524696	-2.89672184	-3.688838482	-2.834250212	-2.874765396	-5.151527405	-1.496219516	-1.969693899	-2.5896101	-2.575328588	-2.477832794	-1.991566777	-1.109009385	-2.462924719	-1.756667495	-1.872494936	-2.234586716	-1.445563912	-2.564825535	-1.975772619	-2.591328144	-2.817367077	-3.801002502
IMAGE:345935	SMAD3--SMAD, mothers against DPP homolog 3 (Drosophila)	1	-0.23824966	0.57670629	-0.401286632	-0.416217327	0.240193143	-0.685584903	-2.44009614	-0.646145999	-1.064890862	-1.059754491	-0.067605734	-0.633827865	0.055761922	0.480549514	-0.060054719	-0.646677315	-0.744180202	-1.840822816	-0.247096464	-0.985458016	-0.601055205		-0.391924679	-0.220550165	-0.443307042	0.334768176	-1.056047916	-0.354212105	-0.429559141	-0.541390359	-0.865687609	0.511551976	-1.359095097	-0.583138525	-0.534746289	-0.334566742	-0.074586831	-1.308462024	-0.742730081	-1.334789991	-0.153992921	0.134930119	-1.815610886	-0.223051295	-0.851461768	-0.959173799	-1.453796744
IMAGE:299404	LRRC28--Leucine rich repeat containing 28	1	0.147703379	-0.269518852	-0.181296408	0.042500034	0.206445739	0.298773378	0.102302872	-0.00295532	0.031492312	0.309195906	0.330894053	0.599005044	0.169101059	0.036063023	-0.104148313	0.358339489	-0.126527876	0.253603697	0.506876528	-0.49757719	-0.164673194	0.194408715	-0.012639211	0.37379086	1.170785308	0.900781631	0.826207399	-0.358896166	0.416813284	0.580998659	-0.072887674	0.330313146	0.172940746	-0.446481258	0.705075502	-0.32575202	0.110489853	0.481384248	0.095243141	0.550666988	0.531786501	0.330607593	-0.15063192	0.568470061	0.262808591	1.019945979	0.542732775
IMAGE:491001	GLO1--Glyoxalase I	1	0.458176523	0.862337291	0.253292501	-0.178214416	0.543043315	-0.882527411	-0.720873654	-0.030092567	-0.453823447	-0.264908016	0.158819288	-0.00895631	0.572406888	0.241163567	0.04666052	0.173154727	-0.606033862	-0.383944839	0.036460478	0.268583059	-0.056335818	-0.171668008	-0.379051834	-0.233923882	0.236394912	-0.171244085	-0.461114198	0.416394114	-0.019978162	-0.792241395	0.904403865	0.649877965	0.159517869	0.523483992	-0.462717533	0.412841469	0.588046014	-0.162331387	-0.090809025	-0.458019614	0.1861718	0.558072746	-0.535800099	0.038313888	0.143607393	-0.241654381	-0.688257217
IMAGE:214572	CDK6--Cyclin-dependent kinase 6	1	0.397186846	-0.351932257	0.032988988	-0.408549666	0.028040677		-0.198451087	0.571157277	-0.15968819	-0.120942734	-0.091884747	-0.046339992	0.027489642	0.270524919	0.350182861	0.437642604	0.310792238	-0.255139351	0.279782474	0.20397079	0.295760632	-0.378451347	0.124758288	0.252579093	0.017607534	-0.014006616	-0.356165677	-0.157756463	-0.242152601	-0.154090494	-0.251821786	-0.24872829	-0.376162291	-0.193340719	0.156963497	-0.052198108	0.354609221	-0.357593477	-0.123049743	-0.010011727	0.572758555	-0.510520995	0.261709422	0.068375438	0.250546873	-0.124529026	0.085276864
IMAGE:144816	SLC31A2--Solute carrier family 31 (copper transporters), member 2	1	-0.532317758	-1.555168152	-0.345413387	-0.391040593	-0.339977384	-0.20222412	1.246968031	0.754296541	0.212542698	-0.04603526	-0.368554801	-0.665771902	-0.516439497	-0.11872942	-0.034862407	-0.499648094	-0.019192562	0.303179771	-1.16539669	-0.178576559	0.229771435	-1.36780405	-0.180237576	-0.368079007	-0.556067646	-0.475820392	0.576931059	0.173115522	0.251998276	1.124168515	-0.191361964	-1.106903553	-1.26298666	-0.293386519	-0.596746325	-0.135284618	-0.602287292	0.663772821	0.170712188	0.775253594	-0.737870336	-0.800355792	0.20234634	-0.557991266	0.408418357	0.449690282	0.964316845
IMAGE:813631	TM7SF3--Transmembrane 7 superfamily member 3	1	0.632431865	0.56224823	0.765679896	0.094046026	0.406971782	0.011352907	-0.591058969	-0.889839709	0.349390149	0.201143295	-0.29336378	0.931816816	0.458822846	-0.00861468	-0.231085524	0.533113539	-0.070488118	-0.350661039	1.112975359	0.79131633	-0.411886871	0.320994496	-0.555186808	-0.278045207	0.530243695	0.218588099	-0.50244081	0.796228111	0.343929529	0.635657489	0.806602657	0.207691044	1.62989819	0.153978109	-0.214848429	0.313617468	-0.031655826	0.182821915	0.040129378	-0.288925797	0.009771052	-1.452311873	-0.178814188	-0.090475157	0.593401968	1.091323853	-0.35798946
IMAGE:769028	MEOX1--Mesenchyme homeo box 1	1	-0.480298847	-0.216830671	-0.141453058	0.037103765	-0.210691452	0.325485826	-0.187161371	-0.494754493	-0.067449056	0.283494979	-0.270317584	-0.200023875	0.059727281	0.014742687	-0.062984705	-0.179122731	-0.83802247	-0.327765584	-0.380325168	-0.069345213	0.017754924	-0.613186657		-0.270368248	-0.563536048	-0.329729319	-0.386301577	-0.060849398	0.282282144	0.086399943	-0.274355114	-0.437209398	0.154367119	0.095654935	-0.079861917	0.153796136	-0.168628857	0.242038503	0.115662202	-0.083277509	-0.327625394	-0.085290827	-0.24199906	-0.184753701	-0.622814178	-0.304157227	0.002725421
IMAGE:1593829	TIA1--TIA1 cytotoxic granule-associated RNA binding protein	1	-0.383729279	0.579699278	0.124954045	-0.360784709	0.395685583	-0.281389445	-0.719503343	0.094216578	-0.190339729	-0.196737662	0.404470295	0.02797568	-0.041800875	-0.395593971	-0.323034018	0.3564879	0.220626459	0.073399305	-0.168093398	0.26774773	0.24972181	0.54047668	0.000517251	0.30836305	-0.044242989	0.184503287	0.169919431	0.065193735	-0.205335096	-0.251393795	0.815121472	0.201117635	0.81352669	0.078214735	0.315075397	-0.161570832	-0.549438119	-0.473830014	-0.612538815	-0.617196262	0.048952729	0.016373498	0.140880525	-0.064454876	-0.180933505	-0.14244248	-0.439662129
IMAGE:205633	CCL4--MIP-1 beta=SCAY2=G-26=HC21=pAT 744=LAG-1=Act-2=H400=SIS-gamma=chemokine	1	2.008423567	1.457106829	1.741312981	4.721320629	0.823458791	-0.013624721	4.273998737	1.336375237	1.277590752	0.901203632	1.961837769	1.190119505	3.603122473	3.891656637	0.969355166	1.004678488	0.570860922	1.278398514	1.206251025	-0.194524363	1.581522107	0.039558005	1.889384866	2.249112606	0.254110873	2.65296793	0.602793872	2.113010406	0.060822371	0.045063253	2.723802328	2.678805113	2.429417372	4.221522331	1.628280282	4.761932373	4.848299503	1.922959805	3.172047615	1.190726638	2.174882889	1.872449279	1.34240675	1.423917294	1.768440127	-0.360899359	0.71902585
IMAGE:2514707	IVNS1ABP--Influenza virus NS1A binding protein	1	0.741365969	1.069746852	-0.511360109	1.996254921	0.411635876	0.897379577	2.702682257	0.627574205	0.738326907	0.801173627	0.478613526	1.046306729	0.838082194	0.713403225	-0.391673595	0.855029643	0.669110656	1.394422531	0.237860337	-0.499954224	1.042415142	0.673462987	0.746462941	0.797973216	0.094646357	0.877579451	-0.141013935	-0.837593138	-0.041871004	0.306632906	-0.341129929	1.5782125	1.027281642	1.210989118	0.920296073	1.15433383	0.840132833	1.471743226	1.210714459	0.766492724	1.409816265	0.029237576	0.842981517	1.092516661	0.008107923	-0.186400145	0.754710138
IMAGE:172517	HPCAL1--Hippocalcin-like 1	1	-0.970040202	-0.620140672	1.23478806	0.187680587	-0.355533063	0.334838122	0.428558081	1.047075272	-0.300509483	0.042333312	-0.246831015	-0.529328942	-0.627605557	-0.314389765	0.770166576	0.404311597	0.610004365	0.552686036	0.078040533	1.178425431	0.79997921	0.749363184	-0.318692386	0.05699411	0.355078101	0.376879632	1.139632344	2.036814213	1.052850604	1.224456191	0.663281679	-0.427516639	1.615453362	-0.505507767	-0.235200271	-0.123790711	-0.379977018	0.122433633	0.081852682	0.329262435	-0.404042631	0.232810438	0.684771359	-0.225132138	0.77495414	0.512764573	0.724988878
IMAGE:564756	G3BP--Ras-GTPase-activating protein SH3-domain-binding protein	1	0.721565247	0.534446239	0.349383116	0.298395574	0.963851631	0.5950284	0.137908325	0.85341233	-0.09064091	0.876795053	0.461140245	0.376830965	0.311141849	-0.347110152	0.656512141	0.49158299	0.200505286	0.755614698	0.76520586	0.418486863	1.059055805	0.652727485	0.293968201	0.982170105	1.236508965	1.324379921	0.762143135	0.9437626	1.132911205	0.77830255	2.194600582	0.833814502	0.410786301	0.97877717	0.835977316	0.227883071	0.064570419	0.087230124	-0.176155895	-0.304866582	0.691891849	0.717716098	0.186312422	0.199562147	0.896117687	1.16659534	0.530068696
IMAGE:852520	UQCRC2--Ubiquinol-cytochrome c reductase core protein II	1	-0.387115747	-0.555242956	-0.122180514	-0.33156243	-0.17809321	-0.450616628	-0.667022467	-0.929683268	-0.733340204	-0.615887165	-0.275552034	-0.389466703	-0.338939697	-0.085095435	-1.015381575	-0.319369823	-0.362345874	-0.473689377	-0.216019571	-0.164513886	-0.813756883	-0.56164521	-0.487436622	-0.820536613	-0.559704781	-0.71537739	-1.505388618	-1.052729607	-0.632949471	-0.466464937	-0.771888793	-0.450698227	-0.715961933	-0.612357914	-0.369538337	-0.445265055	-0.169089869	-0.391406983	-0.311627418	-0.480570912	-0.483968109	-0.186330572	-0.544689059	-0.386012435	-0.735397756	-0.333266884	-1.073924541
IMAGE:714453	IL4R--IL-4 receptor alpha chain	1	0.489549845	0.43713522	0.070821531	0.390205294	0.327382863	-0.324956685	0.675871134	-1.592639089	-0.182893738	-0.958494365	-0.608797014	-0.327059239	0.309271097	0.733508885	-1.092873812	-0.125028878	-0.286830217	-0.375248015	-0.572374165	-0.718271852	-0.521814287	-0.197584823	0.101688273	-0.257330269	-1.985058546	-1.371728539	-1.524162292	-1.202695131	-1.418081164	-1.299345613	-0.56189698	0.231233105	0.676798224	0.211031824	0.047351424	0.3628546	0.736930072	0.189667031	0.502208829	-0.261631221	0.094761826	-0.943351805	-0.394790262	-0.337248385	-1.727483034	-2.440943718	-1.348291397
IMAGE:788629	KIAA0870--KIAA0870 protein	1	-0.989130199	-1.054685116	-1.95640409	0.081686825	-1.28465271	-1.181325078	0.561333299	-1.512159467	0.071533076	-1.410573244	-1.172810078	-0.315020859	-0.927124739	-0.616084874	-1.121430516	-1.705518603	-1.129813194	-0.34602049	-1.42536819	-1.713667512	-0.981317222	-1.211541891	-0.995813906	-0.668488324	-1.591029406	-0.929718971	-1.425652146	-2.286199331	-1.429393888	-0.95543611	-1.477703333	-1.232983232	-1.025194049	-0.97546798	-1.414649367	-0.059959255	-1.401036263	-0.993142128	-0.730245054	-1.477102637	-1.360594273	-1.942127228	-1.02364397	-1.396531582	-1.630982876	-2.092142344	-0.863623798
IMAGE:1636539	EIF4A2--Eukaryotic translation initiation factor 4A, isoform 2	1	0.052872963	-0.378929377	-1.942362309	-0.593741536	0.333122581	-0.425910026	-1.381210923	-0.523315787	-2.285869122	-0.905119359	-0.743739724	-1.321006894	-1.171772599	-0.974914193	-0.981924295	0.033501096	-0.218574479	-0.63858676	-0.086289644	-0.494669288	-0.070912234	0.037864011	-0.579024017	-0.570914745	-0.727621496	-0.523302615	-2.526727676	-2.174932003	-1.125473499	-1.459489226	-1.410024643	-0.331912279	-1.754367471	-0.715658247	-0.166853607	-0.733556032	-0.576515913	-1.40871954	-1.003092408	-1.512233615	-0.310502052	0.46375683	-0.432562351	-0.10208261	-1.042128086	-1.131263375	-2.378296375
IMAGE:810859	NK4--NK4=Natural killer cells protein-4=increased after activation of T cells by mitogens or activation of NK cells by IL-2	1	-2.069489956	-0.980403185	-2.269940138	-1.782301784	-0.570248961	-1.988489032	-2.615340471	-1.993986487	-1.555899143	-1.525551438	-0.814410508	-0.662267268	-0.614078164	0.276663661	-0.952604115	-0.952785015	-1.917824864	-2.171881676	-1.689075351	-1.627047658	-1.660111308	-2.083594084	-0.709720373	-0.57170099	-2.674062252	-1.894425511	-2.084513664	-1.101910114	-1.195026994	-1.342158914	-0.486523718	-0.289606661	-2.178370237	-0.955448747	-1.324331284	-0.433822781	-0.817510486	-1.052477121	-0.966383994	-1.591298223	-0.519231737	-0.256532609	-2.005877018	-0.688875794	-1.668929696	-2.370986938	-1.876746655
IMAGE:630013	MSH2--MSH2=DNA mismatch repair mutS homologue	1	0.838155031	0.348467976	-0.08127179	0.008011523	0.429118067	0.238765627	-0.881077468	0.692571044	-0.443762958	0.069493026	0.196363837	0.079104006	0.442793399	0.415705323	0.562322974	0.948230624	0.375405818	0.256840616	0.794030309	0.718922138	0.765380263	1.061672211	0.29098168	0.315528601	0.050232112	0.479175001	-0.433837444	-0.278931081	0.150948539	-0.161393404	0.610793948	0.314486086	0.371708989	0.157626599	0.499041975	0.347784221	0.838831127	-0.353732973	-0.094867103	0.03684378	0.844711304	0.632405519	0.410674125	0.363010973	0.117906697	-0.248319775	-0.706432641
IMAGE:549933	IL8--Interleukin 8	1	1.971492648	1.192742229	0.469887197	0.201605096	0.841519773	0.385259539	-0.240375206	1.561225295	-0.44723168	0.363029361	1.368281841	0.21111384	0.817243934	0.430755705	1.393009901	1.295461893	1.053028345	0.817334056	0.551211536	0.394506902	1.541668057	0.719082177	0.87612772	0.935241044	0.800734103	1.338666797	0.425735086	0.688677847	0.298004001	0.129076913	-0.926141024	1.378551006	0.253304839	0.408034444	0.966978848	-0.261906952	1.215279937	-0.398996145	-0.190802664	0.317851305	0.87703681	1.391707301	0.594124615	1.167752504	0.465056151	0.468219012	0.264401168
IMAGE:884799	CACYBP--Calcyclin binding protein	1	-0.155330747	0.027839206	-0.116212763	0.149321303	-0.058240939	0.234488681	-0.43821758	-0.913560808	-0.770606399	-0.403810024	-0.602071047	-0.293388128	-0.419997692	-0.269264817	-1.034264565	0.095076337	0.007166906	-0.144707084	0.341451228	-0.206728458	0.030166648	-0.111531377	-0.263303876	-0.143113807	-0.34994188	-0.298050582	-0.697449625	-0.314207584	-0.532138526	-0.955481827	-0.192554876	-0.256140053	-0.007731541	-0.389223516	-0.183269307	-0.313706994	-0.569508433	-0.651608527	-0.342650592	-0.778367758	-0.037192561	-0.640519023	-0.380204886	0.011127755	-0.212760448	-0.788085639	-1.029425144
IMAGE:668851	BDNF--Brain-derived neurotrophic factor	1	-0.700936735	-0.859897196	-1.128107309	-1.730563402	-1.005019546	-1.554906607	-0.910450757	-1.189249516	-0.519874394	-1.506394982	-1.045379639	-0.699577212	-0.910199583	0.320707947	-0.221930474	-1.32949543	-1.322066426	-1.273010492	-1.34561944	-1.251990557	-0.837422371	-1.509283066	-0.846624374	-0.787716866	-0.421963841	-1.547755122	-0.185525641	-0.935195923	-0.443216085	-0.703607619	-0.416898459	-1.136514068	-2.246369123	-0.34466666	-1.394052505	-0.341263741	-1.175811887	-1.334756374	-1.554871798	-0.945221305	-1.193440676	-1.412631989	-1.5873878	-1.03204453	-0.578826964	-0.618574858	-0.703874588
IMAGE:789182	PCNA--PCNA=proliferating cell nuclear antigen	1	0.149176791	0.471351057	-0.324260831	-0.042251762	0.31330362	0.532235146	-0.180400267	-0.434585214	-0.146349356	0.037588406	-0.411454558	0.380526572	0.102724291	-0.069704592	-0.379113942	0.061905585	-0.074134633	-0.083080925	0.343983412	-0.360607445	0.282033712	0.060146879	0.24350436	-0.079780623	0.532296479	0.345095813	0.002768587	-0.172915027	-0.115212485	-0.426670521	0.837408841	0.363209188	-0.178019643	-0.625450313	0.148320287	0.099129818	0.051904008	0.107629053	0.073478721	-0.199021429	-0.141946271	0.240941986	-0.208829448	0.394305646	0.196923018	0.005880578	-0.70931673
IMAGE:2144799	KIAA0507--KIAA0507 protein	1	-0.063939542	0.68593365	-1.167742133	-0.285138369	0.970229447	-0.859883666		0.953696668	0.321722478		0.522126436	0.927875459	0.934568346	0.808139861	0.645140767	0.295807987	-0.388509572	-0.467558801	-0.380607128	-0.352051377	0.009525274	0.700977564	0.20675917	-0.560079038	0.19169192	0.877096832	0.81920445	-1.076813698	0.267545968	0.297813118	1.019083381	0.782101691	-0.547246635	0.496833533	0.773854077	-0.285248488	1.340613842	-0.680996358	0.355667591	0.452226996	0.31272316	2.124056101	-0.259949058	0.553473055	0.28992945	-0.315383822	-0.200631157
IMAGE:814489	MGC57820--Similar to MGC57820 protein	1	0.422361851	0.653210998	-0.299984008	0.120001592	1.057066441	0.047952566	0.28580156	0.335790008	-0.398901492	-0.106132284	0.301039159	0.429902166	-0.154179007	-0.372990668	0.124644451	0.587180614	0.253569603	0.010724945	1.129884958	0.545652449	0.398458183	0.72633189	0.31843996	0.24252522	0.187439784	0.703788698	0.405183673	-0.298672169	0.036765926	0.311982781	0.201970831	0.832952321	-0.101158634	0.711018801	0.784191608	0.436720401	0.382428616	-0.337017626	0.036328714	-0.434159458	0.324349761	0.321270734	0.380724221	0.270544529	0.123900995	0.689575493	0.229890093
IMAGE:712492	PPP2R5C--protein phosphatase 2, regulatory subunit B (B56), gamma isoform	1	1.788701057	2.387564659	0.05906152	1.314446092	2.423606157	1.762341976	0.352048308	1.560873508	1.449231625	1.384918213	1.461333632	1.138994575	1.553527236	1.560795903	1.264256239	2.187670231	1.610932231	1.126778126	1.16084671	1.189958692	1.986669183	1.812647223	1.569350481	1.602641702	2.130559683	2.426120043	1.334608197	0.515746474	2.220087528	1.387146711	0.863689363	1.85959065	0.76021713	1.486857295	2.13205862	1.32537508	1.906848192	1.50630641	1.610599518	1.120637774	1.918875217	2.639140368	1.372737765	1.942651033	1.772204757	1.382188916	0.408064872
IMAGE:813174	TOSO--Regulator of Fas-induced apoptosis	1	-1.085227609	-0.324089676	-1.379414916	0.050972696	-0.055972248	-0.872412384	-1.536067724	-1.607663393	-1.219231844	-0.107175536	-0.289833009	0.40098536	0.165855542	0.095353775	-0.826490521	0.257754207	-1.162670851	-1.752707839	-0.067516029	-0.739787638	-1.303309679	-0.169726193	-1.13593173	-0.870844603	-0.571593463	-0.661952198	-1.758563399	-1.308854938	-0.988599777	-1.082013845	-0.66042757	-0.324388295	-0.347227663	-1.132750034	-0.485331833	-0.306979269	0.480616301	-1.040985942	-1.13026464	-0.479790568	0.385596156	0.43066749	-1.326121449	0.486614257	-1.116164446	-1.356899023	-2.370177746
Empty/Unknown	#NAME?	1	1.638419628	1.24826479	0.257155985	0.309962362	0.782174766	0.584584832	-0.294126004	-0.343259871	0.383589238	-0.042047516	0.108748861	0.339618146	1.063161254	0.774335027	-0.388311356	0.528972507	0.009155041	-0.591842473	0.073144488	-0.582458615	0.366304427	-0.057199784	0.209805533	0.627844512	-1.307197571	-0.351641655	-0.742819428	0.177437767	-0.540306568	-0.62722218	0.638440549	0.905115306	0.669853806	0.693017185	0.647603512	0.519949734	0.873054087	0.502949536	1.424822092	0.0509695	1.003577709	0.929534972	-0.437138975	0.362489641	-0.416474998	-0.989414871	-1.380084515
IMAGE:138775	NGFRAP1--Nerve growth factor receptor (TNFRSF16) associated protein 1	1	-2.44348979	-2.114842892	-2.186614752	-2.705028296	-1.464180708	-2.80450058	-3.793572426	-1.70068109	-3.277733564	-2.463373661	-2.137072563	-1.304845095	-2.240152359	-1.796021819	-2.035923958	-2.117456436	-2.101895094	-3.153117895	-2.025009871	-2.584205389	-2.41453433	-2.361700535	-2.67979598	-1.976720095	-2.355285168	-1.811460495	-2.524070024	-2.40393424	-1.267142892	-1.757921934	-1.170857072	-2.26146841	-2.376980305	-3.037676811	-1.986596823	-2.605922937	-1.834788561	-2.691953897	-2.527249813	-2.321009874	-1.952370286	-0.902203381	-2.491486311	-2.031838179	-1.9755373	-3.194704533	-3.140693188
IMAGE:2309141	CD97--CD97 antigen	1	-0.56429559	-0.979960382	-0.078858048	-1.250294685	-0.577131212	-0.31886372	-1.346885443	-0.811426818	-1.057127595	-1.269766688	-0.926674366	-1.855979204	-0.576340497	-0.16913335	-1.104771137	-0.737261117	-0.795689702	-0.43808189	-1.057970047	-0.055648882	-0.670349538	-1.282331586	-0.478202403	-0.57357204	-2.097943306	-2.721349955	-2.580115318	-0.77542007	-1.406905055	-1.611077666	-0.759198487	-0.931152403	-0.727792859	-1.30081439	-0.810880065	-1.048933506	-0.610579669	-1.235085249	0.228176787	-1.287295818	-0.880353451	-1.942288399	-0.780095994	-1.121193409	-1.788704515	-1.758345723	-1.506910205
IMAGE:245273	MGC16824--Esophageal cancer associated protein	1	-0.372215569	-0.589068294	-0.918085754	-0.476375639	-0.424987346	0.136341482	-0.611109614	-0.223484546	-0.254774183	0.260270119	-0.47391355	-0.301989913	-0.671752751	-0.215862364	-0.296907902	-0.096128188	-0.109592102	0.02277487	0.025668694	0.123056456	-0.184439853	-0.070047528	-0.026369553	-0.283341169	-0.099075757	0.20601812	0.065212183	-0.870927572	-0.222115621	0.193646058	-0.706022084	-0.417811006	-2.013899803	-0.770369053	-0.081435181	-0.608195066	-0.764529467	-0.718349755	-0.424708843	-0.278176546	-0.382590801	-0.510266781	-0.067967176	-0.108633213	-0.013879999	0.371123374	0.306446791
IMAGE:71622	PRKCI--PKC iota=Protein kinase C, iota	1	0.650559485	0.519301832	0.860800862	0.05069039	-0.009248964	0.125035122	-0.554530442	1.381776571	-0.537321806	0.340937436	0.711318851	-0.582894206	-0.348453283	0.030423673	1.016964555	0.465581	0.381521672	0.643226862	0.737551153	0.43476671	1.126783967	0.299011379	0.320052028	0.393281788	0.849394858	1.441046357	1.093636394	1.197527409	0.135702372	0.103292033	0.464810938	-0.083228722	0.569884539	-0.418152153	0.38924095	-0.120783195	-0.202780768	-0.69382149	-0.465512931	0.101922281	0.328166276	1.323297501	0.622446597	0.439782262	1.017282248	0.204221487	1.242022872
IMAGE:1635664	MGC15523--Hypothetical protein MGC15523	1	-1.540373921	-2.008039713	-0.337490112	-1.521437764	-1.487849116	-0.933641076	-1.143894553	-2.385873079	-1.68082273	-1.841405749	-0.418428034	-1.228799939	-1.602085114	-1.885218501	-1.417518497	-1.321046948	-1.238209128	-0.859911561	-0.852222443	-1.542488098	-1.297333598	-1.117564201	-1.416606426	-0.7628299	-2.953552723	-2.423113108	-3.379920006	-1.890166998	-2.395991802	-2.783154249	-1.325988054	-1.412982583	-0.46097666	-1.954906225	-1.245353341	-1.546944976	-1.904465199	-1.627779722	-1.000341296	-1.756626606	-1.626372933	-1.881393194	-0.662634313	-1.543429494	-2.555688858	-2.479907274	-2.500865221
IMAGE:21899	SRPK2--SRPK2=SFRS protein kinase 2	1	0.680211127	1.628365755	1.575903177	0.604506373	0.812910199	0.980388105	0.63388592	1.016718149	0.916121781	1.021193743	0.385388315	0.734367788	1.011645079	0.640202463	0.714095652	1.017175078	0.789179444	0.820883214	1.335619688	0.836129606	0.898832262	1.309426308	0.637513578	1.093742847	2.085694551	1.944380045	1.312805295	1.597777724	1.686517239	1.665797234	-0.356016695	1.408569574	1.045799255	0.785776079	1.13126123	0.904168129	1.342125893	1.148231983	0.901797652	0.862678289	1.209713817	-0.302071363	0.915926874	0.979329646	1.786205411	2.103569984	1.05945313
IMAGE:731442	COL4A3BP--Collagen, type IV, alpha 3 (Goodpasture antigen) binding protein	1	-1.026065588	-1.776846647	-3.082815647	-2.260411024	-2.720076084	-1.770365238	-2.855305672	-2.345899582	-1.815013885	-2.381579876	-2.375129223	-2.84978056	-2.120833158	-2.27864933	-2.5588274	-2.390470743	-1.483886719	-2.053071737	-0.954012215	-2.192112207	-1.122850418	-1.254540086	-2.001009226	-2.012561083	-1.89975059	-2.066369295	-2.861344337	-2.882654428	-2.100911617	-2.414720774	-1.835124016	-1.958079457	-2.639896631	-1.624278069	-2.013444662	-2.048431158	-1.753051281	-1.388422489	-1.652013779	-1.645094275	-2.102013111	-2.463711739	-2.301298857	-2.218312979	-2.093064785	-1.7129637	-2.866422176
IMAGE:1391644	#NAME?	1	0.583343387	0.362973809	0.984031975	0.443454891	0.348250568	0.239476025	0.943094134	-0.313563228	0.924698651	-0.225452185	-0.178130776	0.864011824	0.376379371	0.901326597	-0.046231192	-0.184416413	-0.281778067	-0.149543181	-0.503325164	0.044808831	-0.16560334	-0.41203016	0.217336804	0.098551333	-1.53070116	-1.477761626	-0.881891847	-0.036072321	-0.251400113	-0.283675581	-0.276853025	0.527722061	0.852424979	0.285792977	0.275954634	0.26578483	0.528394401	0.944181681	0.538391829	0.517135978	0.109250039	-0.012573129	-0.090373427	0.167648494	-1.334096432	-1.082508683	-0.561559558
IMAGE:610113	SNX2--sorting nexin 2	1	-0.659397662	-0.764397919	-0.544040918	0.105055042	-0.424049944	0.185540929	-0.395860463	0.205576599	-0.430339754	-0.029855117	-0.165686652	-0.129678428	-0.622677207	-0.409705073	-0.08464089	0.089191571	0.102062255	0.585214138	0.399760813	0.299199283	-0.005596674	0.011841642	0.072840989	-0.312047035	0.01572068	-0.346125692	-1.002251029	-0.988423765	-0.704300404	-0.476364732	-0.887827873	-0.327857614	-0.679382086	-0.658277929	-0.212363392	-0.442222565	-0.600376666	-0.284687638	-0.597172737	0.136666194	-0.392513275	-0.317711473	0.194789171	-0.095414892	-0.120795816	-0.308095545	-0.617626071
IMAGE:785616	SSR1--Signal sequence receptor, alpha (translocon-associated protein alpha)	1	-0.022315392	-0.654192924	-0.174322486	-0.180689603	-1.049173713	-0.593708873	0.342540592	-0.523695767	-0.294053495	-0.545010209	-0.558035553	-0.124684416	-0.630025983	-0.718569934	-0.92588228	-0.261333793	-0.020341305	0.099955931	0.288709968	0.18386811	0.046145137	-0.368954122	-0.740398169	-0.438203633	-0.606116533	-0.623759568	-0.092271641	-0.403874636	-0.635997176	-0.867819905	-0.037788577	-0.289203495	-0.363113314	-0.023411931	-0.587326765	0.331051856	-0.58768034	0.102754645	-0.379541069	-0.248703405	-0.923498929	-1.27805233	0.242429256	-0.619164348	-0.027881553	-0.563910604	-0.895840228
IMAGE:1574335	PDE7A--Phosphodiesterase 7A	1	1.005568147	1.273238182	1.592065692	1.031277657	0.726938546	1.317575693	1.518262267	1.63858211	2.036339521	1.710795283	0.901856661	1.415124059	1.778387547	0.959823608	0.868260324	2.143740892	2.527471066	2.257471323	1.503923178	2.24498105	1.531804204	1.599702954	1.63261342	0.780871987	1.723918438	1.05385232	1.682238817	1.902552843	1.938159823	2.225143194	0.916484237	1.012821436	1.15436542	1.384969115	1.112426758	1.471105933	1.322709203	1.581936955	1.106151104	2.213872433	1.488565445	0.459590942	2.001191854	1.385005116	1.392016411	2.392019033	2.281970263
IMAGE:855391	STK25--Serine/threonine kinase 25 (STE20 homolog, yeast)	1	0.419987291	0.106329158	0.623053133	-0.082858816	0.424676329	-0.079837814	-0.57973969	-0.046535805	-0.328452647	-0.857297182	0.399293691	-0.214618504	0.192991331	0.000755075	-0.06035652	-0.131512344	0.001964878	-0.114863671	0.2228387	0.076763682	-0.048731212	0.043223776	-0.373721421	0.212897196	-0.657483816	0.114258744	-0.477917373	-0.223123893	-0.217001185	-0.405887961	0.684086263	0.37855804	0.690033436	-0.111707747	-0.032817643	-0.104566529	-0.589257836	-0.472994834	-0.277836651	-0.370999247	-0.017880965	-0.007253865	-0.15411675	-0.320309281	-0.60547936	-0.529932976	-0.76135087
IMAGE:2316594	#NAME?	1	-1.386881948	-1.995802283	-2.876625061	-2.423991919	-3.123439074	-2.41148448	-2.977902174	-2.102210045	-1.924628615	-2.437948942	-3.274534941	-2.98964715	-2.039550781	-2.392901421	-2.981648922	-2.307296276	-1.522783756	-2.26193881	-0.790723622	-1.761671185	-1.118471384	-1.544304848	-2.551957846	-2.309868097	-2.081022739	-2.300484657	-2.329653502	-1.951404452	-1.546199083	-2.123387098	-1.69639504	-2.290381193	-3.660085917	-2.029659271	-2.186157703	-2.423354387	-1.696785688	-1.832610011	-1.969002604	-1.556055784	-2.255307198	-2.958188295	-1.869161844	-2.356226206	-1.784236312	-1.75883162	-2.415704727
IMAGE:840803	ATP6V0E--ATPase, H+ transporting, lysosomal 9kDa, V0 subunit e	1	-0.296096355	-0.647477627	-0.548232198	-0.093146123	-0.765313089	-0.05040177	0.198533595	-0.260545164	-0.509858012	-0.551504731	-0.16116257	-0.448338479	-0.378575385	-0.581912935	-0.349252313	-0.233331203	-0.088831507	0.286198437	-0.173673108	-0.097229607	-0.144093513	-0.633261025	-0.308627367	-0.28357175	-0.452534646	-0.743354917	-0.63542968	-0.861198545	-0.916755557	-1.191109657	-0.129284248	-0.500287473	-0.555860698	-0.879076183	-0.544180751	-0.335862517	-0.646104395	-0.52849251	-0.129529208	-0.11172764	-0.548365355	-0.025351021	0.029245974	-0.279437602	-0.353306264	-0.747635663	-1.165988445
IMAGE:26198	EHD1--EH-domain containing 1	1	1.075582743	0.741972864	0.524754286	1.420290232	0.13947016	-0.353737205	1.929572105	-0.08298178	0.555110216	0.167246535	0.669517219	0.249199882	1.321491361	1.091101766	-0.082947388	-0.148449451	-0.436571538	-0.198431671	-0.245856822	-0.584098279	-0.177474529	-0.067753673	0.037545588	0.070656419	-0.814555287	-0.064434409	-0.426229775	-0.095339298	-0.245063633	-0.060603961	-0.383951873	0.800580978	0.656956851	1.103584766	-0.172489241	1.921041369	1.152050138	0.599413812	1.06383419	0.638172388	0.742497027	-0.054678909	0.066666313	0.353928983	-0.368908823	-0.365802288	0.154374748
IMAGE:786607	TCEAL1--Transcription elongation factor A (SII)-like 1	1	0.097268082	0.804516375	0.238512635	0.230044052	0.845921755	0.180107847	-0.76397717	0.249368355	0.194282144	0.077244274	0.35154447	0.565690339	0.155514777	0.193819746	-0.066990457	0.06700734	-0.221235484	-0.398193449	0.237636268	-0.061258424	0.2245446	-0.253428042	-0.118918002	0.279630214	0.746872544	0.707931697	0.037468363	0.675531209	0.378596812	0.176523343	0.670993984	0.588497877	-0.376580298	0.246661976	0.205155015	0.110026479	0.179740086	0.458157003	0.102333404	-0.174680933	0.28986761	0.294220209	-0.246042833	0.108078338	0.761226773	0.219774783	-0.338979274
IMAGE:141767	PLCXD2--Phosphatidylinositol-specific phospholipase C, X domain containing 2	1	0.814942062	0.806806087	-0.851779163	-0.337294906	-0.078534976	0.175674796	0.206367761	0.151383013	0.380176753	-0.310231477	-0.282762676	-1.11994648	-0.270827323	-0.372601151	-0.123517223	-0.056836497	-0.404172689	-0.331901252	-1.2196486	-1.635680795	0.132515684	0.377545148	-0.272969037	-0.302549452	-0.062116772	0.311814934	0.08226867	-0.924868464	-0.313912988	-0.227345288	0.248937234	0.460760623		0.671382606	0.27933687	0.363890827	-0.040944755	0.296966374	1.496489644		-0.545453072	0.777852297	-0.579137146	-0.133945823	-0.390840232	-0.261841536	-0.20766899
IMAGE:840606	HSD17B4--Hydroxysteroid (17-beta) dehydrogenase 4	1	-0.008930647	0.170162305	1.578252435	0.456780434	0.204520896	0.50618273	0.457412034	-0.304484546	0.890454054	0.657065451	0.339370877	1.5071702	0.128495544	-0.493283123	0.38798514	0.445900708	0.182957068	0.373345047	1.14960742	1.049479961	-0.488758683	0.216398269	-0.106960095	0.117293142	0.819410741	-0.374452204	0.503429234	1.041819453	0.333888829	0.44684279	0.359637946	0.14885892	-0.111113034	0.407931775	-0.394833028	-0.009960688	-0.047853217	0.461604893	0.155270517	0.693429112	-0.17560266	-0.352105856	0.403396577	-0.358132035	-0.034160707	1.309841871	-0.238188609
IMAGE:812276	SNCA--Synuclein, alpha (non A4 component of amyloid precursor)	1	-2.416055202	-1.977413416	-1.69595027	-1.270693541	-2.234129906	-0.51113224	-1.008911729	-1.099987507	-0.859790564	-0.507847667	-1.29065764	-0.108539447	-2.307189703	-2.174576998	-0.978440106	-1.064429879	-1.121490836	0.164262965	0.08336138	-0.513177454	-1.126365185	-1.503954172	-1.146889091	-0.931717336	-0.841652691	-0.956914783	-1.409134984	-1.763859987	-0.734401762	-0.471927285	-1.881434202	-1.942107558	-2.527341366	-1.514712095	-2.043078423	-2.292571545	-3.081800461	-1.373553276	-1.177587152	-1.590490699	-2.108197212	-2.893841267	-0.29732883	-1.441840172	-1.454747081	-0.320239544	-0.175779641
IMAGE:897544	LMNA--Lamin A/C	1	-0.145430088	-0.786838293	0.838565111	0.478294581	-0.022353174	0.914145708	1.043238044	1.173840404	1.268060923	1.329229712	0.191197321	-0.336532325	-0.398409307	-0.302109778	1.08566463	-0.046004295	0.601689219	0.660877883	0.061908994	0.728761017	1.062836409	0.132769465	0.806610763	0.358141571	0.852400362	-0.000112582	1.044158816	1.670605063	1.158417821	1.315007448	0.036647867	-0.117024548	0.195723951	-0.096260704	0.242344365	0.032494396	-0.199301988	1.370254993	0.842495739	1.483744383	-0.766928911	-0.453591585	0.701330543	0.004573828	0.704702735	1.27169013	1.253433943
IMAGE:1882494	PPP1R16B--Protein phosphatase 1, regulatory (inhibitor) subunit 16B	1	2.213555813	2.17434907	1.248602986	1.684552073	2.151153803	1.466468096	1.479664087	1.275288343	2.537760258	1.631432533	1.454277754	1.740929723	2.585836887	1.761155725	1.590918541	1.141408324	0.942201436	0.948516965	0.573889136	0.735273123	1.092361689	1.132592916	1.525091648	1.241411448	1.731678128	1.626777649	1.000562072	1.780974984	1.870052814	1.872575521	1.545467854	2.008770227	1.188426256	2.221945763	1.878016472	2.057904482	2.104497194	2.339601994	2.611742496	1.291798234	1.953666925	1.105445623	0.904471397	1.336055756	1.671898365	1.220948458	0.984429359
P35752	IRF1--interferon regulatory factor 1	1	-0.304093927	0.549997807	-0.011684493	-0.651725829	1.143799663	0.056751177	-0.108681679	-0.481683254	1.039589167	0.633961082	-0.405630171	-0.513424397	0.244888067	0.599900186	0.223429516	0.996292472	1.100938082	1.033420563	0.219592139	0.970103145	1.08581996	0.010023658	1.261309743	0.017004387	0.245799452	-0.820627153	-0.17558381	0.772629023	0.091840148	-1.298275471	-0.594671905	0.320761561	-0.483190686	-0.331569344	0.261049509	0.585140705	0.427257895	0.45704183	1.355522275	-0.125799149	0.906490624	-0.422809392	0.685683429	0.59395349	-0.893229723	-0.274148166	-0.837519825
IMAGE:487860	STAU2--Staufen, RNA binding protein, homolog 2 (Drosophila)	1	-0.407032609		-1.005198121	0.123257607	0.0429185	-0.03753037		0.628886402	0.524061739	0.194223985	0.203420967	0.148941502	0.089065261	-0.659211755	-0.276901126	0.205719754	0.061875734	-0.048451986	-0.644391894	-0.576748013	-0.297368556	-0.250917107	-0.00367354	-0.582719266	0.607907951	0.356226027	0.199434951	0.534407377	-0.101412922	0.554821849	-0.547264516	-0.023334727	-1.072263718	-0.496988088	0.156207696	0.002218581	-0.054326497		0.011786003	0.501295626	-0.334432751	0.826543033	-0.268562704	-0.011001997	0.520658553	0.248873249	0.589944005
IMAGE:840460	IL7R--IL-7 receptor alpha chain	1	2.282565117	1.225139022	0.244005829	0.566191256	0.948618352	0.24229911	0.103099875	1.677699566	-0.415438145	0.414713383	1.386389375	0.504576385	0.965546131	0.433930993	1.049278617	1.281820893	1.170552015	0.833244681	0.677265763	0.708123207	1.676013827	0.796567142	0.918482363	1.053291798	0.711002946	1.374732018	0.343302906	0.740394533	0.216892466	-0.199231535	-0.936770916	1.468821526	0.368198156	0.680510223	1.094972968	-0.150919676	1.255103469	-0.159942955	-0.126476198	0.454703838	1.369635344	1.332483649	0.787292004	1.364117146	0.444051921	0.679714382	0.301789254
IMAGE:2281706	ITK--IL2-inducible T-cell kinase	1	0.927187383	1.601840019	-0.429356903	-0.177337319	1.317356586	0.547794223	-1.450351954	1.077958941	0.212402523	0.861436367	1.056342125	1.22017312	0.846378863	1.666264653	0.174637631	1.153140783	0.401308149	-0.194869533	0.677139878	0.500990391	0.81220448	0.673232198	0.799028695	0.821175337	0.004990557	0.341974169	0.095556229	0.011977978	0.578696787	0.315669715	0.297250658	1.229215026	0.077885538	0.475598603	1.106169462	0.913726509	2.23890233	0.584197998	0.835051894	0.678442776	1.303541422	1.715120196	0.507914782	1.331151843	-0.080973789	0.544680476	-1.064604759
IMAGE:109179	SP2--Sp2 transcription factor	1	-0.522858143	0.099842824	0.305455774	0.304176599	0.269997418	0.295570761	0.338395596	0.755142987	0.752563953	0.774390459	0.371658266	0.564200163	0.475653529	0.660966694	0.600126266	0.259214371	0.397299945	0.07841748	0.096231617	-0.107015572	0.196260214	0.056276787	0.473024398	0.276242107	0.774897337	0.9631657	1.421444416	1.62383008	0.646506071	0.67264843	0.379640102	0.528835773	-0.262347311	0.049671561	0.235471547	0.187210932	0.548803568	0.739131749	0.665867031	0.576475739	0.158003137	-0.470472515	0.203012019	0.321446866	0.824109316	0.820027292	1.060817957
IMAGE:898235	G3BP--Ras-GTPase-activating protein SH3-domain-binding protein	1	0.598638892	0.168788657	0.33657223	0.244902402	0.918215454	0.744889796	0.091674119	0.810401618	-0.086353496	0.782965958	0.098509021	0.275081187	0.234592199	-0.437234521	0.163974449	1.072672486	0.383854896	0.71186173	0.848521531	0.164783522	1.064025044	0.393179148	0.390397549	0.763082027	1.065520167	1.27345407	0.580492556	0.863038182	0.58883363	0.397455066	2.199030876	0.565972984	0.300308973	0.321934164	0.764576137	-0.071864732	-0.024472741	-0.042735741	-0.239172801	-0.162236989	0.484708428	1.532835603	0.349508077	0.373581588	0.799330056	0.807964027	0.481503636
IMAGE:795552	HIBCH--3-hydroxyisobutyryl-Coenzyme A hydrolase	1	0.069510691	0.254304498	-1.241180062	0.478058934	0.761023164	0.610724151	-0.037746526	-0.122654989		0.565646589	-0.496454388	0.176014945	-0.183579132	-0.330764651	-0.635394752	0.956702352	0.081324331	0.379690975	1.348597765	-0.767443061	0.228275403	0.640897572	0.610006869	0.583318949	0.218944073	-0.098268755	-1.192964911	-0.880661428	-0.099127345	-0.019283814	0.096288987	1.080953836	-0.832084	-0.599125206	0.495617092	-0.322731078	-0.379354477	-0.224771515	0.027707357	-0.639803588	0.204277351	0.311295539	-0.057873655	1.594891071	-0.184204385	-0.562367737	-0.627221763
IMAGE:2057973	CCND3--Cyclin D3	1	-2.420268297	-2.135761261	-1.618355632	-2.258671761	-1.503482103	-1.852912307	-1.89902091	-2.86464119	-1.250044584	-1.713527083	-1.626608849	-1.320550799	-1.932744503	-1.546847582	-1.872698665	-1.715287685	-2.164624453	-1.29176414	-1.9987427	-1.692385316	-2.222749233	-2.286306381	-1.749263167	-1.779171228	-2.263252735	-2.128189564	-1.527816176	-1.418480277	-1.278483748	-1.50784719	-1.315084815	-1.95419383	-1.66425097	-2.036338091	-1.867165446	-2.0556674	-2.062968016	-1.596913695	-1.730003357	-2.08959341	-1.758536935	-2.554478645	-1.635330915	-1.640680075	-1.666136742	-2.057001352	-0.766504526
IMAGE:486233	RAB7--RAB-7	1	-0.204982862	0.426521599	1.054670572	0.521680772	0.2494324	0.492910028	1.048217893	1.050147533	0.921264172	0.965148568	0.643537939	0.5243361	0.375344455	0.502079248	1.081118345	0.450168729	0.635358036	0.718371511	0.619407237	1.264178753	0.471690685	0.631808102	0.475847393	0.553886414	1.149852395	0.943182528	1.789285302	1.280551434	0.828228474	0.952949941	0.772129416	0.500040352	0.983548284	0.499431908	0.420506686	0.668635964		0.86056447	0.378318608	0.964460492	0.067970105	0.282720447	0.757912099	0.337146193	1.054405212	1.5621171	0.726934373
IMAGE:245277	ITM2A--Integral membrane protein 2A	1	0.374746501	1.005760193	-0.752670228	-0.812269449	0.419296652	0.011403429	-1.827296734	0.639709473	-1.336467624	-0.937656939	0.506404221	-0.569596291	-0.676731348	-0.347493261	-0.20220837	0.42373246	-0.09808293	-0.478570402	0.298910618	-0.619196117	0.650135636	-0.092379458	0.783426702	0.916282654	0.071681678	0.054073058	-1.10655129	-0.391785651	-0.261038899	-0.545239627	-0.036155902	0.025129458	-1.229823589	-0.920730114	0.256396055	-0.989717185	0.484054446	-0.469718009	-0.342253536	-0.51303196	0.098834462	1.602038741	-0.301641852	0.646795392	-0.388880789	-1.098777056	-2.077117443
IMAGE:745143	CASP6--Caspase 6, apoptosis-related cysteine protease	1	-0.297309011	-0.079288512	0.209028319	-0.97585839	-0.248215258	-0.532332003	-1.087874532	-0.738978922	0.163951814	-0.709589541	-1.060699463	-0.392633855	-0.759295464	-0.667655051	-1.018315315	0.095257469	-0.043654144	-0.143909663	-0.208206087	-0.205249816	-0.124484144	-0.516931117	-0.249553308	-0.202136338	-0.973016083	-1.150494337	-1.420265198	-0.199361101	-1.091133595	-1.351789236	-0.46784085	-0.391301781	0.79195112	-0.931243539	-0.926655412	-0.934109569	-0.361423612	0.375090539	-0.030689238	-0.400778592	-0.613942802	-0.510400593	0.015929498	-0.675186217	-0.832100809	-1.640478492	-1.720432878
IMAGE:2551329	#NAME?	1	0.86850816	0.02233199	1.242781878	0.210918128	-0.26710996	1.002287745	1.723096848	0.565299869	1.11730206	0.948211491	0.046094492	0.591030777	0.156099275	0.638368785	0.848468482	0.158941597	1.045409799	1.196395755	-0.26868096	0.960469067	0.57084918	0.087750472	0.415993065	0.273669899	-0.333997488	-0.203802988	1.104455233	1.416756749	0.839853823	1.935329199	-1.023817897	0.496580482	1.176292539	0.046998419	-0.030430166	0.16066578	0.611955523	1.279819727	1.415767312	2.211981535	-0.147754222	-0.572524786	1.195137858	0.661737978	-0.063762121	1.044171333	1.63797605
IMAGE:486567	PDCL3--VIAF=interacts with IAP proteins=FLJ12205=MGC3062	1	0.531338274	0.266227305	0.459632903	-0.159309849	0.397902936	0.47324425	-0.959780216	-0.402356952	-0.322002023	-0.443040818	-0.196208477	0.181484833	0.255793065	0.134769529	-0.188260034	0.715484679	0.118655957	0.125487447	0.281098306	0.123111792	0.129819825	0.500344276	0.025458368	0.278921217	-0.190111771	-0.166665182	-1.028812528	-0.085403122	-0.554173052	-0.556578875	0.041707419	0.4362216	0.47225064	-0.11197041	0.219633803	-0.263269871	0.188968107	0.130330399	0.187050655	-0.255377889	0.337154567	-0.144151419	-0.120178819	0.230130911	-0.57823801	-0.365631759	-1.42792809
IMAGE:786283	SSBP2--Single-stranded DNA binding protein 2	1	-1.244098783	-1.23354888	-1.108064294	-0.815725803	-0.73840481	-1.518224955	-1.250129104	-0.957307816	-1.214610338	-1.914822459	-0.534604132	-0.851401031	-0.990450501	-1.078666568	-0.986564994	-1.607530117	-0.749827087	-1.234390259	-1.11183846	-1.113937974	-1.223845005	-1.049593568	-1.373268604	-1.135973096	-1.20233655	-1.207677364	-0.409889907	-0.391427815	-1.410523772	-1.199975491	-0.996368051	-0.933857143	-0.846927583	-0.898916066	-1.33288753	-1.192586184	-0.995716035	-1.227246165	-1.506734133	-0.950293422	-1.295348167	-1.783212185	-1.581486583	-1.339992285	-1.219992995	-1.275000453	-1.550717115
IMAGE:783681	UREB1--HECT, UBA and WWE domain containing 1	1	1.261099935	0.213098377	0.319794059	1.046472311	0.381132722	0.549735665	1.041581392	0.416403741	0.658902764	0.794645965	0.005264835	0.737568498	0.927063227	0.869695485	0.854523063	0.552518368	0.468033105	0.305387378	0.583566427	0.311886758	0.535924733	0.657035649	0.304906249	0.367379814	0.468275398	1.041928411	1.015054464	0.779982448	0.43553713	0.950366497	-0.334540308	0.662414849	-0.496651262	0.858713806	0.492495656	1.643387914	0.845702291	0.090376809	0.750099182	0.651493251	0.978641927	-0.280327529	0.64892441	0.624487877	0.46131283	0.231902689	0.983098388
IMAGE:665508	CCND3--Cyclin D3	1	-2.6181674	-2.108756304	-1.741220236	-2.065449238	-2.204458237	-2.079007864	-1.968110561	-2.916334629	-1.420583248	-1.599616766	-2.405576944	-1.241864681	-1.823550224	-1.506608009	-2.711602926	-1.66306591	-2.165069818	-1.282238603	-1.47712183	-1.16215241	-2.018629789	-1.609168291	-1.694473386	-1.815129876	-2.578660011	-2.380357981	-1.813369632	-1.409726501	-0.875813067	-1.600303173	-1.806547761	-2.060472012	-2.128398657	-2.250665665	-2.064651012	-1.844326735	-1.8698138	-1.841123462	-1.629360318	-1.740609527	-1.756768703	-3.069253683	-0.935905159	-1.557240129	-1.857987523	-2.087180853	-1.005470157
IMAGE:1492411	EIF5A--Eukaryotic translation initiation factor 5A	1	-0.081385575	0.327080816	-0.489311367	0.026822915	0.277679294	-0.384678692	-0.00515965	0.246083826	0.208354443	0.200746194	0.307296783	0.402524561	0.029925035	0.256318688	0.137037635	-0.205022916	-0.233274266	-0.159851655	-0.126212001	-0.615419865	0.186313331	-0.499589831	-0.167830378	-0.100900918	-0.139668897	-0.076138891	0.070230298	0.279758364	0.118631005	0.122255892	1.000903964	0.069288783	-0.824076951	-0.080335975	-0.37697199	-0.329922706	-0.476766706	-0.197050318	0.211870745	-0.101868294	-0.146171704	0.202078134	-0.260614932	-0.053687744	0.302074045	0.318924963	-0.114117675
IMAGE:73527	#NAME?	1	1.3054533	0.528937936	1.633246899	3.147412062	0.927377582	0.030891653	2.836660147	-0.245605543	-1.187224388	0.128308579	0.061094005	-0.555963755	3.102487326	3.100648642	-0.048381604	0.433212638	0.287220389	0.885153353	0.778146684	-1.225664496	1.384664297	0.180626273	0.821778297	0.620083153	-0.02251715	1.993559122	0.413687974	1.081926584	0.22214891	-0.698774457	0.143374547	0.954744995	1.454050064	2.249258518	1.600479722	2.045708179	3.628461599	-1.425102949	0.324344009	-0.748143554	1.326191425	-0.029921893	0.191101044	0.133581638	1.053864598	-0.732266963	0.791257501
IMAGE:149288	NDFIP2--Nedd4 family interacting protein 2	1	0.822777808	0.501886547		-0.273779958	-0.276240885				0.260444462	0.186661258	-0.235113397		0.823731244	0.504823983	0.299365819	-0.377032101	0.09530443	-0.153432265	0.020597903	0.203590199	-0.227645397	0.75446713	-0.558092773	0.129258081					0.097520016	-0.289073884	-0.129552037	0.048612133		0.268114179	-0.301170677	0.382239163	0.547778904	0.673071444	0.13909553	0.61577028	-0.392895401		-0.075581618	0.370155215		-0.237850145	0.868836701
IMAGE:51408	DSCR1L1--Down syndrome critical region gene 1-like 1	1	-0.098326944	0.858455122	0.778778195	0.636800766	0.290790617	-0.731945693	0.763460875	1.354410768	0.661136508	0.158909217	-0.035936762	-0.046377383	0.890220106	0.662268639	1.727836967	0.398968518	0.08164677	0.434315324	-0.193977714	0.637515187	0.489964962	0.639968812	1.084056616	-0.414417773	1.86887455	0.203374952	0.883909523	0.868301094	-0.074754924	0.161206707	0.215552032	0.799652636	0.340906501	0.469270766	0.423468947	0.733494878	1.654818773	1.155942678	1.580713749	0.273940235	-0.288325816	1.030897498	0.825528085	1.094559669	1.746660471	0.791441917	0.591081858
IMAGE:838446	CYBRD1--Cytochrome b reductase 1	1	-2.85008955	-2.008556366	-1.481429338	-1.908804774	-2.300107241	-1.495918751	-0.927248657	-1.001370907	-0.852196217	-1.680750847	-0.808550835	-1.57305944	-2.615250826	-2.67115736		-2.300195456	-1.246302962	-0.836752653	-1.684749246	0.028676109	-2.180836201	-1.586563468	-2.154161215	-2.09083271	-0.856868982	-2.025775433	-0.832240164	-2.506046057	-0.949651599	-0.653632939	-1.247396827	-2.039176226	-1.128944755	-2.227669477	-1.818009734	-3.207334042	-2.246654034	-1.641855717	-2.245123863	-0.906760335	-2.751537323	-1.486472726	-1.943885446	-2.253720284	-1.240417957	0.124483041	-1.372359753
IMAGE:2411283	#NAME?	1	0.280111551	0.032078587	-0.833596528	0.489449233	0.247109935	0.368962407	0.975643575	0.466190577	0.836412609	0.294576228	0.523979604	0.268057704	0.279852837	0.442348927	0.351115614	0.124568969	0.350920528	0.084216006	-0.025760775	0.294533581	0.424679369	0.2427257	0.34388113	0.451926053	-0.837188721	-0.161050558	-0.701015413	-0.432242811	-0.38686651	-0.362895697	0.330348164	0.115149498	-0.905202448	0.56179589	0.431782484	0.546457648	0.523978472	1.055498838	0.79177016	0.707539678	0.575568974	-0.233764336	-0.148884282	0.540044546	-0.693938851	-0.899766982	-0.872775078
IMAGE:897518	RECK--Reversion-inducing-cysteine-rich protein with kazal motifs	1	0.158905283	0.018210752	-0.561192155	-0.695310116		-0.198203206	-0.804184675	0.519521892	-0.248547554	-0.140792504	0.176882982	-0.168666258	0.076142743	-0.468472391	0.171328172	0.281009763	-0.112984121	-0.144086286	-0.029468758	-0.109888323	0.156875297	0.209337622	-0.078454405	0.378351957	0.356716841	0.660114408	0.057861079	-0.157294393	0.042319454	0.144608438	0.366106123	-0.281982005	0.175592095	-0.161817059	0.137476504	-0.358789921	-0.009183209	-0.076648258	-0.30256772	0.055094119	-0.015546356	0.679674983	-0.129942611	0.064352088	-0.057050824	-0.13404496	-0.736303508
IMAGE:2321596	RGS2--Regulator of G-protein signalling 2, 24kDa	1	-1.411296129	-2.080883026	-3.848727226	-2.539838076	-2.923267365	-2.160290241	-3.101741314	-3.28799367	-1.772355914	-3.098069429	-3.129193068	-3.174404144	-2.48248601	-2.540736675	-3.179913759	-3.261030912	-2.053029537	-2.708013773	-1.411730886	-3.852288485	-1.735369444	-2.113061428	-2.588590384	-2.797760487	-2.296125889	-2.819157124	-3.947244167	-3.606570721	-2.691179991	-2.663619995	-2.418771505	-2.219783306	-4.409849167	-2.049228907	-2.38980031	-2.420091152	-1.866996288	-1.259191155	-1.832701802	-2.13435626	-2.688675642	-3.112110376	-3.041101217	-2.654120445	-2.203188658	-1.909989715	-3.122293949
IMAGE:840606	HSD17B4--Hydroxysteroid (17-beta) dehydrogenase 4	1	-0.110190988	0.085394323	1.435654879	0.388817877	0.237165868	0.367825568	0.247764975	-0.111652344	0.895330548	0.513388276	0.374570429	1.196139574	0.134658232	-0.562233448	0.378540277	0.468034774	0.085447893	0.325224817	1.217455745	1.104729772	-0.390956759	0.24569948	-0.246315807	-0.176773995	0.768909872	-0.358669698	0.483763456	1.038544893	0.326096654	0.519405603	0.512725115	0.139186129	-0.177344158	0.647677898	-0.306767106	-0.188120276	0.099690191	0.299362779	0.04614871	0.63067317	-0.357550949	-0.154697657	0.320817471	-0.398014218	0.028505865	1.331238627	0.011911199
IMAGE:197176	GDI2--GDP dissociation inhibitor 2	1	-0.532132626	-0.722504497	-0.01700997	-0.292559743	-0.116601132	-0.705608606	-0.369170487	-0.478828847	0.129443064	-0.205329999	-0.434779078	0.137922838	0.143001959	-0.117580801	-0.531648636	-0.144269615	-0.595469415	-0.424612135	-0.278223246	0.035449937	-0.747791946	-0.0956164	-0.456554264	-1.1495893	-0.64305681	-0.375255823	-0.976041675	-1.386122465	-1.005887508	-1.062913775	0.054822378	-0.586132705	-1.046382546	-0.244627044	-0.629840195	0.031521197	-0.279180765	-0.354150504	-0.327676862	-0.083926126	-0.093205042	-0.187766314	-0.336249501	-0.344841421	-0.499597281	-1.029369116	-1.558904767
IMAGE:430614	BPGM--2,3-bisphosphoglycerate mutase	1	-0.164899707	-0.64530611	-1.107502341	-0.42719686	-0.293271035	-0.736234486	-0.17032297	-0.381624103	-0.023240527	-0.899430752	0.233909115	-0.440175682	-0.788128197	-0.714548349	-0.558354676	-0.789120853	-0.331302494	-0.261491328	-1.050830126	-0.654064178	-0.844486713	-0.984359443	-0.727755606	-0.585031986	-1.039746523	-1.547221184	-1.3221668	-1.130969644	-1.083061457	-0.538606167	0.383218586	-0.647413909	-0.927659631	-0.69424367	-0.677756429	-0.564963162	-0.138397694	0.540811479	0.299081713	-0.043353215	-0.3103517	-0.973309815	-0.759304285	-0.837239206	-1.122192383	-1.498082519	-0.910087466
IMAGE:549146	TRIM22--Tripartite motif-containing 22	1	-0.142159447	0.830802441	-1.116259933	-0.628643334	0.682299852	0.104256891	-1.323840857	0.479877889	1.007053018	0.393406689	-0.001127207	-0.139585808	0.108685993	1.156569481	0.341993809	0.634968281	-0.143499941	-0.145838827	0.011645013	0.285755008	0.781893551	-0.206560001	0.49977085	0.319108278	0.575901687	0.532374561	0.159655556	0.430607617	0.442486078	-0.100230262	-0.222680613	0.250502676	-1.082583308	-0.485290229	0.556173146	-0.263854235	0.144525945	-0.025611525	1.128728628	-0.84378159	0.32074976	0.048398711	0.408150047	0.523306966	0.211486489	0.3331168	-1.118523479
IMAGE:1868590	GALK2--Galactokinase 2	1	-0.062109876	-0.185365781	-0.445367217	-0.080225475	-0.088133089	-0.103246115	-0.608260632	-0.480946928	-0.702827275	-0.376305401	-0.19635354	-0.046887305	-0.653089583	-1.245043874	-0.696839869	-0.001569425	-0.358889401	0.120188288	0.068619147	-0.008541961	-0.481862724	-0.351094246	-0.304567456	0.194881171	0.500341117	-0.681444168	-1.693049431	-0.712382734	-0.791074455	-0.480491638	0.16495353	-0.084795475	-0.44790405	-0.523415565	-0.152738035	-0.614441097	-0.5867908	-0.026397642	-0.350632429	-0.475463808	-0.312683702	-0.480443627	-0.572551191	0.014548406	-0.292035192	-0.135134414	-1.092844844
IMAGE:1371793	OGDH--Oxoglutarate (alpha-ketoglutarate) dehydrogenase (lipoamide)	1	0.460106224	0.110179298	0.291921347	0.230713204	0.66720736	0.557033479	0.135659203	0.617221236	-0.032754321	0.680401981	0.420910239	0.208690688	0.127003238	-0.396845728	0.113746837	0.753875792	0.276972294	0.540015876	0.52388978	-0.12248753	0.745969713	0.225871801	0.24830091	0.630507171	0.784061849	0.932503581	0.229216009	0.711260557	0.443612963	0.358765811	1.979588151	0.452395856	0.375472724	0.120368093	0.668844998	-0.104031987	-0.148722336	-0.040987946	-0.091168188	-0.071801774	0.345518649	1.440525889	0.290125012	0.177887842	0.569082677	0.562945604	0.319604278
IMAGE:460398	CCL3--Chemokine (C-C motif) ligand 3	1	4.820400238	2.832241058	3.160033464	5.450144291	2.246520996	0.482610554	4.956652164	1.155876756	2.010378122	0.812642753	1.874479294	1.304711819	4.688856125	4.831125259	1.226624846	0.662166953	1.035560489	1.120463371	1.510595679	0.002135839	1.820810676	-0.202794597	2.589799166	2.45481205	-0.138374954	3.377883911	1.910667896	2.536059618	0.470247626	0.304179251	3.029900312	4.692055702	4.540903091	5.852761745	2.138033152	6	4.154978752	3.07233882	3.845181942	2.005077839	3.363220692	0.705888033	1.424259424	1.232170105	2.514353514	-0.419775635	2.22640419
IMAGE:1554523	UGT1A6--UDP glycosyltransferase 1 family, polypeptide A9	1	-0.316403538	-0.144259632	-0.638663948	-0.193306029	-0.018893236	-0.680006027	-0.150212109	0.318896502	0.325079501	-0.373026311	0.208487913	-0.475606561	0.300859421	0.251130134	0.072459102	-0.676841974	-0.247643515	-0.084581733	-0.334573895	-0.478966773	-0.130462155	-0.62890631	-0.275337994	-0.489586353	-0.386078775	-0.557623804	-0.374444604	-0.446308941	-0.244042784	-0.444877207	-0.930107653	-0.22172001	-1.102286339	-0.607025146	-0.529757738	-0.504620075	0.38261801	0.432068497	0.364993036	0.193925381	-0.536872804	-0.231295601	-0.069490984	-0.403987318	-0.17875956	-0.330543458	-0.470664173
IMAGE:545632	MAEA--Macrophage erythroblast attacher	1	0.399763018	0.088424899	0.205129504	-0.084887296	-0.184932679	0.116401896	-0.231921539	-0.317368835	-0.455250889	-0.206361681	0.063934535	-0.458189547	-0.32375136	-0.081056923	-0.334281743	0.013725286	0.262898564	0.420917124	0.16980879	-0.153379425	0.112452097	0.144642234	-0.132458434	0.23838371	-0.245307222	0.25331971	0.170137733	0.031285293	-0.135830492	-0.167971611	0.518028617	0.228884846	0.48057887	0.185812339	0.338049531	0.053455833	-0.208733007	-0.327712268	-0.294187367	-0.159497261	0.048595022	0.224120364	0.511608601	0.025158582	-0.111407436	-0.076770164	-0.391256362
IMAGE:232842	PELI1--Pellino homolog 1 (Drosophila)	1	-0.818238974	-0.52751106	-1.779642463	-0.520761847	-0.742412686	-0.655415118		-0.12203259	0.649257421	0.188279226	-0.389751375	0.039009668	-0.159983173	0.226362363	-0.494568616	-0.39886111	-0.08128763	-0.082398996	-0.396343321	-0.138143271	-0.195465088	0.007984813	-0.452667564	-0.300472319	0.101157948	-0.438911468	0.103465192	-0.048307795	0.201945797	0.263357431	-1.248827577	-0.385423869	-1.649260521	-0.500947237	-0.723049343	-0.575741112	-0.324685931	0.28498444	-0.087866731	0.320987105	-0.095580354	-0.996298015	0.248205811	-0.315930337	-0.103885576	0.450906307	0.514685512
IMAGE:380797	RBM3--RNA binding motif (RNP1, RRM) protein 3	1	-1.098501563	-0.449336678	-0.55513221	-0.994296193	-0.471010864	-0.892952502	-1.439618945	0.20368205	-0.485020965	-0.627200961	-0.146440715	-0.580365717	0.144834295	-0.131265745	-0.402830452	-0.785683274	-0.737605393	-0.859043241	-0.506504953	-0.34162271	-0.684508502	-1.198883057	-0.738986969	-0.440601945	-1.397874832	-0.759303808	-0.722356558	-0.054909866	-0.551607072	-0.732567072	-0.9744941	-0.899682224	-1.226364374	-1.217178106	-1.147044182	-0.922767043	-0.205627784	-0.349591494	-0.27788806	-0.453597635	-0.633520544	-0.922215283	-0.643888354	-0.79583919	-0.402858645	-0.976127744	-0.696184158
IMAGE:487793	MAF--V-maf musculoaponeurotic fibrosarcoma oncogene homolog (avian)	1	1.15569973	1.575140595	-0.389015168	-0.382965744	0.842068315	1.955318332	-0.372725397	1.341538429	0.467542231	1.520340204	0.489133686	1.159051776	0.520996392	0.418392569	0.866015911	1.078381062	0.725291491	0.571726859	0.019789292	0.482418031	0.929961026	0.541812479	0.787749112	1.210143566	0.362436473	-0.157941088	-0.185419798	-1.317443252	0.405751556	0.571381986	-0.49340111	1.436380863	-0.163138345	0.61933291	1.314224362	0.20267418	0.699398518	1.060823679	0.79267782	0.569802105	0.408196062	0.821399689	0.489031792	1.257962823	0.503662407	0.811586618	0.060702834
IMAGE:755054	IL18R1--IL-18 receptor 1=IL-1Rrp	1	1.709841847	2.214437485	-0.696746886	1.050035238	1.204118133	1.416064382	0.020372679	1.146632075	0.680267632	1.158702016		0.34827897	1.64055109	0.830307543	0.896012247	2.250496149	0.621833861	0.397456974	0.25989303	0.455644488	1.515057683	0.683858693	0.877190828	1.23332417	0.626940668	1.400771141	0.228070691	0.206027508	0.893710732	0.836993754	0.498394579	1.529323578	-0.116280414	1.513144255	0.963589132	1.170198917	0.705288529	1.258476615	1.280417562	0.506210327	1.411870718	0.659662306	0.219191656	0.744722068	0.812940538	1.4966048	0.059750214
IMAGE:175123	MAPK7--mitogen-activated protein kinase 7=ERK5=BMK1 alpha kinase	1	-0.406510293	-0.295985758		-0.135756373	-0.626358747	-0.347537279	0.276041359	0.022272341	-0.065983683		-0.042556442	-0.322379559	0.018165013	-0.006528121	0.022876063	-0.559084117	0.009133277	-0.04779534	-0.198878095	-0.017468801	-0.518502355	-0.714803159	-0.407150626	-0.033179872	-0.213348791	-0.188948184	0.145719931	-0.055176958	-0.286383063	-0.234916404	-0.839208186	-0.664191604	-0.852968156	-0.369835794	-0.480879486	-0.047129318	-0.210228935	0.073492043	0.126222938	0.097539224	-0.120094329	-0.782645464	-0.368351609	-0.273030818	-0.305605501	-0.18041952	0.221783429
IMAGE:786525	#NAME?	1	-0.467465639	-0.53434217	-0.942855954	-1.269361138	-0.20014745	-0.870210469	-0.924571693	-0.245382383	-0.894518137	-0.516676724	-0.27340281	0.159722164	-0.132049769	0.034858309	-0.426542312	0.127971604	-1.283030152	-1.380209804	-0.703560233	-0.854513228	-0.825958312	-0.35440141	-0.558621228	-0.274668306	-1.335602999	-0.585988402	-0.335253179	-1.03371191	-0.091727749	-1.327083349	0.120388247	-0.699212074		-2.08701396	-0.489154875	-1.004100204	0.436179996	-0.568445504	-1.061635852	-0.191891044	-0.428645551	0.087548867	-1.455604196	0.2409807	-1.034379721	-1.991026163	-0.019522022
IMAGE:1586495	#NAME?	1	0.60651803	0.439373821	0.519971848	-0.454028428	0.659023583	-0.171760842	-1.624640942	-0.96665144	-0.606554031	-0.426551372	-0.590898633	0.811454117	-0.443462223	-0.382190287	-0.575087428	0.164352164	-0.206570357	-0.274420947	-0.166153565	0.144406796	-0.44666186	0.021642812	-0.720515132	0.085826039	-0.269175291	-0.511181116	-1.236462355	0.543144286	-0.195853919	-0.563974917	-0.245596111	-0.111421347	0.258337706	-0.294661909	-0.400893271	-0.953298032	-0.319784254	-0.422280073	-0.653594136	-0.618139148	-0.182863176	-1.236293674	-0.661549866	-0.204514652	-0.44472146	-0.741324127	-1.003524303
IMAGE:563621	TRAF5--TRAF5=TNF receptor associated factor 5	1	-0.407629073	-0.37819463	-0.139741957	-0.971332252	0.026381796	0.584474266	-1.100659966	0.823087156	0.074310064	0.575032294	-0.295492411	-0.318933219	-0.303994	0.3464939	0.784484684	0.280525684	0.165830255	0.070893861	-0.517493963	0.127102479	0.634405494	-0.567324042	0.759371102	0.296425283	-0.432818025	-1.350242853	-0.858026862	-0.236902386	-0.054448504	-0.28421706	0.295369804	-0.129137084	-0.465796977	-0.420480132	0.273532659	-0.377971441	-0.202431291	-0.384632468	0.655073106	-0.237339988	0.190383285	0.070556276	0.155422166	0.0956925	-0.77364862	-0.750892162	-0.587193251
IMAGE:812994	RXRA--Retinoid X receptor, alpha	1	1.03157711	0.089672312	1.656810045	2.058897972	0.215450183	1.230513573	3.131044149	2.131985426	1.901715875	0.909409225	1.576769114	1.388750553	0.617071867	0.387950778	1.955969691	0.136781096	1.12126255	1.544686198	0.528977931	1.14222753	1.14142859	0.618513644	1.066229105	1.048218489	1.779477239	1.927086353	2.435637474	1.373535395	0.836372554	1.177292705	-0.119304717	1.079705596	2.285295963	1.289012194	0.576130807	0.575341761	0.542434096	1.830527425	1.401208282	2.029811144	-0.190314054	0.078562886	1.238776326	0.317195356	1.224763989	1.432939768	1.595701337
IMAGE:753291	C1orf21--Chromosome 1 open reading frame 21	1	2.195431232	1.760128736	1.931709886	1.060821176	0.507712126	0.940972686	1.650535345	0.849403143	1.630618334	0.154735848	0.487080902	0.217232332	2.120404482	0.541444182	1.372676492	0.304668128	0.614096582	1.003622651	0.205417812	0.722022235	0.937342107	1.284101367	0.800482213	0.244079039	1.39797771	0.640556395	0.71249485	1.479557991	0.316676468	0.452934176	2.174813032	1.327877045	3.370112658	2.407282352	1.312297463	1.749001026	1.611525059	2.252524137	2.449464798	1.358576059	0.612648129	0.440870881	0.548440635	0.504675269	1.119102716	1.746312499	0.778901279
IMAGE:852608	AHCYL1--S-adenosylhomocysteine hydrolase-like 1	1	-0.334726334	-0.720196486	-0.030525232	-0.165174276	-0.187869757	0.13451305	-0.094200805	0.240627423	-1.166657805	-0.333173364	0.0965425	-0.462579757	-0.509893775	-0.690546036	0.325219929	0.145604059	0.052990235	0.320291787	0.39194271	0.183858752	0.317632765	-0.011095688	-0.4464688	-0.223561361	-0.831124425	-0.321191996	-0.255425274	-0.519227207	-0.442931056	-0.814559162	1.161794543	-0.444734901	0.274848938	-0.149353802	0.074037068	-1.062933803	-0.628183782	-1.01229763	-0.578662157	-0.79055053	-0.313553154	0.330979109	-0.027412539	-0.293989748	-0.428435892	-0.458157182	-0.726256251
IMAGE:1587715	#NAME?	1	-0.345764786	-0.047434967	-0.522096813	-0.792679429	0.026509976		-1.615156531	-0.080345899	-0.940403521	0.28618595	-0.163260311	-0.539854765	-1.194705606	-0.259953022	-0.638491094	0.114416517	-0.689814389	-0.496199965	-0.614255965	-0.163107678	-0.116454236	-0.005155787	-0.123507142	0.170554832	-0.340422064	0.140193522	0.038947124	-1.111210108	0.199478656	0.162151918	-0.058977719	-0.218395874	-1.212324262	-1.08877635	-0.065979399	-1.108170509	-0.070566691	-0.964693248	-1.011278749	-0.445617884	-0.023001494	-0.090488806	-0.043935295	0.347958744	-0.206466541	-0.244201094	-0.363577157
IMAGE:823616	C3orf1--Chromosome 3 open reading frame 1	1	-0.259777099	-0.137322098	-0.250359565	0.119204126	0.053106382	0.285749525	-0.146421045	-0.277286619	-0.442225724	-0.080757901	-0.271043926	0.248616904	-0.207492754	0.096162342	-0.149324492	0.044810552	0.226109624	-0.017805856	0.602817178	-0.318780303	0.029178832	-0.26445654	-0.106966428	-0.063697167	0.279164284	0.288185477	-0.368270367	-0.129271165	-0.09941043	0.107201204	-0.404077977	0.029180091	-1.140560627	-0.36139515	-0.320565045	-0.187238559	-0.494130403	-0.444056898	-0.130755216	-0.192599088	-0.263938278	-0.191285759	-0.032233629	-0.078292698	0.433878571	0.060807843	-0.200127348
IMAGE:564621	SERPINI1--Serine (or cysteine) proteinase inhibitor, clade I (neuroserpin), member 1	1	0.219011918	-0.247477666	-0.282016933	-0.220609277	-0.489423245	-0.382569104	-1.19434762	0.002386712	-1.070107222	-0.628866851	0.026782192	-0.907294095	-0.661074996	0.059617221	-0.199752986	-0.069436751	-0.431019574	-0.55807519	0.241825014	-0.544971347	-0.246205136	-0.172411621	-0.644581616	-0.244450375	0.001028289	0.026376242	0.050794408	-0.402589768	-0.487620085	-0.404509366	-0.013788643	-0.290725619	-0.311067969	-0.327020556	-0.492390215	-0.492277592	-0.514561236	-1.160874128	-0.847844601	-0.762388468	-0.43405503	0.120457545	-0.580809593	-0.268390387	-0.227829829	-0.450392812	-0.179063112
IMAGE:1455602	MGC70870--Hypothetical LOC403340	1	-0.445867598	-0.701408505	-0.175672263	0.153612286	-0.939140201		0.015142902	0.089594491	-0.172131687	-0.147036985	-0.650875509	-0.174462005	-1.184863687	-0.409575164	-0.223132104	-0.467766106	0.201798409	-0.022871155	0.22813195	0.106052019	-0.32384029	0.033488989	-0.164369732	-0.424459934	0.359078526	0.396674603	0.207747787	-1.201148391	-0.036125198	0.320522845	0.273059785	-0.417409629	-0.389686495	-0.626752079	-0.697673023	-1.006400108	-1.306213856	-0.421151996	-0.415525526	-0.347339779	-0.386566103	-0.540080845	-0.086912341	-0.697751224	-0.016396441	0.471264571	0.497616321
IMAGE:289505	LOC201895--Hypothetical protein LOC201895	1	-1.339042425	-0.401106238	0.856721938	-0.309634	-0.581328392	-0.342397332	-0.215359315	-0.398233056	0.069990911	-0.298116863	-0.216044113	0.03429528	-0.428517312	-0.509310722	-0.11708235		0.12081679	-0.040938675	-0.005894131	-0.002938254	-0.343234867	0.050780147	-0.51988101	0.026941298	-0.086980738	-0.013805841	0.328392357	0.47985056	-0.164191008	-0.325693339	0.317611873	-0.437359005	0.619514465	-0.519268572	-0.432766974	-0.492596209	-0.384252012	-0.099889815	-0.259352058	-0.369731009	-0.298486143	-1.177516818	0.102822013	-0.288650692	0.563661516	0.176439613	-0.174744815
IMAGE:1374571	FURIN--Furin (paired basic amino acid cleaving enzyme)	1	1.578902483	0.82825768	1.169711471	1.193784833	1.080100536	0.004164935	2.923999548		2.204458475	0.451242864	0.435690671	0.835371614	1.513578176	1.432606339	1.115026712	0.566681981	0.586618066	1.360396028	0.300252438	0.412211299	-0.174395293	0.307265878	0.474428385	0.36731264	0.542616606	0.659032822	1.212312937	0.832008243	0.120587595	0.537260652	-0.031444978	1.189035296	-0.011220944	1.07120049	0.403764188	1.640579224	1.591706395	1.609530449	1.459365726	1.980673432	1.158698201	-0.010056218	1.156741023	0.627287745	0.495375901	0.150151551	0.813639045
IMAGE:1636801	#NAME?	1	0.534912229	0.386316448	0.816625297	0.453621387	0.78970325	0.685339928		0.205949754	0.696300745	0.352238387	0.061142683	0.73581183	0.259580135	0.377893209	-0.150761813	0.683905363	0.875802279	0.644740224	0.461142331	0.465948552	0.644680381	0.646988034	0.501992404	0.563619435	-0.096354716	-0.265437543	-0.207586959	0.149345204	-0.035765409	-0.091241002	0.342164576	0.524165034	0.856105804	0.461990088	1.050934434	0.462057024	0.372803867	0.794874251	0.584858596	0.499171883	0.532743394	-0.335958093	0.606664121	0.411296993	0.180497661	-0.459016651	-0.491327941
IMAGE:242061	ZNFN1A4--Zinc finger protein, subfamily 1A, 4 (Eos)	1	0.737715542	0.524728596	0.368312746	0.731418252	0.2420661		0.182978213	0.637412786	0.4912723	0.470282853	-0.083718851	0.388891637	0.537944496	0.849550426	0.334173501	0.585029006	0.967323244	0.79475534	0.339262217	0.013110016	0.394730479	0.435837001	0.589231908	0.179578692	0.676974118	0.51342684	0.608678162	-0.245117947	0.088452272	0.113947041	-0.002711712	-0.137836218		0.144815162	-0.231346622	0.092344709	0.51924485			0.586927116	0.85406518	0.463197917	-0.045135986	0.309246987	0.199945122	0.357552618	0.321303904
IMAGE:34637	TNFRSF7--CD27	1	-0.665741563	-0.104358308	0.827829957	-0.841828763	-0.039063521	-1.845493555	-2.561602354	-1.297498345	-1.441004753	-0.705595672	-0.296987444	-0.090130284	-0.308473974	-0.403045505	-1.304450274	-0.467594862	-0.804071963	-1.639522552	-1.007405996	0.048310287	-0.550936699	-0.415673763	-0.404307365	0.073169179	-1.302519679	-1.489375591	-1.210711598	0.329383343	-0.80036056	-0.234033495	-0.019146863	-0.446543723	1.241211772	-0.931628466	-0.38052687	-0.703884959	-0.196561292	-0.99151212	-1.294252515	-0.729601085	-0.079067215	-0.267013013	-0.690942883	-0.55822742	-1.02086997	-1.297329187	-1.655005217
IMAGE:43241	--Transcribed locus, moderately similar to NP_989880.1 translational eukaryotic inititation factor 4AII [Gallus gallus]	1	0.327197343	0.330328822	-1.843364716	0.099018998	0.41582945	0.062214859	-1.020776629	-0.896877408	-1.516082287	-0.36930877	-0.710207582	-0.975230336	-0.625717223	-0.40050593	-0.740174711	0.606125176	0.550990999	-0.262030452	0.484439373	-0.396632999	0.262886167	0.419714391	0.054992817	-0.286146075	-0.547453165	-0.326971829	-2.375623465	-2.481095552	-1.14447391	-1.343129396	-1.657978773	0.16389282	-1.839090109	-0.231621683	0.301090628	-0.153559938	0.033983592	-0.99951309	-0.612930477	-1.396566868	0.350723594	0.724874079	0.309666604	0.595026672	-1.044979453	-1.171396732	-1.97778666
IMAGE:838692	MAP3K7IP2--Mitogen-activated protein kinase kinase kinase 7 interacting protein 2	1	0.242692858	0.991529644	-0.896244824	0.512733638	0.553532064	0.297570318	0.055429485	0.668556035	0.6848315	0.985844076	0.341235042	0.384925038	0.367688417	1.449003458	0.179224104	0.54804498	0.833630621	0.510045826	0.182670966	-0.315578938	0.822855294	0.493638664	0.66358912	0.94771564	0.164491266	0.158856571	0.503467202	-0.980914235	0.382337213	0.169659287	-1.053468227	1.298191071	-1.428037167	0.092557684	0.640010118	0.167850658	0.740686417	0.653562605	0.708087444	0.657520771	0.826168478	0.354497641	0.610573292	0.941515863	0.247137472	0.008703568	0.502708077
IMAGE:813707	RGS16--Regulator of G-protein signalling 16	1	-0.602445424	-0.593247414	-0.050406694	1.316409111	0.325362444	-1.702930331	2.594902277	-0.624490261	-0.51170969	-1.063746929	0.085643791	-0.857453287	0.546652675	0.781662345	-0.574267983	-0.903246701	-0.893944025	-0.266269922	-0.145338356	-1.914982677	-0.266955733	-2.320359707	-0.210647449	-0.059049573	-0.935820758	-0.351850301	-1.209307671	-0.566811502	-0.564717591	-0.576275229	-0.122148916	-0.571716428	-0.786791503	0.782665312	0.033306994	1.114845872	1.621782064	-1.50516367	0.339673519	-0.322200119	0.321566105	-1.237257361	-0.415994525	-1.271596432	-0.414589494	-1.428048968	-1.291616321
IMAGE:240752	STX12--Syntaxin 12	1	0.476965636	-0.553209007	-1.194922924	0.097303152		-0.952983916	1.22958231		0.640918136	-0.552713037			-0.321762651	-0.488222063	-0.59357053	-0.677862108		-0.287158877					-0.160595879	0.441553056	0.264410883	0.503859997				-0.600979269	-0.609949052	0.252227813		-0.04808164	-0.507111549	-0.030940026	-0.277377516	-0.811732471	-0.287702292	-0.848602235	0.261372864	-0.408895433	-0.096794628		1.620518923	-0.4866575	-0.240284562
IMAGE:259859	GNS--Glucosamine (N-acetyl)-6-sulfatase (Sanfilippo disease IIID)	1	-0.112720333	-1.20077157	0.680887997	0.584502518	-0.427699059	0.427380502		0.240493774	0.515108168	0.558680534	0.065643206	0.365230173	-0.461525202	-0.451856822	0.191920981	0.156689972	0.344566822	1.03254807	0.677632868	0.68287009	0.057873316	0.234147489	0.055123258	-0.357835919	0.299086392	-0.423307419	0.354159355	0.243366823	0.148081332	0.545410097	-0.044433523	-0.43584764	-0.171392083	-0.252970606	-0.400227964	-0.406648189	-0.580840766	1.054295778	0.823912621	0.93517983	-0.662134051	-0.494150132	0.953710258	-0.317401737	0.173954517	0.744339585	0.619271278
IMAGE:325014	PBX3--Pre-B-cell leukemia transcription factor 3	1	-1.256071091	-0.733428478	0.773181379	-0.55795902	-0.166397318	-0.586320043	-0.093683265	0.339235187	-0.148920417	-0.432573259	0.248587459	-0.541501701	-0.719985068	-0.723522186	0.314868629	-0.712643564	0.031142019	-0.134114891	-0.057235382	0.378656	-0.45990935	-0.272874266	-0.85314095	-0.705044091	0.006493546	-0.11157205	0.467519939	0.237113595	-0.39874053	-0.222147971	0.384571373	-0.460320115	0.557367444	-0.819708705	-0.81711179	-0.997916758	-0.549009323	-0.511439621	-0.637061596	-0.062107451	-1.053101301	-0.411102772	-0.202176079	-0.852354109	-0.311158836	-0.142258063	-0.222203344
IMAGE:2402904	LIMS1--LIM and senescent cell antigen-like domains 1	1	0.940264821	0.32318148	1.134980559	1.514145732		2.694904566	3.03076005	2.623393297	1.339444041	1.094799638	1.383538842	0.506563604	0.122003645	0.340215832	2.266499043	0.953454852	1.941073298	1.810213447	1.196747065	1.523916364	1.4236871	0.704967976	1.414361477	1.062965035	1.457808495	0.79991436	1.292675495	0.739198744	0.068088174	0.818587184	0.088945895	0.939849973	1.499256849		0.898392916	0.254517585	0.244197726	1.382927656	0.99412173	1.628488779	0.070619792	1.641942382	1.305192947	0.758359194	1.133907199	1.174431324	1.506343961
IMAGE:1570851	FRMD4B--FERM domain containing 4B	1	-1.530963063	-1.432142377	-1.743718624	-1.090902805	-1.666509867	0.041447837	-1.634367347	-0.410862088	-0.74726826	-0.62625891	0.075209633	-0.449523866	-0.780522108	-1.37896812	-0.738947451	-0.334479064	-0.964213669	-0.240893677	-0.663365304	-0.65736568	-0.890468061	-0.397795081	-0.667471766	-0.873046994	-0.542003989	-1.064278007	0.191552341	-0.590657294	-0.554503739	-0.535416245	-1.002259016	-0.809848189	-0.489154845	-2.185181141	-0.963016629	-1.185515165	-0.858512282	-0.982889175	-0.74044627	-0.756448984	-1.574647307	-0.779210389	-1.315381408	-0.815061212	-0.933327138	0.579745293	-0.299010485
IMAGE:294196	LNK--Lymphocyte adaptor protein	1	-1.680576682	-2.16353488	-0.821133494	-0.59420836	-1.242853522	-0.797486484	0.185003802	-1.622197032	-0.552785039	-0.770284832	-1.462574482	-0.933226228	-1.036290884	-1.270159721	-1.633139849	-0.887303054	-0.484829634	-0.282279611	-0.720422328	-0.333141893	-0.847106636	-0.76269114	-0.767318368	-1.285411477	-1.442845106	-1.14350605	-0.646105707	-1.969077229	-1.28802526	-1.112665653	-2.170560598	-1.952030897	-1.232210517	-0.611546934	-0.687167108	-0.747380674	-1.14234519	-0.886629999	-0.563018978	-1.028817773	-0.891907215	-1.96558547	-0.277964324	-1.23300302	-1.628271341	-1.263863444	-0.742478192
IMAGE:1585327	AXIN2--Axin 2 (conductin, axil)	1	-1.32698679	-0.368786842	-1.869687796	-1.312984943	0.068785459	-1.202507615	-3.107264757	-0.337513894	-1.30550456	0.094150223	-0.596533	-0.719374955	-1.200946093	-0.956192613	-0.962043881	-0.065299444	-0.746027887	-1.475498199	-0.633137763	-0.774779737	-0.574893475	-0.083705783	-0.558623254	-0.117249936	-0.740561783	0.273095429	-0.307755917	-1.979050875	-0.045302227	-0.112739101	-0.647199154	-0.251360238	-1.27575922	-0.839710355	-0.172706544	-1.085280299	-0.090079971	-1.285358191	-1.343445659	-1.2824682	-0.051427122	0.006768579	-1.147258997	0.343151391	-0.203174099	-0.837409019	-0.631726623
IMAGE:712378	PKIA--protein kinase (cAMP-dependent, catalytic) inhibitor alpha	1	0.061884705	0.924750984	-1.309518576	-0.102874823	1.034628034	-1.47705543	-1.51814127	0.326188505	0.205723777	0.087699741	-0.03951573	-0.187116012	0.406322092	1.319139481	-0.252383947	0.05549366	-0.247491553	-0.431886345	-0.331572384	-0.543552995	0.350021899	0.566276312	0.474196196	0.126517579	0.606343329	0.756467938	0.347066253	1.013656259	1.29606545	0.741484165	0.338280469	1.211344123	-1.101565361	-0.11799141	0.935616612	0.710554004	1.404082894	0.296210498	0.423710644	-0.010065678	1.027277112	1.152813792	0.139424846	0.803524256	0.417819381	-0.007354198	-0.235200807
IMAGE:1757321	GZMB--Granzyme B (granzyme 2, cytotoxic T-lymphocyte-associated serine esterase 1)	1	0.426528007	-1.360587239	-0.585934877	-0.974343896	-1.884163499	-0.127409756	-1.53706181	-0.339931339	-0.974928021	-0.882655978	-0.35347867	-2.172213316	0.855830789	0.025309041	0.437249482	-1.240964174	-2.410748243	-1.186413169	-1.303994536	-0.629849195	-1.543171883	-0.832128942	-1.265584946	-0.874322951		-2.750616789	-2.027473927	-1.558223486	-1.436295271	-2.168374777	0.432601839	-1.207137227	-0.230834454	-0.266531944	-0.844085813	-0.454743356	0.029762857	-0.097878881	0.2092392	-0.77310729	-1.096168518	-0.110670619	-1.45735383	-1.37564826	-1.307479858	-0.725935042	-1.002966881
IMAGE:154600	PLCD1--Phospholipase C, delta 1	1	-0.12025781	0.187884837	0.941623807	-0.576347172	0.148107305	0.068888515	-0.808327794	-0.01993867	-0.080132194	-0.439156622	-0.159779087	0.25915578	0.454028934	-0.604891181	-0.170610622	0.10146255	-0.808572233	-0.341087103	-0.435836107	-0.357383132	-0.661925554	-0.226718992	-0.058808714	0.059590571	-0.836276293	-1.531042099	-1.41615355	1.049180746	0.115293793	0.196491927	0.42334947	0.456269681	1.0547086	-0.121553272	0.280993491	-0.118989214	0.292455703	0.258070052	0.299168944	0.008854456	-0.103757277	-0.377565563	-0.399195671	0.564886093	-1.013547063	-0.881302476	-0.562750697
IMAGE:746064	MOBK1B--MOB1, Mps One Binder kinase activator-like 1B (yeast)	1	-0.448553592	-0.235065565	0.463086635	0.613583803	0.196836293	0.436280519	0.670586526	0.973111749	0.860662758	1.110579848	-0.036444839	0.473555028	0.064945675	-0.220395908	1.155147433	0.588183761	0.902685404	0.96239996	0.759081841	1.12181747	0.807201922	0.545819163	0.449026048	-0.243032992	0.997318089	0.17124185	1.240724683	0.52104187	1.263071418	0.496964633	-0.050088633	0.405762672	0.036019582	0.347318172	-0.026398091	0.293655992	0.203595668	1.278009534	0.86831677	1.151516914	0.077100962	0.303922862	0.919249058	0.435951859	0.737110138	1.99740243	0.585528016
IMAGE:712347	VCIP135--Valosin containing protein (p97)/p47 complex interacting protein 1	1	0.711360633	0.351030827	-0.980277479	0.44868207	0.367678821	0.541919112	1.207232594	1.729174733	1.017991543	1.205222487	-0.054355655	1.076761484	0.863475144	0.135013968	0.716871798	1.103013158	1.249506354	1.268375993	0.507593274	1.195327878	1.007716894	0.931011617	0.946959019	0.692989707	1.562955976	1.410534501	1.380321383	-0.534427285	0.408400327	1.663404942	1.294078827	0.734791577		-0.151117593	1.176609516	0.673526168	0.515712559		0.711820245	1.37634182	1.256401896	0.887533426	1.105250716	1.077330709	0.933474243	1.814687729	2.478523731
IMAGE:487013	KIAA1036--KIAA1036	1	-0.445536524	-0.436475933	1.020830631	-0.282716721	-0.488362044	0.740871727	0.572780252	0.349641055	0.028904619	-0.047385372	1.506756663	-0.096387543	-0.319949746	-0.670632601	0.154377878	-0.704217494	0.277635992	0.729034185	0.295574903	0.817290187	-0.186999604	0.367924809	0.201586023	0.1230646	-0.306001872	-0.400513113	0.579543948	0.583161354	0.039022263	0.20928213	0.800032973	-0.243771538	0.843650758	0.563044071	0.890924156	0.217935085	-0.133402482	0.216113478	-0.249342397	0.162955195	-0.634539425	-0.628364265	-0.197495669	-0.50289011	-0.05987712	0.125116527	0.023511732
IMAGE:860000	RFC2--Replication factor C (activator 1) 2, 40kDa	1	-1.494517207	-2.013896942	-0.794251859	-0.602168083	-1.414735198	-0.777940691	0.265880436	-0.83092773	-0.763083339	-0.745518088	-1.024346709	-0.746079564	-0.803139746	-1.055930257	-1.408240795	-0.935806394	-0.254147261	-0.114655636	-0.686196983	-0.262920141	-0.757379413	-0.951993585	-0.786728263	-1.298146725	-1.439502001	-0.824616492	-0.361265451	-1.803057671	-0.986272275	-0.687012136	-1.727325439	-1.353322148	-0.983543277	-0.709086359	-0.870633185	-0.513145447	-0.912775099	-0.591778815	-0.271326602	-0.703436911	-1.133659601	-1.88639307	-0.325247169	-1.443187356	-1.287492037	-0.916181386	-0.527568579
P45312	NGFR--nerve growth factor receptor (TNFRSF16) associated protein 1	1	-2.673511028	-2.127626896	-2.001976252	-2.620396614	-1.389614344	-3.795729876	-3.69508028	-2.045334339	-3.663146734	-2.307468176	-1.773536801	-1.470148802	-2.139544487	-2.64136982	-2.130660057	-2.513361216	-2.512875795	-3.151838779	-2.487905741	-2.846322536	-2.568480015	-2.107031584	-2.884992838	-2.198230267	-2.46970582	-2.058931589	-2.967954636	-2.656111479	-2.892432213	-2.414868355	-1.241941929	-2.190733194	-1.830705762		-2.096874237	-2.901360273	-1.74505806	-2.542440414	-2.564151049	-2.573093176	-1.965301752	-0.990719616	-2.751718283	-2.177956343	-2.200182199	-3.380616665	-4.366609097
IMAGE:2509616	CES2--Carboxylesterase 2 (intestine, liver)	1	-0.268653333	-0.162909836	0.103312649	0.242839172	-0.045225032	0.249404967	0.433817506	0.022564085	0.033500783	-0.100911148	0.150150806	0.089720815	-0.069686182	-0.430504262	0.232616156	0.368690938	0.244603068	0.552140713	0.065133691	0.66848135	-0.197955146	0.204622105	-0.017249709	-0.518487453	-0.216699004	-0.586970985	-0.681264937	0.125355512	-0.872556806	0.004632182	-0.240637496	0.18778795	-0.334784925	-0.11741782	-0.014108399	-0.079195447	-0.084686555	0.454529345	0.507985592	0.369248956	-0.188871115	-0.118386045	0.099231251	-0.111229762	-0.430694789	-0.356020272	-0.843279123
IMAGE:714213	TNFRSF6--CD95=Fas	1	0.578272581	0.985896528	-1.182011604	-0.475054264	0.27889514	-0.429375798	-0.751470804	-0.364759207	0.130707189	-0.096841395	0.13912642	-0.808463275	0.431293428	0.868771315	0.403955102	-0.573440254	-0.24463588	-0.258978397	-0.700643122	0.00751039	0.43912971	-0.548758566	0.407921433	0.285017461	-0.227971435	-0.332468331	-0.094683319	-0.164999381	-0.494880348	-1.096219659	0.159719437	0.526551604	-0.987721086	0.386383742	-0.258009911	0.248774156	0.388384074	-0.212063655	0.341603786	-0.503143907		0.684145331	-0.4154571	0.348401159	-0.11559476	-0.469864845	-1.352411032
IMAGE:284908	SEC63--SEC63-like (S. cerevisiae)	1	0.090466894	-0.07806512	0.121588521	-0.268400192	-0.335774511	-0.394834459	-0.632831097	-0.153100699	-1.309637189	-0.55252707	0.425744116	-0.971555412	-0.516955435	-0.636205554	-0.350772381	0.260282934	0.486104906	0.328800678	0.546890259	-0.591049373	0.470070809	0.220895633	-0.303987265	-0.085006438	0.32887727	0.496659935	0.138668418	-0.341152132	-0.202317059	-0.163331404	0.325304598	-0.370427817	0.615130961	0.261140943	-0.196293771	-0.610123038	-0.633790255	-1.14088738	-1.163910151	-0.891564965	-0.399662673	0.210214198	0.274831742	-0.475381255	-0.16864574	-0.313121617	0.22271058
IMAGE:855872	NRD1--Nardilysin (N-arginine dibasic convertase)	1	0.30350408	-0.281587154	0.19974044	-0.103592694	0.092810795	-0.078081697	-0.184232116	-0.095940664	0.086870074	-0.344296783	0.285547614	0.347662598	-0.058787044	-0.183600441	0.068918094	0.224004045	0.220372126	0.366490871	-0.08385548	0.587657928	-0.146562248	0.136338532	-0.064809322	-0.133129045	-0.707577348	-1.064386725	-0.714254797	-1.124214768	-0.926558077	-0.467750132	0.400005341	-0.122298472	-0.065184742	0.142136797	-0.002952836	0.350048602	-0.117180251	-0.084456451	0.07208468	0.122764237	-0.130895466	0.134750649	0.207015052	-0.317985803	-0.908653259	-0.81412822	-1.163550735
IMAGE:83402	TCF7--TCF-1=Transcription factor 7=T-Cell Trans Factor 1	1	0.9796682	1.535250068	1.348594308	0.24745658	1.605378985	0.137188002	-1.200165033	0.546691239	0.498236835	0.400129259	1.24897778	2.385881662	1.503663301	1.559714913	-0.141188666	1.085883737	0.566960871	-0.077135935	0.307824731	0.32435742	0.536871195	0.473720372	0.839835107	1.24088943	-0.04091499	0.635106504	-0.327608913	0.656272829	0.730430841	1.002253175	-0.118555203	1.193030238	1.140841603	0.69713074	1.212893128	1.089783192	1.569160938	0.432976454	0.675954282	0.80572468	1.348778605	0.064086251	0.170103028	0.942597091	-0.081276417	-0.854035258	-1.557130218
P07382	ITGAL--Integrin, alpha L (antigen CD11A (p180), lymphocyte function-associated antigen 1; alpha polypeptide)	1	-0.249924749	-0.416266054	0.556037664	-0.416787922	-0.578085542	0.012310204	1.020685911	-1.046491981	0.590318263	0.151295573	-0.828653395	0.012542981	-0.35849452	-0.255535096	-0.378875881	-0.453950554	0.171010658	0.225792319	-0.961764157	-0.282100677	-0.224074811	-0.231510729	0.028179001	-0.354358017	-1.241813064	-0.698822677	0.05771612	0.313812971	0.679513574	0.086111851	-1.100174308	-0.361317009	0.483743519	-0.339871973	-0.475143343	-0.223834619	-0.519823432	0.151269764	0.401070446	0.058487244	-0.343528211	-1.26875639	-0.389477581	0.061961357	-0.729724884	-0.07474041	0.63226074
IMAGE:754649	AHSA1--AHA1, activator of heat shock 90kDa protein ATPase homolog 1 (yeast)	1	0.771169305	0.075234175	0.79970026	0.778112829	0.375979871	0.595013022	0.299266398	-0.533774495	-0.023573158	0.010076595	0.008968093	0.418308467	0.18105118	0.117899843	0.091870144		0.577616572	0.734931588	0.542039931	0.2245415	0.174895048	0.484082669	0.553538263	0.636101127	-0.131869942	-0.328092366	-0.493094623	0.243427604	-0.099646285	0.173992932	-0.252706081	0.343817204	1.440100193	0.284147382	0.497236669	0.827021062	-0.076371342	0.349061102	0.49044022	0.166524738	0.742057145	-0.724502087	0.307708144	0.349168152	-0.166136578	-0.045158524	-0.263701588
IMAGE:82874	ATPIF1--ATPase inhibitory factor 1	1	-0.434830099	-0.690050423	-0.528648198	-0.999655128	-0.337738574	-0.917584419	-1.85257566	-0.768233478	-2.280943155	-1.1063416	-0.312395722	-0.951917231	-1.167594194	-1.226409554	-0.465146661	-1.0561409	-0.940849125	-1.14528966	-0.332661718	-0.441091716	-0.715316057	-0.856125414	-1.022946954	-0.495310009	-0.158434287	0.14780128	-1.429802775	-1.15032208	-1.071866751	-0.45534423	0.171949863	-0.810624003	-0.317830294	-1.114492893	-0.833542407	-1.309472561	-1.121824622	-1.74071157	-1.515167356	-1.591256857	-1.200217605	0.293953478	-0.963924766	-1.051144123	-0.199292585	-0.631448328	-1.244654417
IMAGE:781467	KIAA0877--KIAA0877 protein	1	1.460515976	0.133594304	0.693274319	0.887037396	0.576636851	0.531442463	-0.459680706	0.662008762	0.58187151	1.324272752	-0.012563224	0.611914396	0.400480419	-0.273886532	0.305590212	1.069541931	1.576510668	1.206444025	1.199119091	0.375011235	0.812424958	0.835864186	0.759238482	-0.009606822	2.125760078	1.421570182	1.119372368	0.731096625	1.653692007	1.625455499	-0.088788457	0.715646803	0.238851339	0.06270925	0.40085274	0.610845029	0.295077324	1.513127565	0.907476544	1.288165808		0.521737278	1.366057634	0.990018129	2.106068134	2.234694958	2.464914083
IMAGE:782176	DNAJB6--DnaJ (Hsp40) homolog, subfamily B, member 6	1	1.473463178	0.573305786	0.415579647	1.594954252	0.933285952	1.257805824	1.619010091	0.953836203	0.698663414	0.507253528	0.621285379	0.147188753	1.056313634	0.788115919	0.699133992	0.687707067	1.007358909	1.409100652	0.289121032	0.865251124	1.340631485	0.664866567	1.04313314	0.889432788	0.513584197	0.525842845	0.381047964	-0.124337219	0.188185945	0.20166789	1.24873364	0.921271741	0.31237486	1.204663754	0.833723605	1.60251379	1.018206358	1.370027304	1.503572822	1.343786955	0.830456495	1.235360622	0.838862002	0.873685837	0.754847884	0.477128625	0.482441097
IMAGE:1636927	RAB11B--RAB11B, member RAS oncogene family	1	0.802654624	0.780822098	0.624695361	1.071817398	1.25570631	0.897120059	1.692560077	0.082158774	1.679214358	0.852652788	0.819079578	1.341111302	0.97898823	1.046802998	0.445868462	0.500071645	0.220264524	0.270572811	0.252089947	-0.321328163	0.281115144	0.091376886	0.888194203	0.761559248	0.608532071	0.956709981	1.307699203	1.027520657	1.233642101	0.258925915	-0.108224072	0.980213344	0.733196318	1.112021208	0.86026603	1.259856224	1.177120328	1.442805171	1.472970486	1.216005087	0.890620649	-0.280257851	0.401393026	0.895321071	1.02414465	1.214313745	1.144006729
IMAGE:970591	HMGB1--High-mobility group box 1	1	0.572012126	0.817540348	0.069282353	0.132683605	0.505246341	-0.329314321	-0.56234163	0.428868234	-0.133079439	0.157288328	0.549688041	-0.160358205	0.10690888	0.207957521	0.534361362	0.086613551	0.279134929	-0.158138275	0.26140967	-0.135273367	0.225125119	0.080723487	0.012657919	0.035475414	1.130752206	0.839415908	0.576141119	0.287179261	0.689428389	-0.045932639	0.143442899	0.206289709	0.591832936	0.258564174	0.113748789	-0.296446651	0.237755254	-0.353236914	-0.163933009	-0.374813527	-0.180818737	1.562414408	0.14435184	0.027835913	0.731343627	-0.188975245	-0.650456905
P19031	--interleukin 2 receptor, alpha	1	0.888034999	0.0450297	0.080002345	1.774652958	0.573422492	-0.418748021	0.686231554	-0.642324746		-0.404715747	-0.125598118		0.530798256	0.474208653	-0.081537329	0.093855485	0.195874095	-0.405475378		-0.599932909	0.26878646	-0.453880459	0.212802127	-0.147128984	-0.779865682	0.025270514		-0.841778338	0.104809538	-0.458829671	-0.51789546		0.334820837	0.666726768	-0.311776221	0.75470829	0.737049758	-0.095126696	0.279691845	-0.390820622	0.407226473	0.777332366	-0.102717102	0.265851527	1.246184468		0.028059715
IMAGE:811121	LOC339287--Hypothetical protein LOC339287	1	-0.659135461	-0.360207707	0.617593586	-0.608064532	-0.361729383	-0.851083457	-0.591299295	-0.848596752	-0.416984409	-1.220749259	-0.290217549	-0.582777441	-0.665853918	-0.690048635	-0.740723968	-0.454545379	-0.465387851	-0.455479413	-0.128911346	0.02825213	-0.556561828	-0.283077002	-0.940848887	-0.554630101	-1.069105625	-1.001353145	-0.405735582	-0.003957326	-0.697046697	-1.215539217	-0.722951353	-0.784000039	1.65274334	-0.319221586	-0.643173039	-0.318475515	-0.442352295	-0.429395586	-0.393093944	-0.592235506	-0.777748585	-0.93916285	-0.184485614	-0.813235581	-0.412080258	-1.379551888	-1.335462809
IMAGE:502721	ABCB1--ATP-binding cassette, sub-family B (MDR/TAP), member 1	1	1.936840892	1.026261806	0.393173575	0.670293629	1.045393944	1.1836555	-0.309064746	1.142748356	0.615276635	0.39000842	-0.265807301	0.338698894	1.011349201	0.293195695	0.800373137	0.707393587	0.298141867	0.201397449	0.497968912	-0.006247264	0.64707768	0.704803467	0.707690358	0.311717898	0.973010242	1.641464114	0.385105729	0.289379239	-0.034268416	0.073842354	0.45424965	0.855941713	0.343364328	0.605329454	1.616945267	0.624339938	1.084429979	1.133932114	1.652986884	0.891531587	0.853349209	2.083800316	0.003032317	0.910859346	0.439457983	0.338819563	-0.862603247
IMAGE:841226	IVNS1ABP--Influenza virus NS1A binding protein	1	1.247344732	1.080106378	0.102124751	1.979170918	0.794406474	1.304605007		1.559143782	0.930943787	1.095412374	1.087644696	0.865893126	1.475505233	1.297298431	0.508136213	1.285766125	0.757673562	1.548936009	0.593098938	0.640174091	1.316783071	0.978743553	1.293868661	0.803907037	1.007712603	1.440652132	0.434610158	-0.178290293	0.938765466	1.230781555	0.072779149	1.538612366	0.990958035	2.12030673	1.458207488	1.706717849	1.567682266	1.472853065	1.309748292	1.454700589	1.406661987	0.47774896	1.088494897	0.895270646	0.640454352	0.477060974	0.848778188
IMAGE:1631391	BHC80--PHD finger protein 21A	1	-0.431416988	-0.357732296	-0.637721896	-0.512334287	-0.316595107	-0.588915646	-0.048333321	-0.547685742	-0.179950222	-0.463329285	0.035380434	-0.39054513	-0.236469358	-0.295070827	-0.293087363	-0.327911347	-0.37207669	-0.223266706	-0.353197873	-0.267142206	-0.359420151	-0.58520925	-0.181734845	-0.16240494	-0.93783021	-0.578299522	-0.841164112	-1.010761619	-0.831944406	-0.752969027	-0.427455813	-0.106771305	-0.616188288	-0.393813342	-0.039273862	-0.66321969	-0.249846667	-0.192289144	0.131566316	-0.200554863	-0.038115229	-0.548210323	-0.26602304	-0.126304269	-0.841040969	-0.449546814	-0.919796348
IMAGE:289891	#NAME?	1	-0.441369683	-0.460163742	-0.316104561	0.342941523	-0.422800094	0.413537979	1.354282618	1.07931447	0.946870625		-0.038118832	0.457011431	-0.307538331	-0.30251357	0.884723783	-0.225012586	0.463300884	0.593701422	-0.087978899	0.402421921	-0.013884744	0.194787249	0.372152418	-0.496097445	-0.233788341	-0.376396477	0.644405365	-0.92197001	0.059739985	0.341458023	-0.20110257	0.252464026	-0.628640592	-0.134309441	0.331719249	-0.501276433	0.212580383	0.549449086	0.668622673	0.766448021	0.005022977	0.133220583	0.372358859	0.169794858	-0.077858165	0.350774169	1.355567813
IMAGE:2544999	DDX10--DEAD (Asp-Glu-Ala-Asp) box polypeptide 10	1	0.74854213	0.73241359	-0.412727147	0.396656632	1.103315353	0.87164402	-0.433926165	0.387132853	-0.16718103	0.527664304	0.711560249	0.604449391	0.719110072	0.477774024	0.509968281	1.44540906	0.660881877	0.358553588	1.2552948	0.29425025	1.051183939	0.706777751	0.632708788	0.86033982	0.91534853	0.799181938	-0.624626994	-0.508827984	0.248308837	0.393595129	-0.809722304	0.805160582	-0.947173119	-0.573376656	1.05644846	-0.001056977	0.707271159	0.197156072	0.581611156	0.210377321	1.152569652	0.635210812	0.471706718	0.883316159	0.901585281	0.529112637	-0.555937946
IMAGE:346299	VPS4A--Vacuolar protein sorting 4A (yeast)	1	0.016528206	0.462105185	1.165853858	0.627081871	0.3892757	0.548238218	0.902843297	0.279456913	0.984969199	0.59171766	0.151709765	0.731455386	0.517432809	0.728905261	-0.082060389	0.090591513	0.340916038	0.210011154	0.139830932	0.130642653	0.187948525	0.016098542	0.518632948	0.474954128	0.704572022	-0.163132176	0.809659064	1.179239273	0.457734704	0.98651731	0.673957944	0.525693774	-0.072546482	0.267575532	0.450694799	0.625032783	0.683458507	1.000717402	0.68827188	0.892136991	0.297406554	-0.327710271	0.220227078	0.392968684	0.39099586	0.178690881	0.539546609
IMAGE:648011	NDRG3--NDRG family member 3	1	1.425373673	0.871358097	0.879292428		0.621460676	0.400053263		-0.316137344	0.357350349	0.283638477	0.191252694	0.852302074	0.674629211	0.484967232	0.219956249	0.773334146	0.337693125	0.543709815	0.691722155	0.409642816		0.77772516	-0.045642588		0.501761138	0.217833877	0.125024632	0.218387574	0.509571791	-0.080887437	0.474716783	0.491805494	0.622348249	0.874954164	0.258829355	0.476097912	0.378515661	0.3466115	0.288759828	0.331745178	0.802337348	-0.001988213	0.154733405	0.434160262	0.013051311	0.167018041	-0.197068229
IMAGE:122147	#NAME?	1	0.146026894	-0.014419119	0.451347172	0.271522641	0.173279598	0.207213372	0.607174098	0.010295524	-0.10058926	-0.050080318	-0.492655128	0.120463595	0.151149258	0.224441797	-0.025193393	-0.131451577	-0.156455711	-0.202062652	-0.410071254	0.44176966	-0.184699088	-0.013467197	-0.02910321	-0.108810879	-0.389508724	-0.189014122	0.129379883	0.152451739	-0.097000077	-0.493059576	-0.024556428	0.225792438	-0.602486908	-0.113861471	0.070907243	0.163065389	0.196756363	0.083299994	0.35590294	0.084048688	-0.121162273	-0.529001176	-0.092330419	-0.129263103	-0.156101286	-0.236623272	-0.290880501
IMAGE:768561	CCL2--MCP-1=MCAF=small inducible cytokine A2=JE=chemokine	1	0.400705248	0.171464205	0.222684696	1.990915895	0.28124547	-0.052499939	1.430315852	0.233901009	0.732981622	0.597012937	0.253656745	0.423244685	0.710340858	0.905791283	0.181250483	0.091037303	-0.027743522	0.132030636	-0.017941892	-0.072450541	0.001503364		0.444189489	0.73199755	-0.278102309	0.809766293	0.118020669	0.646799505	-0.178026572	-0.111962229	-0.483618975	1.481023073	0.026555518	0.471364915	0.228729859	1.502982974	0.971293092	0.898911059	1.074389935	0.325803429	0.433361471	0.753269732	-0.197458461	0.562060058	0.754013181	-0.272638559	0.474051386
IMAGE:131621	MGC15396--Hypothetical protein MGC15396	1	0.445893705	0.488414288	-0.205307201	0.963118136	1.003329992	1.110837817	1.302375436	1.129836917	1.061744809	1.262749791	0.688016653	1.299432516	0.954206705	0.736494303	0.888581812	0.74736464	0.800502717	0.837605	0.411611557	0.640844703	0.799556911	0.788076937	0.836705089	0.401009202	0.537228405	0.349783659	1.09427309	-0.955466747	0.512483299	0.737121522	1.0970999	0.979843676	-0.783087611	0.789312065	1.086588979	0.582396328	0.987642705	1.627378821	1.258199453	1.086869836	0.819081903	0.94600904	0.786647797	0.649342597	0.288220853	0.519776404	0.830664039
IMAGE:796442	PRKACB--Protein kinase, cAMP-dependent, catalytic, beta	1	0.012062363	0.326793283	-0.929710984	-0.547745347	0.241221815	0.116054468	-1.573543549	-0.059798054	-0.265999824	0.029516291	-0.065740705	-0.09877862	0.280934423	0.318108231	-0.101100594	0.388875842	-0.076860912	-0.680333853	0.00184686	-0.035426956	0.461642474	0.163487151	-0.101041421	0.264053255	0.117530078	0.318709791	-0.603743613	-0.714414656	-0.009739796	-0.242683932	0.275350034	0.380266577	-1.661718488	-0.247266278	0.395066679	-0.612814248	0.310973644	-0.048097417	0.208650097	-0.545602798	0.571986735	1.248669863	-0.22613655	0.407471597	-0.036446054	0.023241302	-1.468746424
IMAGE:1371793	OGDH--Oxoglutarate (alpha-ketoglutarate) dehydrogenase (lipoamide)	1	0.749943018	0.253642529	0.220732391	0.356780022	1.023408294	0.738565445	0.113030463	0.94559902	-0.332216412	0.889660478	0.500203431	0.442033708	0.337824434	-0.409851462	0.562354922	0.947461426	0.27043429	0.673555732	0.693136811	0.236364722	0.843127668	0.271021962	0.293811411	0.731978536	0.899554312	1.263445497	0.568718791	0.532603204	0.416018009	0.291109115	2.298525333	0.679008365	0.343414158	0.376902461	0.704425275	0.089910127	0.100889757	-0.10957817	-0.233811036	-0.271559566	0.637269735	1.269946337	0.28793931	0.350676149	0.848310888	1.177964091	0.609367549
IMAGE:586990	SLC11A2--Solute carrier family 11 (proton-coupled divalent metal ion transporters), member 2	1	0.355465263	0.773568869	-0.090980731	0.817801714	-0.040255189	0.127142593	1.332304597	0.098498896	0.455104977	0.754521728	0.019411137	0.494239599	-0.055043299	0.572404802	0.052932456	0.393837303	-0.135620311	0.188106582	0.38580969	-0.377996564	0.237887219	-0.170178622	0.297029614	0.020672556	0.255311012	-0.162122592	0.640476644	0.295978934	0.188123912	0.080867104	-0.363877952	0.884984553	-0.33177945	0.046670251	-0.065710694	0.592724621	0.208051234	0.291647851	0.341181576	0.534962773	0.065383069	0.061839953	0.498786181	0.210502371	0.542246282	0.313761592	0.938947499
IMAGE:2516566	RPP38--Ribonuclease P/MRP 38kDa subunit	1	0.947924852	0.910539508	0.570299745	0.815150797	0.829486728	1.008923888	0.418726325	0.273185462	0.593930721	0.752727389	0.748525262	1.387337923	1.056864619	1.022122383	0.005945062	1.25279367	0.908044517	0.613680363	1.005826235	0.144007787	0.69752115	0.946778834	0.913525462	1.158508658	-0.052842792	0.040196948	-0.370915413	0.478277653	-0.206081972	0.041558281	0.381375283	0.799414277	0.421696097	0.010704523	0.960608184	0.472831309	0.97740823	0.874661088	1.19031179	0.948990405	1.365656257	0.59763515	0.777302206	1.381170154	0.464867711	0.079102203	-0.093063623
IMAGE:827013	TP53BP1--53BP1=p53-binding protein	1	0.78781122	0.275252908	0.366664648	0.753092706	0.698858798	1.015283465	0.96498239	0.10101109	0.577642739	0.491367906	0.481170446	0.617426872	0.350532621	0.449393213	0.249040738	0.922381282	0.832750201	0.485506415	0.742410004	0.014443393	0.853948593	0.847094715	0.975750089	0.923344791	-0.439223826	0.11021366	-0.208167627	0.101912647	-0.506274819	-0.476746261	0.272725642	0.533695161	0.438064605	0.276984841	0.977764964	0.950731397	0.627230108	0.305558205	0.833685458	0.484677047	1.390162468	1.328570008	0.827043235	1.011711717	-0.202892065	-0.77525264	-0.42914027
IMAGE:1435300	IMMT--Inner membrane protein, mitochondrial (mitofilin)	1	-0.099495456	0.19377701	0.84551686	0.21161072	0.573574007	0.604661703	-0.036249012	0.027849566	0.323599041	0.385685235	-0.193686813	0.406500429	0.172916025	0.439605802	-0.007230174	0.668745041	0.401261628	0.168334544	0.584357977	0.207519472	0.459092349	0.529477417	0.378683329	0.169326946	0.44960171	0.436446726	0.059736893	0.559976637	-0.098141752	0.067007713	-0.38237977	0.170466051	0.19453682	-0.127756104	0.422796607	0.182427093	0.333533525	0.112962358	0.322505772	0.071934812	0.521259725	0.556149781	0.592244685	0.502004623	0.530621588	0.043889802	-0.318074465
IMAGE:291426	ACAS2L--Acetyl-Coenzyme A synthetase 2 (AMP forming)-like	1	0.532506824	1.021813035	-0.017865796	0.191815406	0.778410792	0.112578392	-1.142953992	-0.674474657	-0.238778621	0.065394662	-0.731673419	0.2804465	0.506727397	0.006683471	-0.24893482	0.319952756	-0.204562008	-0.52734375	0.340210348	-0.007304316	-0.178409025	0.380950421	0.11639639	0.267600119	0.368671894	0.432943791	-0.173575416	0.332714528	0.272907197	0.118854761	-0.573052764	0.667886913	0.376594752	0.243668377	0.386287659	0.013320087	0.354067475	-0.424959064	0.079753794	-0.82270354	0.591494441	-0.242721647	-0.391322196	0.478775263	0.235946357	-0.033329234	-0.624680936
IMAGE:592807	#NAME?	1	0.205791473	0.419916302	-0.43589896	-0.218870088	-0.069319345	-0.178695515	-0.696803808	0.464188576	-0.737107098	0.262657762	0.481390327	-0.049036782	-0.053060852	-0.140855178	-0.096029699	0.2092949	-0.087411255	-0.326032788	0.383075655	0.085919686	0.105660178	0.152566463	-0.631153584	0.076642975	-0.198488042	0.01544416	-0.214737102	-0.087732933	-0.213833675	0.110902719	0.540261686	-0.071525298	-0.257134229	-0.141886517	-0.161745384	-0.158614337	0.140613288	-0.605215192	-0.001225217	-0.139901653	0.483120322	0.437483072	-0.155308932	0.160393372	-0.281650037	-0.01702969	-0.388636172
IMAGE:882434	TMCC1--Transmembrane and coiled-coil domains 1	1	0.315098017	0.181408465	0.334145039	0.252398282	-0.674280107	-0.168432102	0.135167301	0.939442039	-0.050071593	0.325635314	0.519005358	-0.567214251	0.125740826	-0.454454273	0.297747493	0.705717504	0.870710671	0.86416018	1.154504776	0.720967114	0.67952621	0.60202378	-0.212104335	0.200313315	0.951032698	0.712584913	1.006675839	0.68718785	0.249744862	0.362629473	0.099218138	-0.090110339	0.201030448	-0.169486642	0.080908969	-0.164978266	0.141283557	-0.35360834	-0.80872637	0.413621634	-0.070676714	0.121207289	0.430303067	0.39014405	0.662942588	0.504491389	0.860063434
IMAGE:195736	MTAP--Methylthioadenosine phosphorylase	1	-0.262166083	-0.01597099	0.494671553	0.163452849	-0.725307465	-0.415231943	0.277887791	-0.507080615	-0.486287266	-0.343976289	-0.426741004	0.169207066	-0.09950044	-0.511156142	-1.157705665	-0.019753834	-0.649351656	-0.421601892	-0.206827268	-0.248511404	-0.046474908	-0.812118888	-0.69301194	-0.914712489	-0.355498403	-0.505091012	-0.152627423	0.252886951	-0.274379432	-0.780352652	0.094704531	-0.229995415	1.003700972	0.292413592	-1.1487571	0.433641911	0.061119016	0.279376924	-0.370074451	-0.342276692	-0.250366092	-2.253911972	-0.241899788	-0.587985516	-0.187842399	-0.645750761	-0.430142909
IMAGE:772951	PHKB--Phosphorylase kinase, beta	1	-0.230858818	-0.008018944	-0.823201478	0.172916234	-0.234533235	-0.106182218	0.346126974	0.268782854	0.554857016	0.144190654	0.111824706	0.176500827	0.469527453	-0.12868911	0.396793842	0.006735357	0.078984693	0.202149391	0.348391354	0.56156522	-0.103839658	-0.024516268	-0.326100409	-0.27173242	0.033970397	-0.124857262	0.113086879	-0.511010587	-0.201411933	0.084876083	-0.343289018	-0.044132315	-0.77818948	-0.115724035	-0.290632278	0.336218357	0.122090004	0.556193054	0.23097451	0.091382757	0.169000372	-0.666668355	0.081476063	-0.06928169	0.05994685	0.598677814	0.457928628
IMAGE:950689	MAPRE2--Microtubule-associated protein, RP/EB family, member 2	1	-0.387888551	-0.375154138	-0.500720322	-1.001758337	-0.59098959	-0.516826212	-1.307904124	-0.1810963	-0.72148329	-0.286015302	0.308545321	-0.579323769	-0.149498612	-0.38340354	-0.174069315	-0.338769525	-0.538122535	-0.908740103	-0.31979835	-0.410651147	-0.279171944	-0.486948282	-0.680918455	-0.54906255	-0.703084171	-0.283120066	-0.370548695	0.008388425	-0.581851959	-0.539202392	-0.919201493	-0.62542963	-0.921514928	-0.929680526	-0.565706253	-0.666325927	-0.415165573	-0.639723122	-0.279754549	-0.554111481	-0.313295335	0.072710671	-0.580483556	-0.416332215	-0.436727822	-0.397314608	-0.931131542
IMAGE:347081	BPGM--2,3-bisphosphoglycerate mutase	1	-0.367775708	-1.042398214	-0.748679221	-0.533107698	-0.554265618	-1.720158458	-0.431757361	-0.459681451	-0.343792677	-0.821516693	0.117848881	-0.971273839	-0.621528745	-0.763937235	-1.050665379	-0.955613971	-0.313425004	-0.425868005	-1.215192318	-0.552948952	-0.878010273	-0.9047966	-0.702420652	-0.634683847	-1.685323238	-1.883543611	-2.276152611	-1.347543359	-0.588180482	-1.799931645	-0.0509113	-0.734799683	-1.004154444	-0.487334579	-0.775893986	-0.949150085	-0.475235164	0.218061626	0.173066691	-0.061517358	-0.831148446	-0.528146684	-0.480607539	-0.986659944	-1.36512053	-0.530273795	-2.232616663
IMAGE:489677	UPP1--Uridine phosphorylase 1	1	-0.09431152	-0.99755317	-0.022532837	0.829454184	-1.171739578	-0.427615345	1.292370439	-0.494001806	0.186151087	-0.762728035	-0.361190498	-1.502086639	-0.316288054	-0.149935067	-1.06099999	-1.505671978	-0.594404697	-0.419253469	-1.224658251	-1.032991767	-0.270260364	-1.340034723	-0.403139263	-0.575235009	-1.25242126	0.015614402	-0.097042389	-1.010221958	0.2589598	0.379640967	-0.129619882	-0.440441877	0.837365627	0.641925275	-0.404941112	0.882597268	0.062403031	0.125834212	-0.02211911	-0.702459812	-0.629495919	0.103815854	-0.375866294	-1.011029363	-0.69599843	-0.885061562	0.905133128
IMAGE:2545010	NARS--Asparaginyl-tRNA synthetase	1	-0.007634898	0.522547603	0.289407045	0.239708513	0.63378191	0.935753942	0.5108729	0.600561261	0.063333005	0.566197753	0.946879387	1.095745802	0.285074323	-0.038923036	0.756677389	1.085463166	0.847944558	0.839337468	1.316560149	1.000210524	0.64489609	1.104725718	0.547238588	0.60889262	0.324951828	0.395993292	0.006434469	-0.021277228	-0.027646374	-0.278856605	0.78142029	0.510861754	0.064011455	0.006553669	0.694707036	-0.074934587	0.038033295	0.050466668	-0.019073879	0.167142808	0.576521933	0.624929428	0.679131329	0.764099002	0.487889856	0.498302281	-0.528312624
IMAGE:52327	HIRA--HIR histone cell cycle regulation defective homolog A (S. cerevisiae)	1	0.175483122	0.367254078	-0.353703141	-0.092879578	0.468635172	1.254712224	-0.307225376	0.165259987	0.363234878	1.328545809	-0.190465197	0.622569144	0.392238259	0.364705682	0.063251041	0.17159164	0.574246287	0.566437602	0.929172099	0.270994663	0.857579529	1.279114604	0.963899434	1.195105195	-0.572428346	-0.096224785	0.105588757	-0.438862145	-0.285984755	-0.561743259	-1.201847553	0.6407426	-0.434355825	-0.471102983	1.237804174	0.562815487	0.31463775	0.630997896	0.929939866	0.210995615	0.751023471	-1.140871525	-0.547916234	1.280370593	0.554376721	-0.422756225	-0.35902971
IMAGE:730559	PPRC1--Peroxisome proliferative activated receptor, gamma, coactivator-related 1	1	0.55218327	0.308923423	0.665402114	0.129641891	0.484126627	1.281529307	0.281224877	0.254098386	0.275725543	0.348084688	0.539682209	1.130930781	0.702322543	0.774572551	0.28733471	0.805554152	0.470542401	0.328997701	0.534075022	0.55861783	0.681726098	0.457481444	0.849484146	0.918214738	-0.963646829	-0.663982093	0.136109814	0.292245299	-0.130709529	-0.018809866	0.018300673	0.481629103		0.173212498	1.079386711	0.569314122	0.867099762		0.805459857	0.669668674	0.862768471	0.802193642	0.469312698	0.585886657	-0.374702603	-0.269428283	-0.369833976
IMAGE:455207	FLJ20718--Hypothetical protein FLJ20718	1	-0.395249307	-0.345945776	0.532127321	-0.645279408	-0.114714921	0.200478494	-0.677239716	0.123478957	-0.663919032	-0.180703118	0.12008138	0.310528338	-0.635268748	-0.79118818	-0.170902133	-0.07973814	-0.143963858	-0.506386459	0.096260391	0.158041775	-0.229116246	-0.027184144	-0.245736241	0.080382288	-0.230530396	-0.192640036	-0.499942988	0.765464783	-0.190088481	-0.114163496	-0.207161173	-0.481559873	1.058421969	-0.887032926	0.381247789	-0.916312933	-0.810743034	-0.785262764	-0.726365089	-0.834110022	-0.594066441	-0.143238872	-0.658443391	-0.485681593	-0.222493485	-0.149582535	-0.662046313
IMAGE:32493	ITGA6--CD49F=Integrin alpha 6	1	-1.44549191	-0.06712649	-1.301897883	-1.558801889	-0.293853462	-0.87099421	-2.895158052	0.156765625	-0.731562197	-0.207765073	-0.395632118	0.503647566	-0.538724363	-0.476921737	-0.362608701	0.551344991	0.10161043	0.030134534	0.583325982	0.646503747	-0.349177271	0.048949551	-0.723728836	-0.163654938	-0.612813771	-0.848709404	-0.089550987	-2.155835629	-0.189912051	-0.469958872	-1.884214997	-0.286379516	-1.145237207	-1.858315706	-0.095028818	-0.942071259	0.017720828	-0.455276102	-0.632189035	-0.52707994	0.371993065	-0.096218705	0.072944567	0.32066834	-0.379697889	0.769550264	-0.211062878
IMAGE:280113	#NAME?	1	0.568056762	-0.218193918	-0.97410053	0.04686309	0.325777501	0.609548569	0.117950119	0.212396771	0.518104792	0.477286488	0.424504131	0.727406919	0.790709317	0.593009949	0.147856191	0.715991914	0.729134977	0.35928458	0.639418006	0.081465639	0.85148406	0.612564504	0.662556589	0.690580308	0.172783092	0.24355571	-0.129825607	-1.139268517	-0.053392645	-0.225103021	-0.158041254	0.234105274	-0.810565829	-0.241546109	0.722257555	0.153267056	0.646999598	0.592209041	0.90084964	0.442770481	1.207292318	-0.046573732	0.517161191	0.856857181	0.046956062	-0.27371344	-0.326101542
IMAGE:2401113	TFEC--Transcription factor EC	1	0.16338037	-1.181127548	0.052933395	0.378986597	-0.370047539	0.512514114	1.283208609	1.079322219	0.626360655	0.806360543	0.825991988	-0.289270967	-0.219361126	-0.685313225	1.729666233	0.751660287	1.112099886	1.821725726	0.863792062	1.421150327	1.037728071	-0.121722333	0.669742465	0.401619256	0.670618296	-0.221522301	0.820083737	-0.141045749	0.24624221	0.443074793	-0.491453916	0.086182125	-0.528607309	-0.765553832	0.047189903	0.177912414	-0.712723732	1.191977143	1.090073466	1.121027112	-0.961414754	-0.291132361	1.167759895	0.093975596	0.72873354	1.813252807	1.211822867
IMAGE:244277	MGC15396--Hypothetical protein MGC15396	1	0.551578283	0.461227357	-0.386710852	0.941045046	1.250216126	0.652305245	1.181320667	1.229754806	0.806487381	1.245993853	0.657159388	1.288998961	0.867726684	0.594568849	1.07167542	0.635616779	0.616316378	0.902606785	0.251778632	0.736405015	0.795434415	0.570958853	0.54899317	0.432549536	0.510449886	0.385519832	0.729291379	-1.092502236	0.657363772	0.650786459	1.286095619	0.761460006	-0.832225859	0.688252628	0.995145977	0.444156706	0.869156718	1.435539126	1.010540485	0.937509775	0.761607766	0.838455081	0.677938223	0.453975707	0.035154074	0.575977802	0.786302269
IMAGE:772951	PHKB--Phosphorylase kinase, beta	1	-0.437349975	-0.008075962	-0.935742736	0.035651457	-0.369418025	-0.131988779	0.437273026	0.015009806	0.529214442	0.228902802	0.215694204	0.170442447	0.176487088	-0.156460181	0.167834565	0.038394671	0.268034875	0.275606304	0.422699332	0.496813148	-0.196102411	0.073917858	-0.510335743	-0.287541211	-0.112422958	-0.136898264	0.069244117	-0.556809843	-0.209491819	-0.250258833	-0.893117905	-0.198618621	-1.166438699	-0.608098388	-0.433735579	0.071789965	0.084718399	0.82097286	0.178565502	0.035468183	-0.040230382	-0.629517138	0.354028642	0.104136661	0.060311522	0.489111334	0.370240778
IMAGE:753213	GIMAP4--GTPase, IMAP family member 4	1	-0.628784657	-0.130721241	0.029449783	-1.460492492	0.041064955	-0.404971749	-2.006853819	-0.529436231	-0.751386881	-0.03981743	-0.05638342	0.223530874	-0.205291107	0.347510785	-0.429154307	0.193574294	-0.625004947	-0.911558568	-0.552210927	-0.41613245	-0.238021389	-0.119909614	0.035182953	0.044116478	-1.004107952	-1.113334417	-1.509944081	0.074673273	-1.002545238	-1.407158494	0.146761596	-0.004611183	-0.529310584	-0.653496444	0.449497908	-0.26617378	-0.230960786	-0.498668969	-0.292808443	-0.734442174	0.512240112	0.035392128	-1.075065851	0.640565455	-0.92902118	-1.008424997	-2.470410585
IMAGE:768939	SDCCAG33--Serologically defined colon cancer antigen 33	1	-0.356040627	-0.057657842	-0.343570977	-0.477735728	-0.31834814	0.951064467		1.30461812	-0.555884004	-0.076456793	0.914077342	-1.167990208	-0.543983877	-0.050482251	0.854818285	0.082047291	0.137866005	-0.282023191	-0.05768675	0.209128395	0.012009014	0.240821704	0.06624376	0.266676813	-4.322941303	0.116422579	-0.390026182	-0.218846709	-0.861650884	-0.536327243	0.175642654	0.142675564	-0.856480837	-1.07633698	0.269290626	-1.812507749	-0.315750301		-0.675113022	-0.34914434	0.031012617	1.827782273	0.17251721	0.209372774	-0.979941308	-0.035567027	-1.40597558
IMAGE:469969	ITGAV--Integrin, alpha V (vitronectin receptor, alpha polypeptide, antigen CD51)	1	1.712226033	0.518772185	1.063066244	2.392086267	0.216527477	1.44723618	3.927216768	1.170362353	1.957597494	1.830277324	0.611018956	1.185791135	1.763998151	0.989344776	0.908037603	1.158161402	1.344407916	1.110288858	1.086743593	0.43010062	1.174449086	0.657431722	1.81632936	0.911969721	0.887087107	0.871114671	1.120651603	0.374507368	0.064639524	0.767856956	-0.027989924	1.892869949	0.187559202	1.845159411	1.145499468	2.268634796	1.314267516	2.702037334	2.509012938	2.516332388	1.084367037	0.307943434	1.840308905	1.163066387	1.216703296	0.702233672	1.486786008
IMAGE:781362	PLEC1--Plectin 1, intermediate filament binding protein 500kDa	1	0.611240149	-0.654469669	1.216942549	0.851311684	0.364608705	0.875390768	2.052492619	-0.185100183	1.205129147	0.504007041	0.150951982	0.86941725	0.09943492	0.782283545	0.259893268	-0.119433753	0.614342809	0.530293345	-0.308142513	0.245574042	-0.105754264	0.15074794	0.497772247	0.473362148	-0.325401247	0.015050285	0.97676003	1.157750249	1.055189252	1.192264676	-0.325714707	0.544596493	1.564253569	0.462772161	1.029192805	1.283718467	0.694992483	0.610930383	1.093833447	1.344894886	0.034700092	-1.710857511	0.582291901	0.457679093	-0.205619305	0.059161287	1.178779244
IMAGE:1469292	PIM2--Pim-2 oncogene	1	-0.719203115	0.225519314	-1.42118907	-0.393368185	0.319085091	-1.579781413	-1.228877187	-0.670117855	-0.66847682	-0.304896146	0.750711977	0.064080507	0.215231255	0.533415318	-0.455993831	-0.701597512	-0.909440398	-1.021997929	-0.552446783	-1.0237813	-0.887192428	-1.29168725	-0.78095597	-0.220072195	-1.2904495	-0.555772007	-1.453307629	-1.6326226	-1.056197286	-1.337076664	0.975988269	-0.335979432	-1.370683193	-0.209184051	-0.542553842	-0.135116577	0.309608608	-0.811519206	-0.507125258	-1.083420753	0.162149206	1.488771558	-1.0411973	-0.197144985	-1.303953052	-1.805169463	-1.65658319
IMAGE:2551329	#NAME?	1	0.767758727	0.184347555	1.295651078	0.33682093	-0.113657296	0.562638938	1.878044009	0.746555984	1.079725266	0.944848835	0.700364232	0.497194797	0.448046178	0.49554947	0.959044039	0.291288346	0.676241338	1.065017223	-0.242646322	1.12564218	0.515817642	0.122164749	0.386290848	0.254844368	-0.062804148	0.145334661	1.064483404	1.536298394	0.799879789	1.708210468	-1.015565753	0.416992366	1.37114501	0.24754706	-0.145825312	0.566608489	0.507038116	1.291517377	1.423553944	1.821889877	0.23369585	-0.569716156	1.125689864	0.491980314	0.023261316	1.228853345	1.584534645
IMAGE:795544	WASPIP--Wiskott-Aldrich syndrome protein interacting protein	1	0.029371599	0.215148106	-0.113186881	-0.069707863	0.377980769	0.38580507	-0.13197659	0.058276355	0.752235055	0.176462337	0.035501081	-0.12116351	0.382502645	0.093945816	0.206514373	0.060770821	-0.072209343	-0.132656276	0.373179078	0.724317253	-0.032179426		0.321398973	-0.052070338	-0.340796262	-1.115798831	-0.694852769	-0.357818127	-0.308895946	0.098568402	-0.129727259	0.313845843	0.310945064	-0.400684208	0.046681978	0.112664647	-0.077953883	0.954441965	0.601603508	0.518393576	-0.021785775	-0.113541462	-0.042221319	0.169377238	-0.365165949	0.09690202	-0.523164272
IMAGE:853687	AGL--Amylo-1, 6-glucosidase, 4-alpha-glucanotransferase (glycogen debranching enzyme, glycogen storage disease type III)	1	0.13916941	0.031502463	-0.542388558	-0.33744365	0.082501121	-0.008778083	-0.88793987	-0.185133904	-0.253705859	-0.085933536	-0.115541071	-0.015712069	-0.1463999	-0.152160764	-0.075292915	0.234846011	0.219644263	-0.263658762	0.241081357	-0.523824692	-0.234906852	0.124751098	-0.05818522	0.069212697	-0.423612744	-0.106741704	-0.510063887	-1.055012107	-0.465248346	-0.385239214	0.496963352	0.074583009	0.041692208	0.176945314	0.011872238	0.21438691	-0.381380767	-0.436089128	-0.622511446	-0.486821234	0.259667695	0.517251074	-0.068521746	0.098448239	-0.521661341	-0.581760108	-0.502332687
IMAGE:950568	UPF3A--UPF3 regulator of nonsense transcripts homolog A (yeast)	1	0.932841778	1.685010195	0.511990249	0.989307761	1.433518648	0.918688178	0.370573759	0.825620174	0.511452079	0.739165604	0.641212583	1.399703979	1.389104009	0.930930495	1.155538797	1.56049335	1.126168728	0.967159271	1.252955437	1.269283295	1.323184252	1.186711907	0.742379606	0.931717575	1.463518381	1.460683465	0.719963312	0.034260511	1.137977123	0.795256734	-0.027115176	1.616346836	0.717707038	1.267905235	1.134735346	0.96259445	1.17311728	0.464580238	0.595615685	0.459727347	0.813879609	0.336396843	1.041421294	1.214212537	1.623800635	1.455829859	0.442712814
P11033	IL-8R--interleukin 18 receptor 1	1	0.508326411	1.697259426	-0.370354742	0.685214102	1.169833899	0.490232855		-0.191109657	0.504762828	0.059426725	-0.41165477	0.099834509	0.753736615	0.15757902	-0.749460459	0.602685571	0.127905324	-0.421910912	0.312850147	-2.803010225	1.314240217	0.319234669	0.361834735	0.90463537	-0.094218329	0.374803483	-1.219218969	-0.602133572	0.325754166	-0.17049101	-0.843593121	1.420801163	-0.059005722	0.781130075	0.775344491	0.491503716	0.089441679	0.697149038	0.942992389	-0.953844726	0.90790987	1.28251946	-0.695166111	0.963788629	0.437835306	0.129330203	-0.764116108
IMAGE:338736	SERPINB1--Mononcyte/neutrophil elastase inhibitor=serine (or cysteine) proteinase inhibitor, clade B (ovalbumin), member 1	1	0.486998081	-0.688268304	-0.53238672	0.656786621	-0.622321844	0.056493599	1.200488806	-0.425743163	0.898200274	0.248202607	-0.174737796	-0.076465048	0.508844852	-0.027885422	-0.384597689	-0.006528839	0.190251127	0.699962854	-0.079057842	0.435487211	-0.013924478	-0.214716569	0.545482993	0.146482125	-0.232838988	-0.243376672	-0.92409271	-0.877483249	-0.291647613	-0.371440947	-0.768224537	0.198578596	-0.298430175	0.715923667	-0.637610853	1.054219246	0.14449814	0.760076582	0.984574258	0.735615909	0.159014776	-0.984745979	0.416991562	-0.285580933	-0.210009262	-0.216179669	0.475326598
IMAGE:491644	PLAC8--Placenta-specific 8	1	-2.481925964	-2.354242325	-2.998408556	-3.264872313	-2.350853682	-2.918838024	-5.049328327	-2.843048811	-3.727046967	-2.833212137	-2.096880198	-3.102057695	-2.615869522	-2.616369724	-2.641537905	-2.360422134	-3.074443102	-3.774073124	-2.774178743	-3.360146046	-2.516162634	-2.674533606	-3.19833684	-2.855681658	-2.520074606	-2.12567544	-3.424502373	-2.642369747	-2.768962383	-2.463953495	-0.861458838	-2.817987442	-3.078836918	-2.809759378	-2.934743643	-2.876862049	-2.745028734	-3.1798594	-3.004835367	-3.697715759	-2.54326582	-0.867418349	-3.912317514	-2.673882246	-2.568625689	-3.043613911	-3.950231075
IMAGE:823901	UVRAG--UV radiation resistance associated gene	1	-0.18283762	-0.522358418	-1.008852959	-0.504999995	-0.22526519	-0.49244988	-0.692946732	-0.491666585	-0.621328771	-0.225283191	-0.198012605	-0.047323223	-0.340545505	-0.556643069	-0.138091847	-0.237995535	-0.470404953	-0.43446508	0.075291179	0.360556424	-0.574016273	-0.688266754	-0.420521557	-0.431673288	-0.461254835	-0.404532075	-0.561329603	-0.80621928	-0.40671283	-0.762946427	-0.942002714	-0.363756239	-1.029255271	-0.819481254	-0.633381009	-0.391473413	-0.104943857	-0.756964445	-0.489469141	-0.422494441	-0.138485849	-0.605708659	-0.177828506	-0.306087792	-0.452168435	-0.111370422	-0.924006045
IMAGE:755578	SLC7A5--Solute carrier family 7 (cationic amino acid transporter, y+ system), member 5	1	1.172152042	1.269864202		0.841804624	0.693897307	-0.043252043	1.378097415		0.871290684	0.164669141	0.136728376	0.029533666	1.163905382	0.43598181	0.165436521	-1.009989262	0.786453605	0.316245735	0.458114386	-0.161302	0.571911752	0.039831396	0.796883523	-0.058398008	-0.504211366	-0.303077906	-0.031863373	-0.219497725	-0.17419824	-0.237468779	-0.276089638	0.546695292	0.34455213	1.585549712	0.752486169	1.298148274	0.94708854	1.622293353	1.50128901	0.745571911	0.413304031	-1.493839622	-0.525504053	0.017559716	-0.025643121	-0.887043595	-0.196588889
IMAGE:205239	PRKCQ--PKC theta=Protein kinase C, theta=mediator of TCR signaling	1	1.724871516	2.314716816	1.173983574	0.566843212	1.13828516	2.016990423	0.772372067	1.146820664	1.333735108	1.235648155	0.348065019	1.460125327	2.433886051	1.113235116	0.73741138	1.04529202	0.86108309	0.745367706	0.680868566	0.671187758	1.073879242	1.77693212	1.45039022	0.845476389	0.84562391	0.708821237	0.784917772	1.383227825	0.743506968	0.687217951	0.50777626	2.094820023	0.296939522	1.748678446	1.660814404	1.585320711	1.851286411	1.929870605	1.414918303	1.432417393	1.71503818	0.351076961	0.722511768	1.360994101	0.623480916	0.868767142	0.00758254
IMAGE:841703	TFRC--CD71=Transferrin receptor	1	0.557450116	-0.299150467	0.249956176	0.922530055	0.159474045	1.543802619	1.945315003	1.155495763	1.067372322	1.102395296	0.486434877	1.045872092	0.468041331	0.585230827	0.43899557	0.56686902	0.238657817	0.485362887	-0.013660235	-0.231643021	0.55767715	-0.118823126	0.412940323	0.347633749	0.602357924	1.070912361	1.265977025	1.35280323	0.349893212	1.210028291	0.708444417	0.375760078	0.173759595	-0.371764362	0.572171986	0.709138513	0.545366049	1.663952112	1.13013792	1.339913011	0.17716682	0.582787275	0.182857379	0.032495067	1.349257469	0.871808648	1.71944499
IMAGE:548957	GTF2I--BAP135=Bruton's tyrosine kinase-associated protein-135=general transcription factor II, i	1	1.054376483	0.968676031	0.639553666	1.122466683	1.455405354	0.898305655	0.94260782	0.968499005	0.821358442	1.173759222	0.906654418	0.788351178	0.736311078	1.115693092	1.212598324	0.742937207	0.911757469	0.696560681	0.422529817	0.424214274	0.844067872	1.052698255	1.007441521	0.929569662	1.820477128	1.92718327	1.104901791	0.280585438	1.508698583	1.755921245	-0.159513697	1.13632524	-0.334212273	0.408226371	1.367740989	0.78617388	0.787801683	0.720212162	0.86635983	0.675967216	1.072713375	1.057533503	0.643096328	0.869473696	1.255212188	1.818549514	1.049305201
IMAGE:1916839	DDX19--DEAD (Asp-Glu-Ala-As) box polypeptide 19	1	-0.112497739	-0.008987232	-0.010953239	0.10577517	-0.381708443	-0.138741806	-0.090437599	-0.006573259	0.153706267	-0.053144284	-0.139071509	0.257348806	0.592688739	0.253643125	0.021309605	-0.276477277	-0.337344348	-0.224663705	0.053851597	-0.034785219	-0.6328336	-0.278585583	-0.260029405	-0.175555497	-0.677671909	-1.063254595	-1.516935587	-0.338748008	-0.328685373	-0.354034573	-0.580366373	-0.20116283	-0.930594206	-1.097497582	-0.38634184	-0.280177683	0.289413929		0.345692039	0.369616002	-0.028165322	-0.572323263	-0.603453457	0.029835168	-0.597336113	-0.387984276	-0.803065717
IMAGE:435351	COMMD3--COMM domain containing 3	1	-0.487887233	-0.656587303	-1.245649338	-0.817848742	-0.42568776	0.15946129	-0.764845729	-0.439684629	-1.220450282	-0.460651815	-0.156228468	-0.585638463	-0.364163876	-0.297708869	-0.198832527	-0.300660223	-0.130490094	-0.19467099	0.381906033	-0.261644721	-0.145373553	-0.184806332	-0.225599959	-0.103996925	-0.413436234	-0.362131238	-1.465007544	-1.384428263	-0.409888357	-0.655741692	0.228176087	-0.551974416	-1.853473544	-1.001461387	-0.154176027	-0.917975187	-0.700724721	-0.771894753	-0.66938585	-0.892986894	-0.447203547	0.40075475	-0.464663804	-0.227067098	-0.293501347	-0.210824713	-1.160432577
IMAGE:712401	PIK3CD--Phosphoinositide-3-kinase, catalytic, delta polypeptide	1	0.893352211	1.27742219	0.675023079	0.668439031	1.386943221	1.153281689	0.042236261	0.334601462	0.553969324	1.008991241	0.026403546	1.666855335	1.277019858	1.598012209	0.517364085	1.093556881	0.840049863	0.615116775	1.119852424	0.641195238	0.955480933	1.045349479	1.21532011	1.363331199	0.260596246	0.859758973	0.413543075	0.213721812	0.751034975	0.845654666	-0.258380979	1.214323521	0.645463288	0.759406805	1.631780624	0.354338109	1.530005574	0.646215856	0.831344485	0.622171283	1.927392364	-0.147875071	0.943756223	1.394690156	0.356499225	0.711410344	0.095662199
IMAGE:264895	FLN29--FLN29 gene product	1	-0.397166103	0.061600402	-0.629312694	-0.282297909	0.296685845	0.106018052	0.080628529	-0.593809783	1.289291143	0.899162829	-0.11691016	-0.128201038	0.321334809	0.462260306	0.069083832	0.117571563	0.268185049	0.255902618	-0.180927768	0.322760195	0.453000307	-0.35673061	0.846727848	0.436254323	-0.659899831	-1.076127172	-0.174147457	0.197928503	0.057111755	-0.105805643	-0.333570391	-0.169664785	-0.907400727	-0.047049694	0.145539567	0.340110093	0.258308172	0.828906596	1.030292869	0.172078922	0.654897988	-0.160134181	0.162766173	0.216729775	-0.244359583	-0.527584136	-0.137796536
IMAGE:71956	CLIC2--Chloride intracellular channel 2	1	-0.187409341	-0.461240053	0.202310309	-0.112541221	-0.374122679	-0.695553422	-0.502348423	0.089270696	-0.998188198	-0.474289387	0.206918821	-0.92340219	-0.24702993	-0.678629875	-0.166300848	0.343769789	0.3041915	0.551060617	-0.246214733	-0.210323974	0.936162174	0.430649698	-0.684243798	-0.033236142	0.531890392	0.489255846	0.212798893	-0.124054626	-0.177974895	-0.346138597	0.505930245	-0.540894508	0.542911172	0.301693082	-0.323330879	-0.48499614	-0.555320561	-0.879932702	-1.0426507	-0.318382204	-0.517206907	0.437318981	-0.104076914	-0.46813634	0.120471582	-0.309608191	0.104202196
IMAGE:84730	LBP--Lipopolysaccharide binding protein (LBP)	1	0.679382026	0.890301108	0.975279927	0.470779061	1.042895317	0.259773046	-0.213007659	0.723019063	0.239451706	0.285234988	1.048739076	0.982361197	0.64890492	0.848649263	0.337893873	0.628056705	0.440709978	0.167889133	0.09422835	0.307569087	0.484932005	0.13198033	0.30286032	0.645823061	0.692998886	0.932986736	0.168157905	0.676644683	0.614823163	0.937348604	0.542435706	0.736994743	0.527262509	0.842174351	0.808691382	0.414548993	0.892771661	0.63187921	0.339204848	0.503193259	0.814833164	0.314468533	0.029215882	0.30760923	0.503180683	0.429227889	0.002039751
IMAGE:845630	SUCLA2--Succinate-CoA ligase, ADP-forming, beta subunit	1	0.034449469	0.253849447	0.349443257	-0.195552811	0.176796883	0.124217346	-0.433918566	0.351052165	-0.125738725	-0.030786613	0.08374238	-0.121286474	0.248858407	-0.296392262	0.085784964	0.339871049	0.204808608	0.62820667	0.798752606	0.612061024	0.598755777	0.04149342	-0.111603007	0.105626784	0.877603769	0.676198602	0.508261442	0.827021897	0.39124912	0.258612573	0.427614897	0.074316852	0.328757733	-0.036291048	0.199036613	0.207506642	0.157181695	-0.418402493	-0.365932673	-0.028768975	-0.053362023	-0.142347038	0.20356591	-0.12725687	0.717359304	0.707176149	0.237660035
IMAGE:214577	POP7--Processing of precursor 7, ribonuclease P subunit (S. cerevisiae)	1	-0.136380747	-0.689174175	0.552430093	0.187972084	-0.249553442	0.190021455	0.232853055	-0.157214284	0.570848882	-0.184321404	-0.477413684	-0.032152027	-0.329882264	-0.205076605		-0.164210886	0.116007753	0.166521057	-0.372166514	0.327116698	-0.115115993	-0.104797773	0.028335739	-0.344539404	-0.648825169	-0.946211815	-0.173980892	0.475570649	-0.248316526	-0.250921011	-0.25966996	-0.110046469	-0.484515965	-0.413885981	-0.287433207	0.154934779	-0.427722394	0.437229186	0.406229258	0.180346534	-0.522829771	-0.197252691	-0.025224905	-0.457096815	-0.413470924	-0.680722356	-0.576756477
IMAGE:753447	DDB2--Damage-specific DNA binding protein 2, 48kDa	1	0.863315821	0.842696488	0.322890222	0.632777691	1.411648035	0.500632107	0.383755505	-0.578279972	0.423907131	-0.294003725	0.00493578	0.408921808	0.303609133	0.66575402	0.198219344	0.123800255	0.223859906	0.345787406	0.036072914	-0.00169303	0.060757626	0.141730994	0.404308796	0.703981042	-0.074109413	0.254540771	-0.038558543	-0.009874968	-0.223785773	-0.313291103	0.035885099	1.099788189	0.468259841	0.631419718	0.632407904	0.543991506	0.363542616	0.193561882	0.533729911	-0.240688488	0.334176958	-0.050100397	-0.381583035	0.294597507	-0.03794045	0.002512878	-0.5924986
IMAGE:782488	CASP8--CASPASE-8=Mch5=FLICE=MACH-alpha-1	1	0.022006432	0.824752629	-0.848619103	-0.401359767	1.037564278	0.640189767	-0.556512773	0.690691829	0.231330231	0.154983535	0.980044723	1.276762247	0.343784451	0.349977285	0.437388897	0.581276476	0.20968844	-0.014260758	0.403907925	-0.212135717	0.621180415	0.519382298	0.89597106	1.058178306	0.538860202	1.03853631	0.43602562	0.440939605	0.088535525	-0.300765157	0.603284121	0.515834212	-0.694363236	0.412886828	1.335745811	-0.259639263	0.729548812	0.051442411	0.63321352	-0.399375856	0.461183459	1.620941281	-0.132829264	0.626389503	0.437505305	-0.470339239	-0.486229271
IMAGE:298554	PIGN--Phosphatidylinositol glycan, class N	1	-0.204958469	-0.169713601	-1.126463652	-0.437648892	0.195449591	0.539953828	0.063616045	0.233728081	-0.05158814	0.581009924	0.274110615	0.702971101	0.219416663	-0.006693188	-0.032631245	0.601985574	-0.066362977	0.353524953	0.843607247	-0.416954875	0.123396039	0.769791961	-0.286055624	0.233761534	0.923306525	1.168670058	0.715252697	-0.028246403	0.448545963	0.348856449	0.072056472	-0.026635455	-0.576150358	-0.433630556	0.43669796	-0.577873051	0.064695306	0.177236885	-0.088336743	-0.362209141	0.200587183	0.267081589	0.0427287	0.414107651	0.723089814	0.975580215	0.32225576
IMAGE:1048586	BMI1--BMI-1=amplified in MCL	1	0.941482008	1.625759602	1.006739616	0.3957555	1.13366878	1.085257053	0.328194141	1.475750446	0.657319427	1.1148206	0.934804797	1.320939422	1.259446025	1.07389307	0.812526405	1.195199609	0.944817483	0.347187012	1.181064963	0.536144555	1.091684461	0.973398626	0.998794556	1.234675407	1.073198915	0.807673514	0.747062087	1.164902091	0.848705351	0.638960123	1.1016047	1.358305693	0.306604326	0.798167467	1.017559528	1.016844273	1.494480371	1.03374517	0.833128035	0.806083262	0.933729172	1.492876291	0.842021346	1.381099105	0.995180726	1.015565634	0.034131046
IMAGE:2463125	SNTB2--Syntrophin, beta 2 (dystrophin-associated protein A1, 59kDa, basic component 2)	1	1.032675147	0.414486915	1.282398224	0.353613943	0.568218589	0.809879839		0.723362565	0.325422823	0.253669441	0.463900298	0.660393834	0.457757026	0.152371973	1.060817719	0.972802579	0.936527967	0.839814246	0.835642457	0.41702652	0.650974989	0.480506897	0.823515296	0.917368472	0.021717705	0.476906925	0.341334879	0.26041767	-0.133969292	-0.212096959	-0.379313886	0.566855788	2.151800156	1.007259607	0.981632531	-0.541365504	-0.138285488	0.226075023	0.509863555	0.300216287	0.52902776	0.651021481	0.364289045	0.549207211	-0.185461104	0.064980358	-0.223483682
IMAGE:23144	MPPE1--Metallophosphoesterase 1	1	1.473497152	0.03532872	0.252423942	0.507323384	-0.555373132	0.343057543	0.537416339	0.450503618	0.280295193	0.368611127	0.276671439	0.026112361		-0.288191527	0.319364101	0.101413526	0.127108589	0.326057941	0.35981071	-0.121613972	0.268255979	0.558198988	-0.323182017	0.00439726	0.336606562	0.804370522	0.581444323	0.688776612	0.192310333	0.649550319	0.242743969	0.136367604	0.693106532	0.282416731	0.259109646	0.534729242	0.033612024	0.39294979	0.522090793	0.650883317	0.071252339	-0.422412753	-0.166301668	-0.152695164	0.794279039	0.638503015	0.426392257
IMAGE:235135	ITGA4--CD49D=Integrin alpha 4	1	-1.043507814	-0.326668262	-1.839024305	-1.637501478	-0.378706217	-0.713017583	-1.395420671	-1.380105376	-0.600001276	-0.910532057	-0.876577675	-0.920819581	-1.111808538	-0.721824169	-1.055252671	-1.457945824	-0.930585682	-1.281586528	-1.702091813	-0.869874954	-0.860120654	-1.238900185	-0.462251842	-0.881799877	-0.276088387	-0.765863061	-1.135496736	-1.219931722	-0.549571991	-0.630799413	-0.712527633	-0.897800505	-1.409187317	-0.773670495	-0.977637827	-0.651538908	-1.655851722	-1.007128358	-1.137459517	-1.53687799	-0.417727441	-1.355388403	-2.173307419	-1.11673522	-0.319852829	-0.41539076	-0.921258986
IMAGE:788580	CCNDBP1--Cyclin D-type binding-protein 1	1	-0.254334539	-0.092593841	0.172962964	-0.201949075	-0.252178848	-0.449938327	-0.210547209	-0.510443449	-0.113584846	-0.79688549	0.021972287	-0.291482776	-0.154018283	-0.420884132	-0.283371359	-0.445241064	-0.330825359	-0.242971003	-0.410854042	-0.22784099	-0.304242313	-0.340038031	-0.555380404	-0.386098981	-0.773823321	-1.002030492	-0.709928453	-0.658989966	-0.885640264	-0.802983046	0.238659382	-0.150037736	0.258062601	-0.3275747	-0.3346515	-0.534516931	-0.310665309	0.037558343	-0.051121026	-0.268546373	-0.599045157	-0.414371997	-0.391663939	-0.497160047	-0.629950464	-0.487939388	-1.295090318
IMAGE:50982	--CDNA clone IMAGE:5561426, partial cds	1	-0.098483734	0.08636789	0.62193054	0.431492031	0.349158347	0.281399578	0.002990483	0.000169233	0.19172594	0.369262576	0.177926645	0.128643468	0.112128511		-0.025959266	0.522994399	0.115173101	-0.173878193	-0.091250382	0.234816432	0.039891616	0.163438275	0.439014703	-0.038520146	0.417331398	0.324083418	0.283419192	0.707144439	0.098078072	0.106168777	-0.139822349	0.322524548	0.05838187	-0.142136753	0.53539741	-0.287127435	0.242342189	0.374731094	0.31940195	-0.058587153	0.448722422	0.809214592	-0.125243187	0.395805299	0.42386201	-0.005038352	-0.589338064
IMAGE:767422	RCBTB1--Regulator of chromosome condensation (RCC1) and BTB (POZ) domain containing protein 1	1	1.506674051	1.611746669	0.426203102	1.991704226	1.458616138	0.731714189	1.049206734	1.572566986	0.508882284	1.534730554	1.423861742	0.977299213	1.215407133	0.916425586	0.653490305	1.139553428	0.760642529	1.037537694	0.580761433	0.504355431	0.733629346	0.669976354	0.887960374	1.126495719	2.145089865	1.785099745	1.856422186	0.871966541	1.275321484	1.172160506	1.580486417	1.524147868	0.175683036	0.963813007	1.143786192	1.187453032	1.112290144	1.012081265	0.632986903	0.776613414	1.303327084	0.217749447	0.84654969	1.005997062	1.400576353	1.54588306	1.603267789
IMAGE:589751	HTATIP2--CC3=metastasis suppresor gene for small cell lung carcinoma=HIV-1 Tat interactive protein 2, 30 kDa	1	0.979308367	1.188149095	1.441705942	1.328244567	0.671599984	1.060317397	2.058196306	0.415719271	1.674005508	0.991724312	0.186474279	0.794363737	0.96255511	0.855526745	0.391657084	1.105993509	1.188918829	1.244712234	0.727937162	1.120797753	0.831575453	0.737505794	1.230030894	0.84374392	0.94632107	0.631547391	1.130383134	1.106832981	1.147851944	0.935898542	0.387025177	1.159258366	1.770345807	0.74216944	0.550570607	1.403326869	0.656335652	1.979428172	0.937013805	1.654479265	0.829162776	0.082338862	1.320911646	0.986934602	1.047485113	1.173643231	0.70605588
IMAGE:1584615	ASCL1--Achaete-scute complex-like 1 (Drosophila)	1	-0.673227608	-0.253369153	-0.952182233	-0.7520715	-0.407782465	-0.77195859	-1.672193408	-0.333069533	-0.815203071	0.199545503	-0.115042739	-0.596892297	-0.764200509	-0.187667653	0.01441633	-0.125400171	-0.591726363	-0.961604774	-0.761108577	-1.123563051	-0.676471472	-0.259866685	-0.453452915	-0.106206305	-3.651617527	-0.090030953	-0.549069881	-0.969266832	-0.141613826	0.229068547	-0.335834861	-0.281760216	-2.052672625	-0.679695249	-0.181753352	-0.894083679	-0.364394784	-0.972283781	-0.499353528	-0.756267726	-0.059454408	0.065571703	-0.848111987	0.327487588	-0.366009265	-1.011396766	-0.574246407
IMAGE:280740	MYCPBP--C-myc promoter binding protein	1	0.367651999	0.301093638	-0.664034963	0.015071608	0.512851954	0.503943145	-0.090677887	0.792605519	0.769595504	0.435305774	0.428337246	1.11983943	1.116164923	0.568396091	0.749633431	0.682435751	0.502665639	0.553763807	0.375956237	0.44776535	0.822258711	0.568581343	0.506339073	0.850369573	0.5172804	0.649913013	0.263524204	-0.75917691	0.018589722	0.217262954	0.975317597	0.126670331	-1.004010558	0.307429463	1.057911754	0.436541855	0.981269002	0.314639896	0.957676053	0.444076896		-0.317178994	0.348829031	0.759432077	0.381441057	0.342944294	-0.042561125
IMAGE:898218	IGFBP3--Insulin-like growth factor binding protein 3	1	-1.011199355	-0.268835604	-0.116129383	-1.231811404	-0.83615911	0.632317007	-1.71070087	-0.339386076	-0.864252448	-0.290403903	-0.55174464	-0.474894404	-0.298216105	0.353658825	0.013180025	-0.947898507	-0.869386137	-1.073191881	-2.09014535	-0.648801327	-0.657851458	-0.996942937	-0.981035173	-0.5458619	-0.541444719	-0.85398221	-0.407754987	0.36672923	-0.145946562	-0.320152313	0.010649965	-0.293549567	-0.820769012	-0.934398055	-0.937793076	-1.622447014	-0.308679909	-0.592194617	-0.622246146	-0.582694352	-1.393697262	-0.39157927	-1.344405293	-0.341621876	-0.154427171	0.286795408	-0.226259395
P05873	TANK--TRAF family member-associated NFKB activator	1	0.448378593	0.433299273	-0.634769261	1.215855241	0.557015359	0.573905289	2.143894196	-0.183689639	0.994988322	0.110164292	0.411741942	0.637139499	0.213814497	0.095958583	-0.162044555	0.337823421	0.783782005	1.046902299	0.097739689	0.156575754	1.159034491	0.19280678	0.868266225	0.639034271	-0.372905463	-0.072503589	0.043369617	-0.079858191	-0.365622938	-0.625819743	0.251664698	0.888545334	-1.133375764	0.435655177	0.409810156	0.919774294	0.061444663	0.989637136	1.004324913	0.208902061	0.579252124	0.559521735	0.767696023	0.533374131	0.109051786	-0.280066103	0.329618603
IMAGE:448232	MEF2D--MADS box transcription enhancer factor 2, polypeptide D (myocyte enhancer factor 2D)	1	0.258324116	-0.97781235	-0.012045009	-0.274216235	-0.113029756	-0.390598625	0.061357826	-0.965524971	-0.774121881	-1.053234935	-0.073357835	-0.699351549	-0.318593621	-0.5846228	-0.689031065	-0.499069422	-0.225704283	-0.410150975	-0.827751696	-0.535944641	-0.394762814	0.111886196	-0.48684454	-0.443551451	-0.978536546	-0.205880225	-1.433929086	-0.906356931	-0.916551471	-0.985240579	-0.299074292	-0.300777406	-0.053055078	-0.021585833	-0.181503549	-0.012179352	-0.254162371	-0.4472045	-0.146863118	-0.549841225	-0.559136152	-0.453977644	-0.6871472	-0.491509289	-1.195724607	-1.000772476	-0.90567863
IMAGE:712341	RNASET2--Ribonuclease T2	1	-1.722485065	-1.196763158	-0.863307059	-1.660893679	-1.34247613	-2.588353634	-1.624898434	-1.146504641	-0.460074097	-1.084743738	-1.341985226	-1.955087066	-1.770593524	-1.809435725	-1.811006188	-1.702659011	-2.049732685	-1.989676714	-1.243637562	-1.342515707	-2.718370199	-1.669732571	-1.959402084	-1.703183413	-1.501328111	-1.813579798	-2.293640614	-1.299186349	-1.422652364	-1.195157409	-1.392169476	-1.827174306	-0.588616908	-2.156188488	-2.185105324	-1.300927281	-1.840076685	-1.357335091	-2.129355669	-1.873024583	-2.071656942	-1.861343384	-1.636157036	-1.49396348	-1.836012959	-1.159886241	-2.237883091
IMAGE:785816	ILF3--Interleukin enhancer binding factor 3, 90kDa	1	0.063180871	1.068704128	0.794286549	0.235248491	0.826739192	0.611932755	0.466305256	-0.094087072	1.155418515	0.682099462	0.26484248	0.644833088	0.751323462	0.37313211	0.243770108	0.675006151	0.655941904	0.36111322	0.724371791	-0.064400904	0.32605204	0.377502263	0.687057018	0.438982397	0.089352801	0.260505587	0.645700812	-0.155867741	0.744691133	0.617332757	-0.753690004	0.644296348	-0.167031556	0.678708971	0.412964314	0.348078579	0.654108107	0.736136734	0.569195688	0.314421803	0.842831254	-0.604012489	0.879595518	0.659308434	0.618073165	0.097929262	0.558775365
IMAGE:2306860	MAD2L2--MAD2 mitotic arrest deficient-like 2 (yeast)	1	-0.667116582	-0.160971388	0.341433376	0.261516631	-0.468583733	-0.525240719	0.824840188	-1.161249757	0.769022048	-0.142787948	-0.300686151	0.451605648	0.250998437	0.084635921	-0.276492238	-0.539071858	-0.45004788	0.102871299	-0.256057769	-0.180480093	-0.464426219	-0.558322132	-0.09258645	-0.113611609	-1.32658422	-1.544526339	-0.727691591	0.839046419	-0.358568817	-0.387248844	-0.019306643	0.128094539	0.620186567	-0.30617401	-0.786052167	0.372827828	-0.260654867	0.373791814	0.273419976	0.378345817	-0.423358262	-0.644335926	-0.112251133	-0.060112994	-0.455153853	-0.968203783	-0.147350281
IMAGE:2556526	DSCR1--Down syndrome critical region gene 1	1	0.483744621	1.062800884	2.065047026	1.375256062	0.887528777	1.17611599	2.656659365	0.752891362	0.818852842	0.847564459	0.397893846	1.683953643	0.997573256	0.9731794	1.248719454	1.355255723	1.218501568	1.520670295	1.570107698	1.073444366	0.873116791	1.030394435	0.69882071	0.824863493	0.711668372	0.515243292	0.492562711	1.68340385	0.457443565	-0.263262659	0.680190861	1.440403581	2.207898617	2.191517591	0.591586709	1.371650338	1.074432731	1.172641039	1.184627414	0.635977745	0.947396636	-0.355959177	1.265458107	1.085216045	0.672466815	0.319878817	-0.148056731
IMAGE:2018821	ATPIF1--ATPase inhibitory factor 1	1	-0.678999603	-0.715891063	-0.821429849	-1.168549061	-0.545628726	-0.950017869	-1.855805635	-1.224917412	-2.043428659	-0.959928334	-0.918219864	-0.887680411	-1.387939572	-0.934764385	-0.853445947	-0.896783888	-0.965015113	-1.067673683	-0.394691706	-1.219722986	-0.632169247	-0.649490833	-1.053013444	-0.365108192	-0.212818325	-0.233302742	-1.879133821	-1.53559339	-0.755973518	-1.061775088	-0.511035264	-0.833401322	-1.05518496	-1.285877585	-0.894542873	-1.136275768	-1.636914968	-1.912374973	-1.413498402	-1.918622136	-0.874932408	0.002393523	-0.968880057	-1.03715384	-0.339550853	-0.799411416	-1.327284813
IMAGE:207255	ABCF3--ATP-binding cassette, sub-family F (GCN20), member 3	1	0.676851451	0.165736482	0.333677649	0.37988466	0.189883113	0.446208954	0.414328784	0.151292279	-0.023526849	0.016238181	-0.124645993	0.109723739	0.440683395	0.463583767	0.427422434	0.411122739	0.002818218	0.630048335	0.030490002	0.587006211	-0.107704252	0.000830701	0.308883786	0.451131552	-0.228617728	-0.474851668	-0.090948589	0.188473389	0.219349265	0.196517557	0.231580466	0.361115724	0.238760129	0.092173673	0.462321579	0.585610449	0.833403766	-0.253477931	0.387315333	0.570861995	0.611106336	-0.22380656	0.114609718	0.524797797	-0.448265135	-0.687586308	0.134530887
IMAGE:484898	EBI2--EBI2=Epstein-Barr virus induced G-protein coupled receptor=Putative chemokine receptor	1	-0.543336689	-0.536929488	-0.879256129	-0.93272835	-0.733380377	-1.374244928	-0.101293363	-0.470957309	-0.138622656	-1.529826164	0.38588655	-0.716421247	-0.763050795	-0.752406657	-1.199172139	-0.825016975	-0.293807983	-0.278827399	-1.436369658	-0.747822285	-0.178116202	-0.664315522	-0.779470325	-0.235653147	-1.557504535	-1.484235644	-1.534121394	-1.592701554	-1.405722976	-1.714877844	-0.106704034	-0.465113401	-1.867144227	-1.036788464	-1.12241292	-0.577552915	-0.890499175	-0.065331846	-0.123916738	-0.029298279	-1.183997035	0.833731472	-0.125711739	-1.094008327	-1.351212144	-1.907068491	-2.030698299
IMAGE:295992	JARID2--Jumonji, AT rich interactive domain 2	1	-0.410882771	-0.94380796	-1.218536615	-0.104788609	-0.831462741	-0.960748076	0.88670522	-0.291461676	0.616699159	-0.534823537	-0.236759946	-0.963172197	-0.674125731	-0.370728821	-0.472389728	-1.174108386	-0.205608547	-0.406583548	-1.546670318	-0.605401278	-0.585925758	-0.602573216	-0.943478644	-1.418412328	-1.059664965	-0.805263579	0.757043362	-1.639873862	-0.42287305	-0.347355068	-0.270815223	-0.711684704	-1.381101131	-0.548356533	-0.610550106	-0.679269195	-0.661804199	-0.019210601	-0.023192775	0.364710003	-0.757215261	0.112995602	-0.21564585	-1.233990669	-1.08431983	-0.526711941	-0.02362385
IMAGE:2499653	RFX5--Regulatory factor X, 5 (influences HLA class II expression)	1	-0.078610361	-0.115197659	-0.547275364	-0.137961015	0.358913571	-0.651892483	-0.290895879	-0.420726538	-0.057484809	0.071929805	-0.336049318	0.438795358	0.429130346	0.155366942	-0.057538684	0.356320798	-0.332316816	0.231246933	-0.237060279	0.540000379	-0.447581619	0.143698677	-0.112757169	-0.066240795	-0.257651627	-0.446779698	-0.565148294	-0.020747537	-0.203709066	-0.631815493	-0.259462416	0.267256588	-0.624224842	-0.31235531	-0.073941596	-0.143796161	0.497923642	0.347121298	0.294101298	-0.046230551	0.405225575	-0.720164001	-0.0866009	0.028503725	-0.045316506	-0.29749015	-0.950403929
IMAGE:825726	PMS1--hPMS1=DNA mismatch repair protein=mutL homologue	1	1.020492077	0.846550524	0.325518668	0.49546954	0.794260204		0.146425724	0.680997789	0.219532609	0.706013501	-0.00327809	0.765850663	1.087746501	0.693479896	0.390269756	1.051933169	0.566092968	0.392692924	1.059922457	-0.034663942	0.631804168	0.957910359	0.480283469	0.482150882	0.304477364	0.924978256	0.261899292	0.597414076	-0.225615695	-0.227803856	0.239597008	0.981692553	-0.011211999	0.447575569	0.995977819	0.89386332	0.603319705	0.356330216	0.516924798	0.573402166		0.182543322	0.2679694	1.024348021	0.784352303	0.202782124	-0.029495817
IMAGE:40014	NPTXR--Neuronal pentraxin receptor	1	1.10209322	0.531671166	0.563730061	0.364750028	0.934452474	0.521196306	0.15341273	0.344615489	0.630788326	0.33294332	0.364714295	0.494132161	0.672678471	0.072587825	-0.118010461	0.98026067	0.251830757	0.37946111	1.018424511	0.519355178	0.752828419	0.56800133	1.073694706	0.2530469	1.321439147	1.872697353	0.694590211	1.382329464	0.262856692	0.715954185	0.328692973	0.55136174	0.62149173	0.519256234	1.531091332	0.758711934	0.169392154	0.808480561	0.912107229	0.68454361	0.824833453	1.072482586	0.143752113	0.579759896	1.37503612	0.404551625	-0.056195658
IMAGE:203132	TNFSF10--TRAIL=Apo-2 ligand	1	-0.926178396	-0.632643521	-2.027865171	-1.661498308	-0.585673809	-1.534579277	-1.612290978	-1.340507507	-0.712389886	-1.124994755	-1.367859244	-0.987636626	-1.280574203	-1.037967443	-1.18048501	-1.24528718	-1.710298181	-1.630536795	-2.096917152	-0.854497731	-1.148119926	-1.677349567	-0.822593093	-1.622969866	-1.954463243	-2.701215744	-1.954859018	-1.894533277	-1.723276854	-1.553267956	-0.941279173	-1.34226656	-1.866532445	0.470133603	-1.068981886	-0.742877722	-1.451091409	-0.871448755	0.023249824	-1.819269419	-0.72847271	-1.111977816	-2.437803507	-1.009608746	-1.896585107	-2.054642439	-2.013374567
IMAGE:429211	FLJ10996--Hypothetical protein FLJ10996	1	1.170189381	-0.184293598	-0.573684633	-0.131965622	-0.161218211	-0.24825722		-0.246158987	-0.263978451	-0.004818004	-0.591587484	-0.136031732	-0.693939805	0.301185101	-0.10268645	-0.627971947	-0.385821611	-0.313379437	-1.825484276	-0.691490054	-0.033426851	-0.241357714	-0.060825996	-0.592653573	-1.74834013	-0.116514832	-1.225564003	-1.406185746	-0.499892682	-0.406128973	0.318011105	-0.407058924	0.092248783	0.403663486	0.724652708	0.030171948	-1.05655694		-0.106455952	-0.739819169	-0.569635391	-0.612969339	-0.172273576	-0.621784806	-1.288929582	-0.923369467	-0.298500806
IMAGE:415876	--CDNA clone IMAGE:6724444, with apparent retained intron	1	-0.616401374	-1.091422796	-0.284010082	-0.940035582	-0.790326595	-0.966646612	-0.653870165	-0.818242788	-0.063578695	-1.509133816	-0.642882884	-0.976335943	-0.757318914	-0.454714	-1.218459606	-1.16878438	-0.2481464	-0.994893134	-0.635539949	-0.968371749	-1.047204852	-0.842335343	-1.234429955	-1.136899948	-2.408272505	-1.834645391	-0.920369267	-1.078398228	-0.357097477	-1.230340719	-0.43076244	-1.266434669	-0.819978893	-1.705958605	-1.767619967	-1.430302858	-0.278455019	-0.721833169	-0.750557721	-0.387724847	-0.519099772	-0.372605443	-1.476357102	-0.902054131	-2.590913296	-0.503518403	-2.738264561
IMAGE:845453	ARL3--ADP-ribosylation factor-like 3	1	-0.168753058	-0.509240448	0.22577545	-0.481435895	-0.512341797	-0.435074061	-0.882784486	0.08981099	-1.081045628	-0.504368901	0.16694364	-0.820024192	-0.56326735	-0.837303758	-0.250627667	-0.365454555	-0.03132144	0.164738953	-0.028958907	0.451625407	0.284593612	-0.490209281	-0.536260247	-0.263486058	0.523224592	0.526134968	0.252877533	0.148386359	0.065470956	0.266850054	0.547675073	-0.445049763	0.400338501	-0.623639107	-0.569421113	-0.791158795	-0.326411545	-1.365842819	-1.181297183	-0.488991797	-0.862921357	0.385444969	0.280908585	-0.522218406	0.266925424	0.404993355	0.399971724
IMAGE:485286	SRRM2--Snf2-related CBP activator protein=KIAA0324	1	-0.103154056	0.462207854	1.089670897	0.641692281	0.32052052	0.507959664	1.324100375	0.855338454	1.263076305	0.991721392	1.01915431	0.986830592	0.708488405	0.454746425	1.006476879	0.589752376	0.629838884	0.616735518	0.61118257	1.158936381	0.517095327	0.951686025	0.490772456	0.552952468	1.021330357	0.633446217	1.608041286	1.297658205	0.995156348	0.862259865	0.598936141	0.553436399	1.049012065	0.876548052	0.309308887	1.052847981	0.52864182	0.90459919	0.532517016	0.908926725	0.303887576	0.023090454	0.808751643	0.479430884	0.972974181	1.563406229	0.69890517
IMAGE:510608	#NAME?	1	0.087232009	-0.031311497	0.465102106	-1.091600299	-0.476617783	-1.007246733	-1.420800447	0.469844431	-1.554541349	-0.994662941	0.789529502	-0.990457058	-1.095585108	-1.922551394	-0.609492958	-0.174542844	1.178533792	0.171014309		0.456007838	0.76792115	0.354900002	-0.402817428	-0.130211651	0.721867263	0.049376879	0.053811155	0.06164192	0.2516734		2.677051067	-0.698165178	1.259344459	-0.192823648	-0.720646441	-1.264480233	-0.747327387	-1.445241213	-1.59992516	-1.622879744		0.329244137	-0.815909147	-0.482336223	-0.506037176	-0.289929152	-0.120482624
IMAGE:843335	SUCLG1--Succinate-CoA ligase, GDP-forming, alpha subunit	1	0.381643474	0.047790583	0.838086545	-0.26109916	0.476289243	-0.285230219	-1.154088736	-0.619630516	-0.947769642	-0.234553412	-0.09214595	-0.083573803	-0.118188955	-0.17064631	-0.587348461	-0.197149709	-0.319254726	-0.47183907	0.006278001	-0.336836308	0.037572078	-0.069267377	-0.440537602	-0.24260141	0.592532158	0.731268108	-0.800753295	-0.078183763	0.038140155	0.023403808	-0.022555817	0.008952072	1.55199039	0.046103492	-0.123076707	-0.655356586	-0.365219325	-0.79543823	-0.610106111	-0.583182991	-0.163476244	-0.297030121	-0.583240747	-0.279250592	0.247394755	0.261069775	-0.626130044
IMAGE:796599	STK24--Serine/threonine kinase 24 (STE20 homolog, yeast)	1	-0.094267786	0.585025966	1.481893778	0.362054825	0.302569836	0.23726517	0.682399154	0.055032652	0.925887525	0.404399961	0.649329543	0.191249728	0.364380002	0.422575414	0.348785073	0.486780196	0.830609143	0.797219276	0.476810575	0.734401226	0.679110885	0.248067111	0.339273721	0.480105549	0.179948151	-0.012861027	0.681644499	0.556706369	0.336251736	-0.453841478	0.178104341	0.320532322	1.624271274	0.226666957	0.179521754	0.330219001	0.332071513	0.754927993	0.363679051	0.291457593	0.25414443	0.538586438	0.915416658	0.478059143	-0.22411494	0.031102698	-0.59985888
IMAGE:2308823	MRE11A--MRE11 meiotic recombination 11 homolog A (S. cerevisiae)	1	0.724893093	0.9530074	1.14541328	0.829419792	1.281614184	1.293488264	0.857335746	0.802019298	0.84841156	0.398178518	0.459887445	1.175183535	0.53176719	0.749097049	0.383940816	1.024147511	1.369664788	1.015821218	1.238316298	0.405536056	0.807200134	0.791903853	1.115596771	0.72956121	1.373714924	1.015629292	1.13249898	0.588944972	0.441996187	0.779683769	-0.130322829	0.873682737	0.269611329	-0.030798882	0.952403188	0.922170222	0.374859601	0.737953842	1.074761033	0.771283686	0.804049134	0.714217544	0.378857642	1.027941585	0.794632852	0.665929735	1.128222704
IMAGE:1492104	TUBB2--Tubulin, beta, 2	1	-0.215719119	-0.603981495	0.591325819	0.713641703	-0.013395227	0.590470374	0.816941917	0.173201874	0.429689527	-0.001635364	0.124566965	-0.018057888	-0.004652285	0.349379063	-0.254732579	-0.270318359	0.169037387	0.076470345	-0.497652858	-0.046031144	-0.068256982	-0.168610126	0.319771707	0.22191821	0.157443434	0.094306909	0.113716915	-0.441878468	0.147704899	0.45386076	-0.088935494	0.024725301	-0.500812113	-0.277106613	-0.248854935	0.205321118	-0.095058694	0.463766277	0.43455705	0.318313628	-0.056358911	-0.546059489	-0.0130181	-0.275562018	0.175657213	0.362188876	0.637874424
IMAGE:869187	EPAS1--Endothelial PAS domain protein 1	1	0.262653351	0.221265316	0.01619143	0.444143265	-0.427960068	0.208977878	0.001318639	0.417859197	0.00277944	0.329288989	0.069449171	-0.564936936	0.81692934	-0.015776651	0.306548923	0.37584877	0.394792825	0.549305499	0.050878067	0.031724669	0.748868942	0.263708949	-0.111443155	0.143550217	0.363463163	0.872075379	1.326880097	0.053693939	0.512126446	1.051210999	0.154563218	-0.203456521	0.298344076	-0.00272206	0.063194714	-0.170357987	-0.320483446	0.383528262	-0.118848838	0.680160046	0.144094363	0.325713128	0.749582648	-0.05600322	0.920249224	0.867367804	1.209338903
IMAGE:2578078	TUBB2--Tubulin, beta, 2	1	-0.316215992	-0.915053487	0.413275003	1.057368398	-0.17961745	0.521416068	1.846187711	-0.319821417	1.121212482	0.012139104	-0.346309394	0.277820915	0.259266615	0.154418811	-0.709823191	-0.501912773	0.295002729	0.130354643	-0.826133072	-0.161540464	-0.194788814	-0.134549052	0.518113315	-0.199288353	-0.370907813	-0.751474559	-0.375945389	-0.076939106	-0.055796444	0.176763415	-0.020071585	0.130237758	0.037067622	0.252696097	0.006628644	0.727773845	-0.125968158	1.018656969	0.681071281	0.68675667	0.195484266	-0.724623203	-0.334075749	0.116730437	-0.210205898	-0.960514784	0.053318899
IMAGE:825577	STARD3--START domain containing 3	1	0.14561817	0.228637546	0.701201439	0.458043575	0.611939132	0.354666948	0.749967694	-0.381887048	0.887476504	0.0892561	0.013634642	0.581560075	0.12176232	0.137928113	-0.498404831	-0.07878188	-0.055509791	-0.03379881	-0.167389318	-0.251520514	-0.275692105	-0.063738376	0.488532782	0.402969509	-0.34813109	-0.493927628	0.043409031	1.217059374	0.445442319	0.356624931	-0.281808615	0.047311142	0.360917121	-0.262411296	0.444021165	0.503100336	0.064550169	0.61250478	0.513888955	0.359129459	0.340942681	-0.929959595	-0.2542184	0.160633206	-0.238973141	-0.754872501	-0.108434387
IMAGE:687054	RELB--relB = I-Rel	1	1.063474417	1.878899693	1.374035835	1.490977168	1.370604157	0.425273865	2.056124687	0.093095534	1.794301867	0.400075465	0.244799092	1.304449201	1.366692424	1.195169687	0.015247068	-0.057614669	0.426638424	0.280304462	0.404640704	-0.188759133	0.332330793	-0.037181593	1.17759192	1.133282542	-0.011260197	0.147562355	0.632710755	0.865802228	0.154745311	-0.021551898	-0.092670672	2.102931023	0.584484458	1.227808952	0.675030231	1.163627982	1.460190654	1.532542229	1.303406954	1.092435479	1.064147472	-0.121460512	0.342895955	0.931525528	0.615104914	-0.272937149	-0.047665216
IMAGE:291363	GRLF1--Glucocorticoid receptor DNA binding factor 1	1	0.764787614	0.378098816	0.976454318	0.325323462	0.435739696	0.639684319	0.982796252	0.409087002	0.699974358	0.473907799	0.229983866	0.49624306	0.773070872	0.326813221	0.599074841	0.452416599	0.592756927	0.497804672	0.289029509	0.733570218	0.399649829	1.098455429	0.545582891	0.262492597	0.537851453	0.788124025	0.632809401	0.922592521	0.473033011	0.40334323	1.748458624	0.387417406	1.85581696	1.276249647	0.913795054	0.92458576	0.996165395		1.008328199	0.752116144	0.318918526	0.802244663	0.479747117	0.72181958	0.720228851	0.741652966	0.663321614
IMAGE:610374	HSPC121--Butyrate-induced transcript 1	1	0.215125129	1.0873878	0.899142444	0.500896215	0.186722308	0.19092086	-0.111163557	0.019482635	-0.689572275	0.176045984	0.311657518	-0.236411527	0.571946144	-0.028964374	0.265963405	0.706078529	0.955698967	0.437728763	1.063075781	0.011560118	0.968751132	1.417743087	0.238436207	0.792338252	0.792622983	0.976736188	-0.065717541	0.834331453	0.17373307	-0.303017735	0.29589197	0.834264994	0.766069293	0.631626964	0.705922544	0.223185897	0.234309837	-0.222616047	-0.471806854	-0.533039987	0.524164617	1.154886007	0.369246125	0.852492452	0.140995175	-0.48429504	-0.669319332
IMAGE:2466352	AHSA1--AHA1, activator of heat shock 90kDa protein ATPase homolog 1 (yeast)	1	0.832319617	-0.044819996	0.732813537	0.753863513	0.52100569	0.876985848	0.448256373	-0.086624198	-0.325832397	0.230109915	-0.02911398	0.45323965	0.267049164	0.114428446	-0.018664151	0.516667962	0.56470871	0.502981007	0.583005011	0.846079886	0.457691401	0.390290678	0.603287101	0.579480171	-0.157813922	-0.165543586	-0.161533296	0.163953111	-0.149309799	0.485608578	-0.111101523	0.298546135	1.148265481	0.186786979	0.49008742	0.899099231	0.230312988	0.241314203	0.444490194	0.367168099	0.581927598	-0.816695511	0.38737306	0.30651775	0.129388154	0.126008853	0.263745159
IMAGE:1588935	PHLDA3--Pleckstrin homology-like domain, family A, member 3	1	-1.268017769	-0.419828683	-1.70704329	-1.667399406	-0.126849875	-0.811006188	-3.513140917	-0.510555029	-1.114723444	-0.007627427	-0.233855128	-0.805022478	-0.971859872	-0.755314529	-0.475561291	-0.064820625	-0.835883081	-1.290305376	-0.889724255	-0.957536876	-0.475978345	-0.268866956	-0.43035534	-0.192705378	-0.575514793	-0.020812303	-0.155991316	-1.72930181	0.134871915	-0.014267138	-0.606870413	-0.314914912	-1.976616025	-1.43648684	-0.143670142	-0.938265502	-0.294621289	-0.975528061	-1.048665047	-1.120055556	0.067110173	-0.136854351	-1.254727721	0.326308966	-0.474721938	-0.774738669	-1.091123104
IMAGE:1588935	PHLDA3--Pleckstrin homology-like domain, family A, member 3	1	-0.969990909	-0.084487356	-1.548065662	-1.429265618	-0.058976427	-0.867177069	-3.216304064	-0.421667576	-0.861607313	0.100235239	-0.162363157	-0.741262674	-1.286145926	-0.353851974	-0.320936799	-0.042424858	-0.575580418	-1.572897315	-0.802846849	-1.224090457	-0.509760618	0.025967821	-0.475434989	-0.121322304	-1.195652604	-0.039521582	-0.401912779	-1.321478367	-0.062858187	0.130550474	-0.437536657	-0.372825444	-2.232989073	-1.145775795	-0.2145686	-0.952635586	-0.670039892	-1.430113316	-1.259825587	-1.469309449	-0.069126286	-0.248138681	-1.065457344	0.457897782	-0.299248248	-1.306466937	-1.164412379
IMAGE:252993	SEC31L1--SEC31-like 1 (S. cerevisiae)	1	-0.212398171	-0.513827682	-0.417824119	-1.144783974	-0.492273837	-0.613629103	-1.346705198	-0.405534685	-1.503586054	-1.396795988	0.347101927	-1.246629953	-1.242293835	-1.254005909	-0.689271569	-0.833590448	-0.967395246	-0.655954301	-1.382035017	-1.401270151	-0.514640927	-0.417590767	-1.337785482	-0.572437584	-1.009193897	-0.76669383	-0.856499314	-0.868735731	-1.769688368	-1.649085522	0.694040239	-0.606873631	0.968146145	-0.784810662	-0.984805524	-1.092795134	-1.257700682	-1.860257626	-1.429443121	-1.332428455		0.081080116	-1.052597284	-0.837122858	-1.265232444	-1.11593008	-2.253973484
IMAGE:810621	PHF8--PHD finger protein 8	1	0.062723674	-0.3413046	-0.267858744	-0.691714227	0.132409155	-0.148172691	-1.008116841	-1.070182562	-0.910363317	-0.456891149	-0.531906307	-0.010498215	-0.529804409	-0.484189868	-0.10843008	0.271566331	0.102989323	-0.079297587	0.069081448	-0.435234755	-0.056164201	0.065049253	-0.230861112	0.296983778	-1.527084947	-0.808466971	-1.768183112	-1.716445684	-1.099618673	-0.721458018	-0.871254086	-0.317647785	0.834041595	-0.284683764	0.057275701	-0.442540586	-0.55246079	-0.793299317	-0.335045904	-1.463505745	-0.164394721	0.227821767	-0.249412701	-0.354158908	-1.695348978	-1.139257073	-1.474309564
IMAGE:814632	SFRS10--Splicing factor, arginine/serine-rich 10 (transformer 2 homolog, Drosophila)	1	-0.866435647	-1.100939989	-2.240307331	-0.939234436	-1.338212013	-1.204173565	-1.14327991	-0.979134858	-1.661101341	-1.528751969	-1.134328485	-1.768163562	-1.303367972	-1.306724668	-1.114464164	-1.433915496	-0.617142022	-0.826794326	-0.174248263	-0.342293143	-0.867249906	-0.402395844	-0.832208753	-1.606925607	-2.622945309	-1.656713009	-2.40966773	-2.197919846	-1.600470901	-2.265404224	-1.200187922	-0.972033918	-2.301038504	-1.27417326	-1.001864672	-1.06377244	-1.051475286	-1.339730382	-0.939387083	-1.585027456	-1.308642864	-0.54279834	-1.650605917	-1.071184158	-1.965564609	-2.442649603	-2.448248625
IMAGE:446927	TNF--Tumor necrosis factor (TNF superfamily, member 2)	1	-0.200262666	-0.646143556	-0.254467934	0.79366225	-0.124097794	0.370828211	0.938441098	0.686220527	-0.219862372	0.242525741	-0.284183234	-0.063869782	0.317835361	0.51478672	-0.139992625	-0.058731716	-0.00749446	0.177262738	-0.369167089	0.340621501	0.238907471	-0.772377729	0.269973725	0.109984487	-0.521947324	-0.255990475	-0.071579054	-0.165668368	-0.137480304	0.074109115	0.126080722	0.379905462	-0.697432518	0.621357799	0.142013192	1.409732819	0.720089912	-0.167999879	0.055088848	0.090159796	-0.14766106	-0.475059718	0.249622062	-0.153041899	-0.348131239	0.428860933	0.336961836
IMAGE:758365	CTDSP2--CTD (carboxy-terminal domain, RNA polymerase II, polypeptide A) small phosphatase 2	1	-0.096454248	-0.07376083	-0.44092086	-0.106462181	-0.093846135	0.241426945	0.288584828	-0.321934313	0.429981947	0.430013359	-0.009434402	0.264270574	-0.397099763	-0.144997403	-0.152129337	0.270963669	0.44581002	0.286363155	-0.218795374	0.536801159	0.117791869	0.482896358	0.422182828	0.335185081	-0.431987643	-0.432719499	0.181213051	-0.271010309	0.060781762	0.266214103	0.910072744	-0.156135783	-0.545738459	-0.508561671	0.372474849	0.035783723	-0.018618189	0.321921021	0.160838559	0.395969868	0.246183842	0.052970201	0.257528514	0.587168396	-0.370699674	0.119193166	-0.343687385
IMAGE:838802	P4HA1--procollagen-proline, 2-oxoglutarate 4-dioxygenase (proline 4-hydroxylase), alpha polypeptide 1	1	-0.311056525	-0.355043381	1.065046549	0.075830899	-0.769088686	-0.69195497	1.501459956	1.676016688	1.416213632	0.026703669	0.594730258	-0.00387452	-0.436912715	-0.544126093	0.210762754	-0.454444885	-0.08096116	0.393325955	0.754782677	0.376112878	-0.295828819	-0.120075762	-0.767064869	-0.610603273	-0.144489855	-0.214831784	0.113658771	0.760184765	-0.319781661	-0.150168926	1.189264417	-0.253262937	0.373087674	0.129146606	-0.434106648	-0.108030923	-0.465708464	1.176507831	-0.144842938	0.074540593	-0.462554783	0.366899043	1.153980851	-0.432171941	-0.047518592	0.507240295	-0.029501349
IMAGE:1642846	EIF5A2--Eukaryotic translation initiation factor 5A2	1	0.934130073	0.588475704	-0.576640964	-0.096078321	-0.062199604	1.165099621	-0.007689278	0.19795996	0.613564193	0.248369649	-0.239775375	-0.023462748	0.440584362	0.375940114	0.095756911	0.391010255	0.260079563	-0.183167577	-0.160912976	-0.341919601	0.311308146	0.354220778	0.23748064	0.306029171	0.204323813	-0.203689992	-0.438075989	0.27413699	-0.441208094	-0.140736714	0.213436589	0.155604199	-0.725398779	-0.002733208	0.431829423	0.169466689	0.367551863	0.891417444	1.332445383	0.551402211	0.650815308	1.365162492	-0.154237375	0.661849201	-0.408634901	-0.434512258	-0.344034761
IMAGE:897657	SSFA2--Sperm specific antigen 2	1	-0.143014297	1.567471027	-0.088565022	0.759429514	0.252258837	0.30210796	0.302414894	-0.903323352	0.70759052	1.443273187	-0.162124559	0.383545905	0.132423058	0.093593463	-0.587245047	0.413920283	0.171983853	-0.427041382	1.107498169	-1.380150557	0.083531253	0.767390609	0.168119431	0.303464144	-0.02886915	-0.289760143	-0.163567871	0.270133346	0.394481212	0.117844276	-0.016026529	0.834108889	-0.811105669	0.447156936	0.615509391		0.591002405	1.240815401	1.185018539	-0.377785206	1.477818131	0.279936939		1.233162642	0.477619022		-0.266074598
IMAGE:511865	BRD4--Bromodomain containing 4	1	0.674492896	-0.433330655	0.341855139	0.245815977	0.301822037	0.416856319	0.345086098	0.43387866	0.089058712	0.173314333	0.619115174	0.020764746	0.083852053	0.516958237	0.433679104	-0.258709699	0.200165704	0.064966828	-0.20938845	0.156239599	0.126057595	-0.219626829	0.138807446	0.47377187	-0.711725295	-0.210417747	-0.038456261	-0.039743051	0.059866846	0.21373485	0.048640873	0.070233986	-0.0959218	0.114871025	0.143969715	-0.224428281	0.385972142	-0.055087805	0.064607047	0.465685308	0.075765975	0.081249282	0.364422411	-0.18500255	-0.596708834	0.331241697	0.159863859
IMAGE:2018758	PEX7--Peroxisomal biogenesis factor 7	1	-0.030112559	-0.308763534	-0.115477569	-0.013587251	0.46802339	0.359702885	-0.123425774	-0.582762659	-0.001151475	-0.147942916	-0.003272203	0.195293441	0.183925182	0.03324138	-0.355089903	0.272621483	-0.003652757	-0.104623459	0.124925308	0.094321944	0.108232446	-0.198626176	0.144332126	0.059625491	-0.829083323	-0.769024193	-1.129301906	-0.79646796	-0.590728998	-0.459887952	-0.194552198	0.12315914	-0.169518605	-0.380910248	0.23584649	-0.133457392	0.279582441	0.651578605	-0.017972603	-0.041819833	0.184875846	-0.187713191	-0.013218335	0.128194347	-0.208712339	-0.167469487	-0.42028898
IMAGE:180079	ARHGAP1--Rho GTPase activating protein 1	1	-0.698799372	-0.599627435	-1.114778042	-0.828176022	-0.696527839	-0.532968819	-0.826420009	-1.500657916	-0.364645928	-0.445949495	-0.981576383	-0.299742639	-0.406478405	-0.161112621	-0.895005882	-0.410408854	-0.78374356	-0.725512564	-0.581919372	-0.709143698	-0.928912997	-0.284635931	-0.930946946	-0.794005156	-1.525677204	-1.22966969	-1.276745319	-1.034273982	-1.241841316	-0.792239308	-0.893770814	-0.384451181	-0.861293495	-0.598828137	-0.798507035	-0.82022661	-0.441720366	-0.431018651	-0.409416139	-0.569209158	-0.372198522	-0.722382545	-0.320926517	-0.791855812	-1.217767	-1.193561792	-1.326666832
IMAGE:279077	FLJ21128--Hypothetical protein FLJ21128	1	0.765500426	0.964875937	0.810030758	0.674300194	0.82696414		0.821145415	0.507721007	0.610191524	0.860896051	-0.087633573	1.165169477	0.498878658	0.93340075	-0.090054281	1.140465736	1.287793994	0.828438759	0.753522098	0.996059537	0.94583559	0.680061996	1.341921926	0.888054192	0.345997751	-0.035734665	0.253866673	0.450471729	0.113288045	0.470231742	0.594899952	1.065416574	0.862707138	-0.005594948	1.115171194	0.328585327	0.859515071	0.788253367	1.069622517	0.95022881	0.981134951	0.063841835	0.917133749	0.674807608	0.526246727	0.288849205	0.577787697
IMAGE:342378	DUSP5--DUSP5=dual specificity phosphatase 5= induced by serum stimulation and heat shock	1	0.096187308	0.017581377	-0.689192176	0.35429731	-0.458610356	-0.396855146	0.753250659	0.097315155	0.903965592	-0.088416912	-0.199038833	-1.236083984	0.801036835	0.458684534	-0.21595329	-0.182974681	0.445834935	0.561185539	-0.429788977	0.047648333	1.206146717	-0.418765336	0.68910563	0.133630946	-1.462710619	-0.896005034	-1.062577486	-1.138359666	-1.023108721	-1.372105598	-0.271365583	-0.268606693	-0.022543367	0.70544076	-0.422201335	0.542626619	0.173919559	0.70642966	0.887994111	-0.022886273	0.377352774	-0.146394029	0.574727416	-0.346270949	-0.551104903	-1.615731716	-0.987957835
IMAGE:51860	C9orf28--Chromosome 9 open reading frame 28	1	0.613050938	1.341199636	0.938592434	0.443350464	1.063560963	-0.244955495	0.000396691	-0.086513452	1.068466067	-0.344613075	0.705478251	0.481269032	1.19151926	0.75577414	0.514974952	0.36325267	0.136916712	0.316202492	-0.590933561	0.595363081	0.633721173	-0.247295335	0.423855126	0.647087753	0.587066472	0.440779775	-0.168207496	1.435091853	0.468918711	0.617276371	1.615743995	0.94737041	1.651767135	1.297006845	0.685820639	0.592262089	1.121673822	1.109129906	1.198120356	0.362882704	0.952445388	0.241370127	-0.125848338	0.377202153	0.127918497	0.540584326	-0.000940317
IMAGE:1558832	MAT2B--Methionine adenosyltransferase II, beta	1	0.088998184	0.925024152	-0.558374345	-0.252246052	0.528955758	0.140992686	-1.195256233	0.636398315	-0.53984338	-0.242803544	-0.302147716	0.333751261	0.36209473	0.091000557	0.595424592	0.502508759	0.009445893	0.108435273	0.536136985	0.090670861	0.440135449	0.404615521	0.09003181	0.342152685	0.521947384	0.437706351	-0.399104446	-0.215584725	0.041920774	-0.434818655	1.876176596	0.431136012	-0.186374038	0.28003338	0.198229745	-0.042232323	0.440767467	-0.352469593	-0.077181138	-0.619858146	0.175626814	1.644951701	0.031214854	0.258670747	0.090791412	-0.006212529	-1.042856216
IMAGE:813756	AP1S2--Adaptor-related protein complex 1, sigma 2 subunit	1	-2.867120981	-2.234774113	-2.143284082	-2.20538497	-2.359998226	-2.974772692	-2.875726461	-1.370167255	-2.873320341	-2.682359219	-1.608991742	-2.401427984	-2.87788415	-2.539624929	-1.471473932	-2.297590971	-2.291043997	-1.778142333	-1.381672502	-1.328109503	-1.824507594	-2.295909643	-2.480708122	-2.436172247	-1.300217032	-1.774631858	-1.687532544	-3.117353439	-1.666619301	-2.398707151	-2.35571599	-2.206696987	-2.121408224	-2.150128603	-2.671559572	-2.546876192	-2.577593327	-2.590273142	-2.934053183	-2.360526323	-3.277494669	-1.631254673	-1.830254078	-2.539294958	-1.664713621	-1.988757849	-2.149375439
IMAGE:234325	CUL4A--Cullin 4A	1	-0.636228859	-1.207994461	0.591130435	-0.238436431	-1.19176352	-0.376874596	-0.3916969	-0.906728864	-0.739115775	-1.243701577	-0.257839054	-1.441835046	-1.330230236	-0.717795789	-0.297821045	-1.142602563	-0.152615845	-0.05812528	-0.567105353	-1.32552588	-0.29448843	-1.151080847	-1.516637921	0.193520114	-3.025715113	-1.538396716	-1.702178121	0.42998904	-0.347878069	-0.247282743	-0.583740532	-0.869673312	0.149351105	-0.447933078	-1.007610679	-1.038033366	-1.993736863	-0.488683045	-0.524492204	-0.527935386	-1.520600438	-0.587515891	-0.404413819	-1.472799063	-1.063066721	-1.88153398	0.669324279
IMAGE:133236	ETV6--Ets variant gene 6 (TEL oncogene)	1	-0.456322789	-1.194843888	-0.483341694	-0.264442801	0.10986191	-0.60495472	0.379824519	0.163611904	-0.291110903	-0.63342756	-0.234096661	0.233607009	-0.287113816	-0.154254019	0.425231129	-0.634655416	-0.41724962	-0.292467058	-1.203088403	0.194627032	-0.345902741	-0.918041706	-0.324851215	-0.408694655	-0.022717375	-0.160844192	-0.612492383	-0.243734479	-0.314133674	-0.262268186	0.436103135	-0.441564649	0.441790015	-0.777751923	-0.67803216	-0.581857443	-0.402448297	-0.297871381	-0.196521208	0.061266832	-0.581905484	-0.175634831	-0.416633487	-0.381344855	-1.123604178	-0.260625511	-0.45761326
P46216	CSF1--colony stimulating factor 1 (macrophage)	1	1.05885148	0.660695255	1.967305541	3.493893147	3.142170906		4.14564991	-0.652638257	-0.11309091	0.284262329	-0.349096775		3.264032364	3.288550615	-0.442502141	0.708656609	0.559876978	1.984560966	1.850312591	-1.917253375	1.910716653	0.438318521	1.599205136	1.197829366	-0.500955641	2.452908278	0.156421989	0.784782827	0.238192052	-1.218465924	-0.910283506	2.026499033	1.358743906	2.754972696	2.644427538	3.195731163	3.982329369	-0.867726624	1.936408281	-0.444422513		-0.145118207	-0.205108806	1.233534098	1.010030746	-1.127852082	0.620251536
IMAGE:682942	P2RY10--Purinergic receptor P2Y, G-protein coupled, 10	1	-0.182309464	0.449950665	-0.516685843	-0.559421003	0.320943505	-0.43495363	-1.34294343	-0.22881861	-0.305457801	-0.313958526	-0.286096811	-0.245566577	-0.049794883	0.111341432	-0.293112576	-0.029206596	-0.483233273	-0.843561709	-0.775797367	-1.086712956	-0.044280358	-0.072862603	-0.107976004	0.75943619	-0.644967377	-0.372180492	-1.52693224	-0.104715101	-0.5501495	-0.479883015	0.546811879	0.115699515	-1.34309113	-0.757412016	-0.104630575	-0.444496125	0.054799199	-0.492863297	-0.197037891	-1.140637279	0.235264227	1.613338947	-0.832419395	0.138359755	-0.621379554	-1.840463281	-1.356371164
IMAGE:841263	NUMB--Numb homolog (Drosophila)	1	0.033900768	-0.683226585	0.196376354	-0.144585758	-0.463225484	0.073741145	0.101406269	0.18518959	-0.65036881	-0.360912144	0.353706956	-0.769470155	-0.411619782	-0.760195732	0.11895486	0.058899626	0.577968419	0.935609579	-0.041098963	0.262680084	0.408398867	-0.205562502	-0.023284804	-0.31781438	-0.438113809	-0.147392288	0.273610413	-0.279443502	-0.190204829	-0.079500578	1.044479489	-0.493736923	0.662181675	0.250031084	-0.183590636	-0.151052058	-0.479143918	-0.579713047	-0.695402026	0.166982487	-0.844481468	0.350878	0.358820528	-0.606657088	-0.318748385	-0.170126334	-0.178846076
IMAGE:782176	DNAJB6--DnaJ (Hsp40) homolog, subfamily B, member 6	1	1.484800577	0.710027397	0.204648405	1.725956321	0.845426679	0.931645513	1.898100615	0.389896929	0.95996511	0.486534417	0.478877097	0.203724757	0.832142115	0.692604005	0.677078366	0.693530858	0.687230408	0.729935348	-0.014098047	0.051422626	0.820952475	0.301919401	1.176348805	0.873480678	0.336542219	0.514043331	0.224997163	-0.265971065	0.165719613	0.065800957	0.87547648	1.114550948	0.573970497	1.17261517	0.655107975	1.562973499	0.912166178	1.746806622	1.640471458	1.115753174	0.899496019	1.11917448	0.793774188	0.911785066	0.564807296	0.417432874	0.204696268
IMAGE:2018031	PRPSAP2--Phosphoribosyl pyrophosphate synthetase-associated protein 2	1	-0.069268368	-0.333025843	-0.18552582	-0.097925939	0.242256716	0.992450476	-0.090703934	-0.478427142	-0.294041872	0.015783655	-0.243969887	0.197872803	0.11485891	0.401493102	-0.194120437	0.269635677	0.155383572	-0.292500883	0.378959864	0.038915154	-0.048916604	-0.196426511	0.185790151	0.113562055	-0.741402984	-0.899553835	-1.260011792	-0.653366923	-0.610579908	-0.286850244	-0.206998289	0.03499952	-0.455899745	-0.703745663	0.166438982	-0.223739713	0.091569081	0.321851581	-0.080329962	0.068492301	0.030790208	-0.231962115	0.046184853	0.249614656	-0.144411236	0.130695492	-0.488628387
IMAGE:434166	GRAP2--Gads=Grap2=GRID=Grb-2-related adapter protein 2=interacts with CD28	1	-2.364915371	-1.659531713	-1.165631294	-1.183885813	-0.909112751	-1.496677876	-2.032640696	-2.284815073	-1.808898926	-1.183860779	-0.596242964	-1.480323792	-1.303043246	-2.10757947	-1.192610741	-2.024039268	-1.917548537	-0.780773759	-2.610909224	-1.495464087	-1.67287457	-1.882412195	-1.338748693	-1.02658546	-2.925310135	-1.900363922	-2.32400322	-1.497216344	-1.352551699	-0.281058818	-0.585527003	-2.429783583	-1.222566962	-2.272873878	-0.659337342	-1.983579755	0.001204649	-0.579774439	-1.190487146	-1.606013536	-2.112737894	-2.135018826	-1.422054291	-2.004149437	-1.417119503	-1.437024832	-1.080227494
IMAGE:417487	C6orf108--Rcl=c-Myc-responsive and growth-related nuclear protein	1	0.913838387	0.737612128	0.303649276	1.057561159	0.858435512	0.078875996	0.540639579	-0.564986408	-0.289142877	0.861890495	0.622133553	0.836035669	0.770116329	0.67046988	-0.370927364	0.714035869	0.237915963	0.041239135	1.161900997	-0.12391445	-0.207371354	0.197797716	0.478796214		0.83583498	0.657943368	-0.728852391	0.334511727	1.108856559	1.274477482	0.94445318	0.869762242	1.021553159		0.895371139	0.692406595	0.466048509	-0.375994682	0.41163981	-0.022512689	1.12128377	0.996596396	-0.246424377	0.30168432	1.036744118	0.660217881	0.053554125
IMAGE:823864	TCN2--Transcobalamin II; macrocytic anemia	1	-1.904462576	-0.811436713	-1.161247849	-0.983400345	-0.391283393	-0.07035087	-0.938780129	-1.343741894	-0.096471228	-0.474638075	-0.649734557	-0.182273373	-1.242040873	0.159482256	-0.425594091	-0.822821379	-0.867596447	-0.719526649	-0.630580485	-0.566791773	-0.479438096	-1.429967761	-0.352661699	-0.172871172	-0.563051522	-0.467730165	-0.504159987	0.010409788	-0.309616923	-0.173258618	-0.360793591	-0.59733367	-0.288562626	-0.300756663	-0.008221917	-0.06583456	-1.195007801	-1.079080701	-0.563251495	-0.826967299	-0.011502843	-0.859983385	-1.286132216	-0.561067462	-0.362876743	-0.42596361	-0.392243743
IMAGE:824354	GRLF1--Glucocorticoid receptor DNA binding factor 1	1	0.386317015	0.253173441	0.631508291	-0.092270061	-0.029914051	0.81297785	0.346790463	0.520851672	-0.166538015	0.214526311	-0.179594517	0.071144462	0.362261385	0.531962156	0.519272566	0.265312284	0.449832797	0.00806501	0.070166148	0.113948584	0.365927815	0.558645546	0.153953314	0.180090189	0.279162318	0.439776748	0.183949992	0.576206744	0.091422476	0.364938706	1.153473377	0.202266648	1.0292207	0.037827302	0.449579388	0.243679911	0.583878398	0.228931144	0.373052001	0.334451854	-0.172414243	0.384062827	0.263645977	0.433789253	0.487300545	0.908154666	0.706448436
IMAGE:2562279	IGHG1--Immunoglobulin heavy constant gamma 1 (G1m marker)	1	-1.335966229	-0.760102808	0.643710554	0.800124049	0.246551603	-1.330937386	-0.889672935	-2.904685259	-0.630511522	-0.669316173	0.019369991	-0.118141927	0.174592048	0.806333423	-1.049865127	-0.408220559	-1.248635888	-1.761729956	-0.342781365	-0.92452389	-1.791081071	-0.144137979	-0.560444176	-0.97249639	-0.829388142	-1.252955914	-2.767776012	-1.06237185	-1.033494234	-0.790139198	-1.047826648	-0.513484061	-0.235874414	-0.730861962	-0.663068295	-0.074435122	-0.051453438	-2.198631763	-2.181988001	-0.510762036	0.399959743	-1.055068851	-1.146891356	-0.282812595	-1.143649459	-1.506325603	-2.149802923
IMAGE:898221	NR4A2--NOT=Immediate early response protein=Nurr1 homologue=Nurr77 orphan steroid receptor family member	1	1.468047142	-0.250555128	-0.943069458	-0.168208972	-0.370097548	-0.76156342	0.284616739	0.095778711	0.090407372	-0.760154665	0.526985347	-1.529119134	-0.524619281	-0.462158471	-0.709058404	-0.910998225	0.259011	-0.307051927	-0.003071986	-1.01271522	0.591506183	-0.829278529	0.68083781	-0.164283156	-0.957847476	-0.25929603	-0.546279073	-1.235342026	-1.147187948	-1.513047218	-1.323566675	-0.161640003	-0.176985055	-0.166451722	-0.631040871	-0.375380546	0.192313135	-0.347416997	0.2068239	-0.586492777	-0.013588916	-1.139394403	-0.012826018	-1.074844599	-1.184092402		-1.347418904
IMAGE:239903	C19orf22--Chromosome 19 open reading frame 22	1	-0.550825536	-0.24390161	-0.135501683	0.112904929	-0.165415198	-0.750179827	0.377540708	-0.76154393	0.961688399	-0.216659427	-0.565741539	0.509019196	0.441075444	0.763181269	-0.598674595	-0.862221241	-0.87824285	-0.689526737	-0.71649009	-0.196503416	-1.099472761	-0.690273702	-0.343195289	-0.759953678	-0.760210633	-1.383408189	-0.696166396	0.105120316	0.306429297	0.042690683	-1.251524806	-0.316697329	-1.375893474	-0.505708754	-0.522383988	0.067573488	0.972049356	0.736685455	0.400612414	0.894012332	-0.27094543	-0.38131696	-0.424202055	-0.179468453	-0.538860619	-0.886922777	-0.556234419
IMAGE:293413	ICAM1--CD54=ICAM-1	1	1.650210857	0.515807629	1.438503981	2.53070879	0.671371877	2.261324883	3.705281973	1.157283783	2.821988344	1.742352128		1.280732632	1.819760203	1.035848141	0.629985273	1.779629588	2.34687233	2.584150314	1.296643257	1.717920303	2.909588337	0.656822085	2.342603922	1.558990598	0.994425952	1.187134981	1.440141559	0.490271211	0.719152868	0.724038661	0.418343782	1.875770211	1.271278858	2.30416584	1.553709269	2.512473822	1.645753622	2.831807852	3.246572733	2.639466524	1.596877813	0.408259422	1.19786787	1.203099251	1.275709391	0.726804018	2.157430649
IMAGE:1845273	TNPO2--Transportin 2 (importin 3, karyopherin beta 2b)	1	0.649213254	0.770359933	0.430326819	0.693873286	0.970850408	1.487513781	0.40146181	1.552433372	1.118918419	0.900553048	1.191709399	1.02923739	0.855662405	0.814336002	1.058432579	1.0465343	1.162802696	1.104419947	0.711856365	0.674345911	1.27747488	0.868452013	1.046918154	1.041015863	1.067584276	1.768862963	1.852630615	1.416447401	0.738665462	1.240811229	1.207114458	1.181090236	0.653163552	0.248425022	1.311782002	0.927232802	1.261621475	0.50884825	0.920254469	1.185779333	1.106032729	1.406393051	0.80011332	0.913397491	0.679423153	0.838881731	1.108736038
IMAGE:461144	LRIG2--Leucine-rich repeats and immunoglobulin-like domains 2	1	-0.245582506	-0.300275803	-1.082373023	-0.485708922	-0.380295336	-0.23701334	-0.136448339	-0.412100732	-0.079806574	-0.015965493	-0.549409032	0.233300358	-0.524166524	-0.251268715	-0.700051725	0.015624693	0.113919109	-0.13682884	-0.184238911	-1.821442008	-0.128103837	0.053616662	-0.044054907	-0.275457203	-1.249782324	-1.385373473	-1.663136959	-1.51534903	-0.575379908	-0.247622371	-0.912473977	0.078503549	-1.178252816	-0.513928711	0.149172947	-0.831239462	-0.676073015	0.082841568	0.197307661	-0.129838765	0.268645644	-0.573436499	-0.005301825	0.158566877	-1.641755819	-1.720198274	-0.286604077
IMAGE:72663	GYPE--Glycophorin E	1	0.003604414	-0.175176188	-0.435063571	-0.517448604	-0.800677836	-0.525069058	-0.509619176	-0.851668775	-0.198331624	-0.885680616	-0.18740961	-1.082607031	-0.427498519	-0.589591026	-0.409365714	-0.823606908	-0.807796061	-0.940247476	-1.192276359	-0.400205642	-0.812621653	-0.613831401	-0.898650527	-1.003220677	-0.845057309	-0.848516524	-0.459879279	-0.221868545	-0.089875191	-0.14916563	-0.145386636	-0.418961525	-0.102810614	-0.227266058	-0.493074358	-0.340182394	-0.283809394	0.022553431	-0.323943853	-0.478251368	-0.760677218	-0.249726072	-1.031718135	-0.938343108	-0.862988472	-0.760705948	-0.703636169
IMAGE:2544309	LBR--Lamin B receptor	1	1.021198273	1.078449845	-1.14667964	0.038671438	0.610695362	0.763017237	-0.040034387	0.640639305	0.307963729	0.687373161	0.500351787	0.87082082	0.460226923	0.301637292	0.663086593	1.174757004	1.118253231	0.842636406	0.912901402	0.52907151	0.796965837	1.125802159	0.484811157	1.138686299	0.495552063	0.869449377	0.267127663	-0.461114556	0.352966547	-0.080594867	0.246331692	0.72024411	-1.456876874	0.314441949	0.803739905	0.039557278	0.126821846	0.574495554	0.769977629	0.034865472	0.759578586	0.980110765	1.068249106	0.690966606	0.134087846	0.081716329	-0.367064595
IMAGE:839516	SNTB2--Syntrophin, beta 2 (dystrophin-associated protein A1, 59kDa, basic component 2)	1	0.713923156	-0.016055938	0.720012903	-0.193439022	-0.1847893	0.159785762	-0.22481966	0.89148134	-0.670000017	-0.205106378	0.574776947	-0.077150978	0.022499518	-0.75504142	0.850063384		0.803855181	0.954662561	1.030262351	0.874634981	0.811418056	0.438989878	0.231047422	0.206701264	0.2255124	0.553686619	0.028404528	0.296602935	-0.111162327	0.258894384	0.588757515	-0.034036532	1.686155677	0.353213906	0.170606375	-0.42925173	-0.082657307	-0.715062797	-0.569210827	-0.089981064	-0.053274285	0.16685234	0.512250006	0.09077061	0.081437372	0.169791281	-0.20804885
IMAGE:724831	BCL7B--B-cell CLL/lymphoma 7B	1	0.375103861	0.522053897	1.372573376	0.485626787	0.490204155	0.272990793	0.57745266	0.61108017	0.664938569	-0.037610307	0.587899923	0.700010896	0.684776783	0.564823151	0.024813648	-0.172816828	-0.167960986	-0.067741677	0.201635078	0.111284219	-0.091541015	-0.285825789	0.069864087	0.256635964	-0.209184289	0.01694997	0.125017121	0.970185816	-0.210289642	-0.418396145	0.05963989	0.576331913	0.505263805	0.463047028	-0.01502156	0.654373884	0.814622164	0.869458616	0.807132483	0.650299788	0.054356508	0.000594247	0.174911991	0.096660852	-0.032590035	-0.240897149	-0.494381785
IMAGE:1602516	DAXX--Death-associated protein 6	1	0.752067149	1.072023749	1.464940429	1.147412181	1.254598498	0.808971882	1.43694818	0.438122422	1.109359264	0.725568593	1.303847432	1.429927826	0.80481559	0.99735415	0.83294493	0.686421573	0.544094741	0.797221065	0.407464147	0.344412684	0.681382	0.255522907	1.096048594	1.305210233	0.894465208	0.709120512	0.99444133	1.546308398	0.440001667	0.252777934	0.282288522	1.33137989	1.189519286	0.714113295	1.064184904	0.895482719	0.835514307	0.944019675	1.158866763	1.00137949	1.210936189	0.295128435	0.363909036	1.11937511	0.653179944	0.048164461	-0.085495152
IMAGE:1859326	KCNC1--Potassium voltage-gated channel, Shaw-related subfamily, member 1	1	-2.462001801	-3.036608696	-1.216665149	-0.851403058	-0.786382973	-1.287361383	-1.417723894	-1.725456119	-0.925706863	-1.597266793	-0.457142115	-1.094773889	-1.305212736	-1.078056097	-1.020496488	-2.052092791	-2.407071352	-1.213657379	-1.784893751	-1.39295876	-1.613965869	-2.265887499	-1.434795618	-1.18286562	-1.19811523	-1.380298018	-1.196449995	-1.148166656	-0.742047727	-0.780964971	-0.878180444	-1.690313816	-0.970050871	-1.882523537	-1.281285286	-0.848752975	-1.120040059	-2.556766033	-1.230200171	-1.505912781	-1.047345996	-2.656955481	-2.369238138	-1.002936482	-0.834130287	-1.214656472	-0.327140242
IMAGE:2516036	ABLIM1--Actin binding LIM protein 1	1	1.748616338	1.58161974	-0.144748986	1.195000052	1.682338834	1.014970064	0.007432609	0.989670217	0.919654012	1.190039396	0.411275834	0.732524991	0.834573925	1.440170288	0.058512706	1.045930147	1.150653481	0.397120327	0.939630926	0.168578461	1.197236776	1.519095421	0.941374481	1.109469533	0.614871144	0.845566273	0.073774867	-0.022513539	1.188536525	1.49392271	-0.047496013	1.265954852	-0.364056408	0.772740602	1.797304034	1.296226621	2.14769721	1.178505421	1.244922757	0.95411104	1.550377369	1.429904222	0.911140442	1.067123771	0.385222763	0.03183502	-0.08939559
IMAGE:505030	CDC14B--CDC14 cell division cycle 14 homolog B (S. cerevisiae)	1	1.313238025	1.747372866	1.748385072	1.095981121	1.473955274	1.01685679	0.42847541	0.836076319	0.882444918	1.372062087	0.671973944	1.721558452	1.387817025	1.228519082	0.887699127	1.582024693	1.041821003	0.331128687	1.026251078	0.743461609	0.874412179	0.917817533	1.075067639	1.424981117	1.241293311	1.481705785	0.973948658	2.152242422	1.524095893	0.774730742	0.624403596	1.513735294	1.636882544	0.801151693	1.316729665	1.253987908	1.749684215	1.327213287	0.973388195	1.172687173	1.57438457	0.975269556	0.537529945	1.503694177	1.269233108	0.482912451	-0.210365936
IMAGE:344133	--Transcribed locus, moderately similar to XP_517655.1 similar to KIAA0825 protein [Pan troglodytes]	1	1.376181841	0.542808592	0.599692762	0.953122675	0.899471819	0.440782368	0.994364798	1.031235456	0.615480244	0.731578171	0.261813313	0.871407926	0.912150502	0.579002142	0.659095526	0.985522389	1.125689626	0.824883938	0.534853995	0.748979449	0.7340855	0.614729762	0.820455849	1.011322379	-2.188924074	0.919870913	1.187982798	0.465678424	0.071611814	0.517799616	0.314962924	0.958800197	0.792346299	0.259657234	1.235247016	1.003394485	0.705920458		0.921852171	0.957108438	0.969062269	0.032329995	0.751040936	0.748745024	0.754007339	0.873726845	1.040560842
IMAGE:502486	TANK--TRAF family member-associated NFKB activator	1	0.153123453	0.02554233	-0.827372313	0.894131422	0.160577968	0.250771374	1.279001355	0.335333318	0.299997658	-0.190934971	0.246098101	0.2859492	-0.182921231	0.051184438	-0.030732369	-0.212246135	-0.034164649	0.265759796	-0.257125348	-0.375291437	0.673512161	-0.26330483	0.590221584	0.53086853	-0.51804626	-0.458059311	-0.436701477	-0.12724939	-0.732479393	-0.483920097	0.970559776	0.405640036	-1.537370563	0.239578933	-0.225503325	0.566582143	-0.290365666	0.340800434	0.505541086	-0.014812375	0.143636733	0.825605452	0.22825031	0.035972569	-0.569863498	-0.711396575	-0.089095384
IMAGE:416676	PELI1--Pellino homolog 1 (Drosophila)	1	-0.900432587	-0.487802595	-1.489631414	-0.41597113	-0.322150081	-0.7192083	-0.201794982	0.191745356	0.624072433	-0.05344208	-0.180954978	-0.080882713	-0.04929731	0.126800969	-0.252864748	-0.562751651	-0.240332112	-0.158765927	-0.559286952	0.008882203	-0.07924208	0.042704616	-0.522316575	-0.37772122	0.098858923	-0.263157517	0.069947608	-0.113104112	0.191276133	0.260455251	-0.900484383	-0.726236105	-0.936507404	-0.174185261	-0.755677104	-0.397715896	0.040046208	0.473323762	-0.042398542	0.28781119	-0.407152504	-1.076357841	-0.191138819	-0.584009171	-0.027033104	0.492874205	0.552576602
IMAGE:547945	LIG4--Ligase IV, DNA, ATP-dependent	1	-4.322913647	-5.061743736	-0.69169718	-2.373423815	-4.254699707	-1.099748611	-2.023329735	1.261422515	0.191095427	-0.274957031	-0.187675953	-0.757152915	-3.612845898	-3.386914253	0.157699376	-0.66320616	0.649197459	0.450440258	-0.326786339	0.607845783	-0.102392383	-0.888565361	-0.867238998	-1.712173939	-0.190524295	-1.810399175	0.580324352	0.318168521	0.062875286	-0.06718038	-2.538949251	-2.847414017	-2.705047607	-3.297537327	-3.099750519	-3.167567015	-4.116921425	-0.158004686	-0.836284578	0.880973101	-3.565697432	-1.5618155	0.542181253	-1.88491118	-0.595452368	-0.09633936	-0.202010512
IMAGE:282162	LOC374676--Similar to golgi autoantigen, golgin subfamily a, 2; SY11 protein	1	0.817243814	0.36969012	-0.490958542	-0.102770686	1.227083802	0.579752386	-0.539528191	0.204745829	0.799633026	0.312586218	0.076001734	0.979498625	0.588561952	0.420645028	0.121727675	0.650907636	0.445475101	0.260444969	0.243005782	-1.059531212	0.088326879	0.851448655	0.506226838	0.818089247	0.004228086	0.215664461	0.050394312	0.106807068	-0.319467574	-0.160783857	0.502094746	0.990129888	-0.516908467	0.60989821	0.885498643	0.790988088	0.822778523	0.362964332	0.941467583	0.123734429	0.691937864	0.025591573	0.141644642	0.65695256	-1.329279661	-0.195744529	0.012748785
IMAGE:166199	ADRBK1--Adrenergic, beta, receptor kinase 1	1	0.188222393	0.381049395	0.015495893	0.192639604	0.179612324	0.759463966	0.463596791	-0.17692177	0.390113145	0.285509378	0.098548494	0.396239996	0.436050892	0.592060924	-0.099058233	-0.241293207	-0.138572589	-0.096152321	-0.342343926	0.005461884	-0.286475182	-0.340249658	0.274522424	0.136935875	-0.416683525	-0.442740679	0.013214165	0.046568409	0.085216381	0.073866405	-0.193918228	0.410862118	-0.256867141	-0.044433486	0.199658155	0.299326807	0.573074698	0.288193226	0.669163346	0.395328522	0.010274581	-0.658389986	-0.239026457	0.041764598	-0.3637923	0.106920652	0.105419792
IMAGE:1895963	SDHD--Succinate dehydrogenase complex, subunit D, integral membrane protein	1	-0.690354168	-0.506414056	-0.878686488	-0.358754814	-0.135615051	-0.199235469	-0.217015266	-0.093822807	-0.168984413	-0.10013634	-0.13231355	-0.291153371	-0.323268026	-0.277818501	-0.339781076	-0.253233403	-0.370089263	-0.400544703	0.01134712	-0.396696687	-0.510283768	-0.26796031	-0.440325916	-0.476446211	0.235648572	0.163126409	-0.230255738	-0.395273775	-0.245515004	-0.370800912	-0.337369114	-0.246428385	-0.75725925	-0.222449407	-0.058501571	-0.772264004	-0.242265746	-0.429819196	-0.249910712	-0.230949491	-0.177508339	0.183424696	-0.333321989	-0.136811033	-0.078495979	-0.296473026	-0.867420375
IMAGE:769657	PPP1R2--Protein phosphatase 1, regulatory (inhibitor) subunit 2	1	-0.247320145	-0.312774122	0.077682048	-0.263300419	-0.055540804	-0.178031787	-0.229153678	-0.506660819	-0.361435622	-0.373604864	0.056623891	-0.329158336	-0.730512023	-0.729387105	-0.375334561	-0.523409665	-0.335768014	-0.365367323	-0.418615609	0.094006233	0.05891623	-0.334902912	-0.468466341	0.03158883	0.069711126	-0.085865788	-0.042515937	-0.293322235	-0.319288135	-0.142139673	-0.176733613	-0.236986279	0.226420641	-0.640227497	-0.17431806	-0.26186192	-0.617172837	-0.292489827	-0.005502657	-0.563911617	-0.636258185	-0.805369258	-0.557088315	-0.361171931	0.262627155	-0.121410422	-0.539196908
IMAGE:324342	ASAHL--N-acylsphingosine amidohydrolase (acid ceramidase)-like	1	-2.108866215	-1.042582512	-0.272264332	-2.382426977	-1.368259311	-1.952919841	-2.39815259	-1.825221062	-2.177965641	-1.707432747	-1.565070629	-1.137335062	-1.472859979	-1.701512218	-0.936177909	-1.458976865	-1.443791032	-1.890551805	-1.77481842	-0.613204658	-1.464878321	-0.974831045	-1.99862349	-2.189806938	-2.100044727	-1.332305789	-1.761074781	-0.586758018	-1.522101879	-1.454462528	-1.114008427	-1.314302683	-0.490063816	-1.949323058	-2.41076088	-1.950144172	-1.821582675	-2.294773102	-2.217263222	-2.272012711	-2.098078489	-1.838688016	-1.781323671	-1.599524498	-1.897073746	-1.580080152	-2.524944544
IMAGE:192694	POU2F1--Oct-1=Octamer binding transcription factor 1	1	0.669454873	-0.893466592	-0.21596688	-0.238286182	-0.512731552	-0.62038368	0.289535046	0.082953177	-0.296009809	-0.452385098	-0.3200652	-0.005893332	0.180037051	0.195140213	0.190067008	-0.543232203	-0.245384634	-0.23013553	-0.220962152	-0.134518281	-0.493285358	-0.308471739	-0.164298475	0.057436667	-0.318557799	-0.186027512	-0.071985207	-0.091973402	-0.377909273	-0.168882281	-0.142910719	-1.276914954	-0.056798302	-0.085814424	-0.317399561	-0.102610692	-0.55150789	-0.658802092	-0.112954356	0.163682953	-0.161604241	-0.372380883	-0.435309619	0.012646116	-1.176705122	-0.689095676	0.243478686
IMAGE:1956910	WNK2--WNK lysine deficient protein kinase 2	1	-0.607429683	-0.781415939	-0.546427429	-0.51216042	-0.292316943	-0.475685179	-0.469684631	-0.129812002	-0.431452692	-0.295468479	-0.297243059	-0.748018384	-0.604404628	0.006815972	0.064266704	-0.516547143	-0.678114533	-1.042165399	-0.499082267	-1.412539005	-1.050612807	-0.645103633	-0.58883965	-0.470800072	-1.187600493	-1.301223993	-1.043348312	-0.13601917	-0.600328624	-0.379957885	-0.579752445	-0.711151004	-1.052021503	-0.980903327	-0.551032782	-0.597901881	-0.620543063	-0.692094982	-0.433360457	-0.387352973	-0.544770777	-0.451124102	-1.172866464	-0.452016562	-0.517368913	-0.869019449	-0.337785423
IMAGE:232710	PCAF--P300/CBP-associated factor	1	0.505172729	0.433205128	0.417627156	0.445410341		0.304931283	0.128470585		0.63777703	0.723336935			0.151608199	0.059523191	0.041702654	1.055711389	0.133299768	0.53627491	0.762789071	-0.060314655	0.422167778	0.919180155	-0.221018046	0.200528249	-0.068037391	-0.05675457	-0.277267218	0.686957657	0.406559527	-0.078334242	-0.640403211		0.337483317	0.211966038	0.1780947	-0.22618328	0.138205633	0.513287008	0.706068337	0.473532885			1.071108341	0.114517495	-0.110320501		0.446181893
IMAGE:70120	GRK5--GRK5=G protein-coupled receptor kinase 5	1	-0.088693626	-0.11416918	-0.280622691	-0.66009748	-0.02674078	-0.99688524	-1.724582791	-0.191268578	-1.124953628	-0.935304046	0.386896342	-0.576097608	-0.456996411	-0.538063645	-0.765986979	-0.68857044	-1.176579595	-0.994956315	-1.48452282	-1.43996954	-0.745324552	-0.360817522	-0.664879322	-0.198465124	-0.573030949	-0.428971261	-1.402108669	-0.977002859	-0.561770439	-0.415861249	1.464516878	-0.338653713	-0.066437326	-0.482834816	-0.445076376	-0.594666362	-0.149208277	-0.964311361	-0.693970382	-0.971885979	-0.747516036	0.425312877	-1.266757369	-0.621917665	-0.793888688	-0.893747807	-1.56251061
IMAGE:754491	#NAME?	1	-3.11888504	-3.215117931	-1.433066726	-2.390962601	-2.579196453	-1.18097806	-2.094434023	-1.174503803	-1.566815257	-0.964368343	-1.480729699	-0.717535615	-3.328980923	-3.09245348	-1.080979943	-0.996237218	-0.906195343	-0.155039385	-0.265733629	-0.461575419	-1.162913084	-1.933909893	-1.498917699	-1.32891345	-1.298622847	-2.810518742	-1.565815091	-1.334967256	-1.875220418	-2.005953074	-2.025812387	-2.435324669	-1.694285512	-2.361417532	-1.983615041	-3.030790091	-3.960101128	-1.878544331	-1.534283996	-1.940201879	-3.26480484	-2.207540512	-0.953552425	-1.991129637	-1.587709785	-1.220552087	-1.957701325
IMAGE:809627	NRIP1--Nuclear receptor interacting protein 1	1	-0.865070045	-1.353924036	-1.685719132	-0.974668145	-0.323947012	-0.331852168	-1.553137422	-0.558672309	-1.336903453	0.075306967	-0.511844993	-1.359177828	-1.453149676	-0.314221501	-0.513700187	-0.242474601	-0.515778184	-0.753327847	-0.656466842	-0.75188601	-0.782025456	-0.439343452	-0.166771665	-0.452082694	-1.398058414	-1.512598753	-0.773000121	-1.162231088	-0.215972945	-0.485612541	-0.471610665	-1.315722227	-1.649422884	-0.20362021	-0.128874108	-0.574901462	-1.131940961	-0.915583551	-0.663434982	-0.900150895	0.103468433	-0.305045843	-0.592295766	0.201043218	-1.480007052	-1.049981952	0.007876769
IMAGE:782140	SLC35D2--Solute carrier family 35, member D2	1	-0.499746263	-0.414040983	0.760702789	-0.693772674	-1.085321069	-0.866514385	-0.788724363	-1.543493629	-0.411099344	-0.721913576	-0.848494709	-0.234295189	-0.867015183	-0.824535012	-1.103668213	-0.637779832	-1.221663713	-0.645061851	-0.730434179	-0.744713545	-1.043173194	-1.06004703	-0.690659761	-1.069538951	-0.840218306	-1.013058066	-1.262537241	-0.172724277	-0.535929561	-0.360235006	-0.715560734	-0.329324394	1.331417322	-1.125826478	-1.314101934	-0.81072849	-1.247953534	-0.193173915	-0.885556519	-0.764408588	-1.308598042	-1.518366933	-0.908303678	-0.923062325	-0.74925518	-0.18454951	-0.983286977
IMAGE:1899192	CCRL2--CRAM-B=CRAM-A=chemokine receptor X	1	-0.544036984	-0.746032	-0.379394114	-0.500831723	-0.227250114	-0.298832297	-0.511310279	-0.14796254	-0.234301031	-0.105600432	-0.507838547	-0.603916585	-0.617213786	0.045015186	0.167121157	-0.399296671	-0.909863532	-0.904738605	-0.548225701	-0.878378928	-1.323152184	-0.68424052	-0.261377037	-0.280069888	-1.050572157	-0.674995542		-0.066292785	-0.206053466	-0.119147301	-0.665026009	-0.621055126	-1.316991329	-0.920578003	-0.461795986	-0.505907893	-0.625703037	-0.755149484	-0.222442538	-0.217417344	-0.311343879	-0.522772551	-1.048255205	-0.312615842	-0.651449561	-0.908499837	-0.015976027
IMAGE:32493	ITGA6--CD49F=Integrin alpha 6	1	-1.760870457	0.062994905	-1.651020527	-1.815358281	-0.122159995		-1.755859613	0.143202037	-0.858467221	0.173964933	-1.25632441	0.95266825	-0.550873399	-0.273321569	-0.867530882	1.183580279	0.450665981	-0.281332612	1.122885585	0.155300602	0.05896578	0.341222703	-0.63736558	0.300775051	-0.334847838	-0.967061877	0.091578558	-2.05343008	-0.235534459	0.029905066	-1.76444602	0.293077558	-1.362477779	-1.491161227	-0.559213519	-0.495185375	0.268605679	0.15825744	-0.32343629	-0.536208034	0.318796843	-0.1322705	0.489276081	0.873315096	-0.129337281	0.910385191	0.310696304
IMAGE:31873	HMGN4--High mobility group nucleosomal binding domain 4	1	0.532758534	1.379258156	1.371176839	0.351815224	0.356924325	0.331283569	0.115352511	0.569688678	0.689494371	0.516532898	0.329957515	0.585566938	0.563503623	0.700833857	0.463225961	0.706026375	0.723908305	0.354780853	0.828515351	0.660057902	0.629680395	0.711121321	0.342675954	0.194210947	0.790711641	0.630388141	0.646251738	1.352489352	0.296712428	-0.161836967	0.913748801	0.906131685	2.234075785	0.66245532	0.093123898	0.747324228	0.889042675	0.799071014	0.274322897	0.045579407	0.359627396	0.406556845	0.38221851	0.659937918	0.719876051	0.761769831	-0.629958808
IMAGE:869235	#NAME?	1	0.109764084	-0.101587571	0.327631682	-0.397286952	-0.516021073	-0.646010756	-1.131242752	0.343385965	-1.183104634	-0.159622043	0.354464978	-0.91704613	-0.440138996	-0.630121112	-0.651985407	0.184069782	0.920172811	0.417196184	0.880592406	0.584550381	0.669393361	0.202639014	-0.499871701	-0.029010454	0.430176914	0.514359236	0.093600146	0.312564313	-0.192366153	-0.221262589	0.772028327	-0.329182893	0.718240142	0.467395574	-0.059040159	-0.416564196	-1.319380879	-1.20957315	-1.180452585	-0.82111007	-0.348690271	0.567981303	0.023524525	-0.535455883	-0.049324431	-0.369575143	-0.059737362
IMAGE:838744	EIF4G3--Eukaryotic translation initiation factor 4 gamma, 3	1	0.482334346	-0.135896564	-0.126266897	-0.090002939	0.08589226	-0.077516802	0.023894869	0.610136449	-0.435325742	-0.082079828	0.702063382	0.017433729	-0.046917491	-0.194043532	0.290332735	0.091875441	0.255960107	0.566932499	0.51467824	0.297592223	-0.157310367	0.1456884	-0.191061586	-0.008545667	0.197543353	0.794610023	0.298382312	-1.007427573	-0.236358285	-0.1989557	0.04301279	-0.107507244	-0.018711429	0.4082672	0.052622765	0.00412896	0.227896854	-0.475676239	-0.053734619	0.217106298	0.036008514	-0.096855864	0.583566487	-0.264409006	0.0303399	0.263050288	0.312584728
IMAGE:345069	NFE2L3--Nuclear factor (erythroid-derived 2)-like 3	1	-0.016407821	0.52140671	0.008365324	-0.031360973	0.416737586	0.78989923	-0.770412207	0.198904127	-0.13735728	-0.577785611	-0.104344927	0.54303813	0.115272373	0.558476746	0.191807792	0.75308162	0.659589171	0.748163402	1.06163168	0.043061554	-0.086861894	-0.661352873	0.379833877	0.801635265	-0.974164188	-0.718680978	0.200915441	0.472043842	-0.061530013	-0.249813646	-0.084989458	0.382866561	-0.520567536	-0.136015207	0.130171791	-0.136960372	-0.29817155	0.395914823	0.743958414	-0.030240942	0.462168068	-0.401935995	0.197938144	0.039964996	0.035874125	-0.001974528	-0.301438242
IMAGE:1476214	SNPH--Syntaphilin	1	-0.122170731	0.415117025	0.432423085	-0.187367558	0.587037444	0.70168364	-0.818687618	0.442530274		0.409767926	0.222625434	0.543682158	0.284307152	0.457058758	-0.292709619	0.104861088	0.023737878	-0.446496129	0.039754704	-0.359666318	0.03077469	0.119090587	-0.157406181	0.448828399	0.688440025	1.153921127	0.343368411	0.518072486	0.751879096	0.695412397	-0.051929642	0.245535672	0.462041885	-0.431491673	0.708030641	0.056653496	-0.029462617	0.535341263	0.044422477	0.364002854		0.685388803	-0.465415478	0.114620015	0.652918875	0.373782158	-0.526805222
IMAGE:824728	MCRS1--Microspherule protein 1	1	0.430917799	-0.039664462	0.163097575	0.209481478	0.588725448	0.661203563	0.163333416	0.638252676	0.101848312	-0.031027637	0.72500807	0.291773379	0.374879092	0.426706225	0.630747318	0.109468915	0.207005858	0.106947407	0.132811308	0.278707057	0.061757881	-0.139362857	0.123091578	0.502366006	-0.505881369	0.650553226	0.691996753	0.911940813	-0.071970642	0.293108195	-0.019267289	0.294573665	-0.55732578	0.037440393	0.15098837	0.215328529	0.210552454	0.192073986	0.414692819	0.236357376	0.364096045	-0.025408139	0.451116294	0.110751919	0.465487778	0.120360762	0.391505837
IMAGE:321386	IQGAP2--IQ motif containing GTPase activating protein 2	1	1.182062387	0.792273402	-0.61037612	0.238849282	0.570977747	1.066730976	0.14513579	1.608091116	0.488683671	1.271496773	0.202528864	0.188014045	0.580459774	0.419398814	1.030690074	0.95837003	0.675485432	0.882012725	0.311819136	1.399689913	0.852430105	0.454031259	0.268805861	0.335534036	0.906140506	0.485533297	0.203157172	-0.621828675	0.37083444	0.338469297	-0.64841646	0.698988974	-0.925325215	0.385017991	0.419733971	0.557381928	1.073769569	0.651244521	0.752095222	0.527691126	0.171760753	0.701175511	0.453925252	0.312871963	0.679699779	1.105681658	0.292683363
IMAGE:130892	EHD3--EH-domain containing 3	1	-2.094372749	-1.865591049	-0.715258598	-0.599783123	-1.58381176	-2.626746178	-2.64206934	-2.199459553	-1.440971971	-1.406885982	-1.631474614	-1.748789787	-1.214952946	-1.867542624	-1.056708813	-1.913334131	-2.692136288	-2.351082563	-1.892974854	-1.920598507	-3.106012344	-1.630238652	-1.840694308	-1.439935327	-1.826828718	-1.598313808	-1.699886203	-1.665227532	-2.998893499	-1.169264674	-0.955056667	-1.721622109	-0.887840033	-1.503120661	-1.639250755	-1.766293764	-1.150991559	-2.137265682	-1.767714739	-1.805320859	-0.956652522	-0.618222177	-2.301556349	-1.093842387	-1.363482952	-1.630526662	-2.556816578
IMAGE:686081	PTPN7--LPTPase=inducible lymphoid-specific, protein tyrosine phosphatase=protein tyrosine phosphatase, non-receptor type 7	1	0.668382585	-0.049497068	0.538743079	0.644939542	0.339035541	0.089526162	0.689591408		0.351615906	-0.155808702		0.555717945	0.844755471	0.399829209	0.033055063	0.085787259	-0.397222012	-0.042235874	-0.309691846	-0.117295764	-0.285464197	-0.170513779	0.260270596	0.194399983	-0.924109399	-0.624674737	-0.639278054	0.508054733	0.097894847	0.293900639	-0.519657135	-0.126452178	0.21042794	0.562929809	0.066860788	1.244212031	0.918153763	0.699962795	0.873541236	0.567054451	0.646167576		-0.745033801	0.295805097	-0.295234382	-0.548061848	0.149195224
IMAGE:827181	MAT2B--Methionine adenosyltransferase II, beta	1	0.081963807	0.686994851	-0.643165886	-0.314461261	0.356509954	-0.008601955	-0.952467799	0.423685431	-0.640887141	-0.337653041	0.143245727	-0.204757184	-0.018710988	-0.044367213	0.446637988	0.210990682	-0.038277574	-0.103855409	0.270628363	-0.311665684	0.223949403	0.067710817	-0.072184779	0.216264173	0.366389602	0.345006257	-0.404348016	-0.24941434	-0.059990652	-0.417659014	1.869565368	0.409792632	-0.158325225	0.060544498	0.075323813	-0.240287215	0.294563264	-0.427042127	-0.064853922	-0.643228412	-0.062402159	1.623997808	-0.241649494	0.042220794	-0.027085144	-0.015251619	-1.062658429
IMAGE:2271240	RPS12--Ribosomal protein S12	1	-0.789648592	0.111008227	-0.478687882	-0.857911229	-0.283928066	-1.182032108	-2.638993263	-1.84034431	-1.820758104	-1.868500352	-1.20848906	-0.412260711	-0.637071967	0.041067544	-1.391105294	-0.406902432	-0.767125249	-1.135525107	-0.871163726	-1.213296056	-0.884972095	-1.28556788	-1.229519844	-0.369149923	-0.854830444	-0.885561943	-3.491096735	-2.574180126	-1.710068583	-2.31706953	0.430031866	-0.189760432	1.040269613	-1.034291625	-1.018599749	-1.308200121	-0.865213335	-1.334922433	-0.676773071	-1.80344367	-0.976185322	0.099721469	-0.833215952	-1.194063187	-1.57080543	-1.872014761	-3.553964138
IMAGE:1911526	PFAAP5--Phosphonoformate immuno-associated protein 5	1	-0.660385668	-0.874747872	-0.197535157	-0.480635464	-0.101502158	-0.412990957	-0.435901076	0.1318973	-0.187359542	-0.504211128		-0.760431647	-0.085401669	-0.455410331	0.503423035	-0.441712618	-0.976645231	-1.005765438	-0.429662526	-0.432070643	-0.859050989	-0.145006567	-0.470710248	-0.48571232	-0.783613741		-0.946852624	-0.251036584	0.080233991	0.237253994	-0.497242332	-0.552965105	-0.495209068	-1.184962392	-0.547484517	-0.347037315	-0.088559099	-0.243110508	-0.292630136	0.080835469	-0.589471638	-0.575457811	-0.802868426	-0.380144835	-0.388360828	-0.268462092	-0.605734587
IMAGE:278540	--CDNA clone IMAGE:3542720	1	1.385452986	1.565154195	0.175406814	0.8857131	1.386438489	1.549930096	1.068970323	1.520052075	0.486212969	1.120593309	0.22931619	0.76898253	1.482130289	0.907851815	1.548561811	1.244378924	1.421407223	0.961645365	0.789836645	0.859283268	1.40629673	1.052014709	0.91736567	1.204379201	0.837022364	1.247719884	1.108676553	-0.241271749	0.16121535	-0.102997378	-0.114223324	1.632148504	-0.174235761	1.1994735	1.25557673	0.87921536	1.384711742	1.164676666	1.291113853	0.819715798	1.154105306	0.719215155	0.86531502	1.387844443	1.038894057	1.204357386	1.139735699
IMAGE:1456717	PKP4--Plakophilin 4	1	1.113961697	1.043609858	0.373257786	1.578957677	1.521043777	0.628346145	0.817079246	0.848578811	0.569493294	1.671716809	1.032562613	0.866450846	0.578054667	0.383422196	0.436435789	0.782583535	0.826523125	0.543047547	0.41569984	-0.02318885	0.522717178	0.632856667	0.749206781	0.879414856	1.749009252	1.093589187	0.852833509	0.812795281	1.305205703	1.215822697	0.510977864	1.572318792	0.800004423	-0.088419169	1.19334805	0.589836895	0.426128	0.724058688	0.555309236	0.49535805	0.95642978	0.734344006	0.550756037	0.822867453	0.743789196	0.764481604	0.982017756
IMAGE:858998	NDFIP2--Nedd4 family interacting protein 2	1	0.054083675	-0.506326735	-0.159407333	-0.644576192	-0.49203378	-1.144381166	-1.194583535	0.924845695	-1.267187595	-0.48985061	0.418175429	-1.084653854	-0.730723441	-0.76215291	-0.296043515	0.941670716		0.39350751	0.025518419	0.297217041	0.92127645	-0.008941475		-0.029946171	0.123426542	0.860194862	-0.418941796	-0.573811948	-0.187442154		0.743248463	-0.665108979	0.580149949	-1.028685451	-0.61231184	-1.07003665	-0.248391733	-1.245821834	-0.966585696	-0.558699667	0.215852723	0.513159335	-0.646785796	-0.304824084	-0.207810238	-0.103378236
IMAGE:951287	HSPA8--Heat shock 70kDa protein 8	1	-0.385696143	-0.334152013	0.176659748	-0.393326253	-0.001677019	-0.235198453	-0.717526257	-0.819032669	-0.308521092	-0.432626158	-0.978127956	0.031012174	-0.373638481	-0.33172822	-0.828068972	-0.110098161	-0.40629527	-0.082463637	-0.244543016	0.209417939	-0.333735675	-0.353614897	-0.174831644	-0.29309696	-0.861157954	-1.040986538	-1.108721375	-0.786912501	-1.114516854	-1.175651908	-1.827019691	-0.291759938	-1.434392691	-0.410636932	-0.356496394	-0.322767019	-0.882167101	-0.332803875	-0.297914565	-0.69715333	-0.056301679	-1.302794218	-0.279352963	-0.44789663	-0.708767176	-0.624218345	-1.562639713
IMAGE:454178	#NAME?	1	0.915656328	0.158394098	0.536199093	0.401248544	0.467918605			0.240309432	0.578684032	-0.005257274	0.320897013	0.417994797	0.599026442	0.727153718	0.428257555	0.736312687	0.370718032	0.650771677	0.395759374	0.629383087	0.486496031	0.36812675	0.225017399	0.498756289		0.958817244	0.794775546	0.751324713	-0.205686063	0.750972927	0.208977401	-0.07736133	0.252177685	0.163755432	1.016128302	0.255550474	0.319359452		0.564032197	0.064054206	0.302578479	0.017757799	0.922317684	0.025458878	0.577525437	0.454661489	1.034870505
IMAGE:1284336	KLRG1--Killer cell lectin-like receptor subfamily G member 1=type II integral membrane glycoprotein similar to C-type animal lectins=Mast cell function associated antigen	1	-1.805829406	-0.501541674	-2.680716991	-2.415194035	-1.196976423	-1.709160447	-2.332169533	-1.503234506	-1.258188725	-1.623895049	-0.614563227	-1.548422933	-1.07770443	-1.969970584	-2.064663172	-1.206881523	-2.282536745	-2.275766373	-1.366957426	-2.229622841	-1.175946355	-1.243297815	-1.321415901	-2.124247313	-1.699234366	-2.196298838	-2.80773735	-1.482937455	-2.15096736	-1.640925765	-0.710362673	-1.58126843	-1.358067393	-1.12412858	-1.524964929	-2.188845873	-2.047038794	-1.851505518	-1.621023178	-2.714274168	-1.589395523	-0.240568742	-2.599364042	-1.320781231	-1.906476617	-1.510292172	-2.070593834
P04998	IL7R--interleukin 7 receptor	1	1.689395547	2.172554255	0.245674849	0.698294997	1.062059641	1.749675632	0.901253402	0.049048167	1.208122492	1.450905919	-0.042141568	1.936488628	1.059399366	0.586516917	-0.0790544	1.599095941	1.202175736	1.152909875	0.387400478	0.415933698	0.934645414	1.047816038	1.743540883	0.959426284	-0.606224895	-0.039874755	-0.636583447	0.435924858	0.032250639	-0.160539761	-0.399585247	2.559071302	-0.22355862	0.481167763	1.324880719	0.889889836	0.823433042	1.572099447	1.087700486	0.895402133	2.170334339	-0.346851826	0.678697765	2.153544426	-0.089541756	-0.609220266	-0.605339825
IMAGE:950574	H3F3B--H3 histone, family 3B (H3.3B)	1	-0.140530437	-0.864655316	-0.301032573	-0.442540199	-0.311071545	-0.864955187	-0.78929013	-0.327210367	-1.44851613	-1.730759859	-0.779345214	-1.417141318	-1.285047174	-1.051531315	-0.969934702	-0.919086039	-0.297725081	-0.432070553	-0.772299707	-1.064399242	-0.11682108	-1.170209169	-0.863594353	-0.575039029	-1.234000206	-0.950899005	-1.58302331	-2.182229996	-1.534789681	-2.018357277	-1.804308057	-0.38983196	-0.561388433	-0.613550365	-0.812901795	-1.174215913	-1.366228104	-1.10930872	-0.725679338	-1.274153471	-1.378990769	-0.496793211	-0.438987613	-1.497877002	-1.417826891	-1.881011724	-1.912117362
IMAGE:2556738	OAZ1--Ornithine decarboxylase antizyme 1	1	-1.177998304	-2.292745113	-1.464686513	-1.381559253	-1.548998117	-1.065362453	-1.732575178	-1.751314044	-2.421780109	-1.833877444	-1.361583591	-1.43122077	-2.497311115	-1.717244625	-1.414304376	-0.897050142	-0.518372893	-0.614818692	-0.44443211	-0.148333371	-0.553913474	-1.004525542	-1.499544501	-1.133320212	-1.907267332	-2.012170792	-2.612362862	-2.938967228	-1.241426826	-2.523125648	-0.312858403	-1.859007239	-2.335351706	-2.21738553	-1.45031476	-1.939659834	-2.122421026	-1.92758739	-1.565980196	-1.880548716	-1.894629955	-0.713115036	-0.723412156	-1.489373088	-2.037282705	-2.092040062	-2.635867834
IMAGE:2491434	SLC1A5--Solute carrier family 1 (neutral amino acid transporter), member 5	1	0.539785922	0.10703066	1.215517044	1.204885602	0.660381079	2.172900438	1.397583723	-0.377835512	0.671005905	1.455749631	0.107577302	1.380559444	0.676329792	0.690888643	0.384633094	1.316983461	0.745777249	1.097816229	1.484932423	1.870047569	-0.03743396	0.546333253	0.746847689	0.162706032	0.844223619	-0.208023831	0.006544396	2.048455	0.599419475	0.665097952	-0.788952768	0.52399075	1.128453255	1.117221594	0.693425059	1.46777761	0.793911934	1.024847746	1.519462705	0.845595896	0.519805908	-0.619759381	0.695472777	0.728097022	1.24316895	1.75733757	0.954500556
IMAGE:321266	MAFB--V-maf musculoaponeurotic fibrosarcoma oncogene homolog B (avian)	1	-4.006449223	-4.841088772	-0.731395662	-2.136941195	-4.485458851	-0.864810705	-1.708518982	1.489746571	0.261045188	-0.127854496	0.072507553	-0.528691292	-3.331913471	-3.633438826	0.468649477	-0.405001968	0.826957524	0.753514826	-0.115868159	1.063401103	0.115951724	-0.467995822	-0.943984687	-1.486688256	-0.120638557	-1.772185206	0.773156464	0.29114157	0.07025075	0.054177649	-2.60048151	-2.454833746	-2.922596693	-3.201181889	-2.944577932	-2.980382919	-3.741067171	-0.113889031	-0.785480559	0.927253604	-3.872498512	-1.598776579	0.787810802	-1.83420825	-0.59999758	0.063586451	-0.117261864
IMAGE:242037	SMOX--putative cyclin G1 interacting protein=spermine oxidase	1	-0.593838632	-2.109256506	-0.239938617	-1.010706782	-0.895256221	-1.555397034	0.812825859	0.070400342	0.320653826	-1.026250482	0.161173537	-1.281262517	-0.413101077	-1.136282086	-0.489539087	-1.914836287	-0.027688563	0.291988403	-1.906906724	-0.604735672	0.158340752	-1.424201965	-0.749971628	-0.49661839	-0.617070138	-0.445744544	0.617848873	-0.0982522	0.271683097	0.958171785	-0.697540879	-1.654624104	-1.015844822	-0.444850206	-0.834192514	0.09645088	-0.383575439	0.614648223	-0.65127939	0.746248603	-1.082696915	-1.52571559	0.117956862	-0.704330623	-0.075939275	-0.39868176	0.768384933
IMAGE:1942497	RAB7L1--RAB7, member RAS oncogene family-like 1	1	-0.667234957	-0.955240905	-0.261542827	-0.298157185	0.015248714	-0.11761146	-0.457653761	0.170216069	-0.032978967	-0.39236632	0.180077985	-0.440090835	-0.053613499	-0.363856614	0.314904451	-0.49115032	-0.767135859	-0.857196867	-0.549289763	-0.230060503	-0.840915442	-0.248030588	-0.370821208	-0.470496863	-0.562564254	-1.516706228	-0.950560629	-0.2281086	0.001503517	0.415758401	-0.300153822	-0.619359434	-0.356980115	-0.915975213	-0.295560837	-0.505286753	-0.074462965	-0.241921559	-0.242955893	0.0958362	-0.512279332	-0.620259404	-0.627529085	-0.248281613	-0.451649874	-0.322119474	-0.436257035
IMAGE:950424	RAD50--RAD50 homolog (S. cerevisiae)	1	0.695330501	-0.17671442	0.291557133	-0.097228914	-0.106995538	-0.391209334	-0.471874475	0.383890599	-0.692304373	-0.177238792	0.367529571	0.00958035	0.056660853	-0.531090319	0.087412044	0.718406498	0.22938621	0.27469933	0.904874444	0.343064189	0.200504854	0.326717198	-0.05332436	-0.063677594	0.32426849	0.853358805	0.498136342	0.890893459	0.149662569	-0.026238985	0.952099323	-0.231244847	0.643367052	0.276436746	-0.021046041	0.024763275	-0.232302621	-0.7299124	-1.114982367	-0.088164106	0.125736877	0.28185752	0.100030467	0.125518024	0.36487025	-0.091858514	-0.067914434
IMAGE:839566	RANBP6--RAN binding protein 6	1	0.228250951	0.254607081	-0.42846632	-0.230876893	0.274131298	0.136791334	-0.471174747	0.514449179	-0.016976582	0.089828804	0.331306815	0.088386513	0.138121709	-0.302248746	0.35970363	0.856864095	0.884890139	0.862309277	0.855270088	0.726952612	0.821475863	0.667292297	0.356110334	0.152953535	0.419958591	0.480922908	-0.28699699	-0.538524568	0.175741464	0.366656065	0.109411053	0.198153868	-0.102855667	0.099495783	0.601261377	0.071223594	0.410179526	-0.120819673	-0.239769176	0.32272163	0.280847251	0.404759586	0.724038601	0.433256298	0.445286006	0.483303249	0.023557143
IMAGE:1292058	#NAME?	1	0.101835072	-0.330691189	1.518781424	0.456491023	-0.365439981	0.531699061	1.203004718	0.194832355	1.461676955	0.717989922	0.003677512	1.080865622	-0.167824849	-0.000366479	0.098957881	0.044820849	0.485065401	0.624684632	-0.335369855	0.263846815	0.44289276	-0.08024127	0.159471527	0.366615176	0.240186363	-0.101283602	1.219397783	1.610059381	0.412737966	0.50311625	-1.434910059	0.318321288	0.328864813	-0.474524617	-0.111648589	-0.228419095	-0.366938084	1.084331751	0.940986693	1.295889378		-1.336919904	0.285619199	-0.094479844	0.102572501	0.716797411	0.930160642
IMAGE:1757557	MAGEA5--Melanoma antigen family A, 5	1	0.260844409	-1.175611258	-0.643127501	-0.786278129	-0.917429626	-0.338058412	-1.319529772	-0.17829363	-0.442864597	-0.963621259	0.021723801	-2.18883419	0.745349586	-0.239646792	0.561602592	-1.269589543	-1.345958591	-0.682703555	-1.000398636	-0.168825626	-0.858597398	-0.210742816	-0.933106542	-0.991315842	-1.783239126	-1.769222379	-1.44001615	-1.130549431	-0.562648833	-0.460918903	0.679727554	-1.096239924	0.148152828	-1.003982067	-0.668330789	-0.57343924	0.09434589	0.321603894	0.245689496	-0.261954725	-1.265430927	-0.229252696	-1.499143481	-0.809922457	-1.084684491	-0.959377706	-0.768812239
IMAGE:813630	PIM1--Pim-1 oncogene	1	0.465457112	2.098778725	-0.101167515	2.269275188	0.843347847	2.629543066	1.913199902	1.112860084	1.795031786	1.759926677	-0.255432636	1.16359067	1.05166328	0.931250215	0.431535184	1.070366859	0.966314197	1.492808342	0.560664833	0.675294518	1.384135962	1.311808109	1.097369671	1.103615284	1.281058908	0.483847886	0.885677338	0.155001715	0.597246468	0.911570251	-0.544558942	2.172774553	-0.974675834	0.900425494	0.739126325	1.871095538	1.257508993	1.930773377	2.180926323	1.636582136	1.467755198	-0.321278304	1.336198568	1.375499606	1.137975335	1.208260298	0.905821085
IMAGE:815794	NUCB2--Nucleobindin 2	1	0.152036354	-0.070131563	-0.291827768	0.017526764	-0.104269356	-0.420751005	-0.35599345	-0.756187975	-0.46435535	-0.029411972	-0.353570879	0.292206466	-0.253096074	-0.151087493	-0.096387841	0.130335465	-0.252336115	-0.260228366	0.160482734	-0.611552417	0.12687394	-0.664566755	-0.039543256	0.034122285	-0.335487574	-0.240369007	-0.720549464	-0.483353466	-0.720763266	-0.442611575	-0.687570333	0.123342231	-0.169918314	-0.507104576	-0.015475221	-0.169124275	-0.460307151	0.043389197	-0.041294161	-0.445108265	0.540490925	-0.644311726	-0.025565153	0.003837901	-0.130418465	-1.00837779	-0.536237895
IMAGE:149539	DUSP16--Dual specificity phosphatase 16	1	0.936642289	0.55757606	-0.969020844	-0.090853237	-0.210543469	0.215201154	-0.256783932	-0.917877078	0.347354174	-0.031007838	0.062879302	-0.142423898	0.127844214	-0.011040762	-0.63325274	0.253082812	-0.527808905	-0.439779729	-0.973404348	-0.858108342	-0.103650905	0.212057188	-0.228132337	0.061096709	-1.879756331	-1.223034024	-1.109937429	-1.534337163	-0.943080366	-1.695229888	-0.144758463	0.538421452	-0.682503104	-0.888940871	0.248002455	0.638238192	0.409448266	1.131054163	0.820959628	0.827246904	0.467076957	0.802352011	-0.42604959	0.493759483	-1.861080766	-1.247435212	-1.696309924
IMAGE:855715	#NAME?	1	0.066523358	0.607663572	0.554365814	0.430968285	0.318051457	0.975272179	-0.092420533	0.617027521	0.180613637	0.948816717	0.188603744	0.651192784	0.126389414	0.382900715	-0.066412963	1.188055873	0.823602974	0.85399276	0.981408238	0.625764728	1.022365808	1.184968352	0.803909898	0.729819119	1.088544488	0.74263519	0.356010765	0.496861249	0.706378341	0.65961951	0.647322655	0.406358421	1.192929268	0.172115192	0.886422813	-0.042106673	0.619135559	0.331622273	-0.10867817	0.443212479	0.640468478	0.305273086	0.708571672	0.986838996	0.761003852	0.684175313	0.178596511
IMAGE:203918	KIAA1727--KIAA1727 protein	1	1.163020849	-0.191363394	0.507979333	0.567496479	0.145133123		0.820399225	0.32205829	0.368741959	0.264790595	0.071494773	0.186179608	0.592493653	0.323680162	0.595559478	0.800466001	1.021332502	1.097433329	0.592407465	0.046608385	0.659703672	0.301116496	0.410216302	0.867308021	0.760083377	0.896912336	1.736017227	0.757415295	0.520286083	0.641400456	0.11088866		0.601918757	0.694211841	0.373223543	1.046442866	0.269851118		-0.124560095	0.544260383	0.917623639	0.484876961	0.485181093	0.155879006	0.342322111	0.403371751	0.696087658
IMAGE:588822	COVA1--Cytosolic ovarian carcinoma antigen 1	1	-0.169624865	0.203397751	-0.274824232	0.083618879	0.118309364	0.020747203	0.11080718	-0.658127666	0.156294674	0.355985701	-0.342530996	0.052227449	-0.119013272	-0.319066316	-0.266026348	0.277642399	-0.111184135	-0.066378213	0.185509369	-0.176084146	-0.19312796	-0.025329143	0.220081046	0.108035333	-0.144144937	-0.290993184	-0.156145006	-0.661996663	-0.461356491	-0.33374393	-0.262721121	0.368874341	-0.128864765	-0.298871368	-0.132081628	0.144121274	0.125525415	0.161728978	-0.081587225	-0.383386314	0.245457798	-0.232696146	-0.152193964	0.196040377	0.58842653	-0.411028236	-0.178843617
IMAGE:142586	MCTS1--Malignant T cell amplified sequence 1	1	-1.241692781	-0.812524676	-1.213498354	-1.141561866	-0.868570924	-1.036598444	-1.200078964	-1.979527116	-1.103771687	-1.46965766	-1.180796385	-0.764705777	-1.042286873	-1.139420867	-0.805401921	-0.789829671	-0.510784149	-0.639555335	0.140124992	-0.780906498	-0.800759971	-0.587833464	-0.911378622	-0.680876672	-1.191325307	-1.480395079	-1.56694746	-1.587669849	-1.184039593	-2.039119482	-1.458373189	-1.1763978	-1.867914915	-0.706442773	-1.186083794	-1.190788031	-1.520096302	-1.134375691	-1.400015593	-1.387026072	-0.805903435	-1.650423527	-0.693998516	-1.114832878	-0.762945175	-1.533815503	-2.145875216
IMAGE:49229	GPHN--Gephyrin	1	-0.247920141	-0.160650134	-1.126984477	-0.782528579	-0.106536299	-0.693148136	-1.404505849	0.133513227	-0.828383029	-0.385079682	0.332561255	-0.313522577	-0.277329385	-0.569719553	-0.261948079	0.071696773	-0.217378169	-0.479000241	-0.184201494	-0.301643699	-0.048779886	-0.084420502	-0.597389281	-0.011643744	-0.157185644	0.145506665	-0.010878495	-0.896480501	-0.424738705	-0.608466387	-0.064726435	-0.12539497	0.480768263	-0.868916392	-0.197416142	-0.642506123	-0.413793653	-1.002476692	-0.883012176	-0.630001783	-0.343689293	0.246456027	-0.318376124	-0.031079058	-0.433207214	-0.445369899	-0.300670147
IMAGE:868304	ACTA2--Actin, alpha 2, smooth muscle, aorta	1	-1.176743984	-0.696288466	-0.454559267	-0.406396985	-0.024454065	-0.634198666	-0.96027267	-1.187956095	0.399850458	-0.396669686	0.028344812	-0.323025286	0.152642116	0.134952918	-0.634136498	-1.06301713	-0.963166833	-1.096997738	-0.869768262	-0.909355998	-1.090404034	-1.44278276	-0.288667679	-0.405076623	-1.03541851	-1.379995108	-1.779342175	-0.981233239	-1.332924128	-1.789784193	-1.807455897	-1.042930961	-1.215944648	-0.086482979	-0.780198038	-0.632208824	-0.287505239	0.078313082	-0.008489142	-0.245649919	-0.332939744	-1.759299755	-1.164761186	-0.600670397	-0.956910312	-1.413819075	-1.709805489
IMAGE:742641	ASB8--Ankyrin repeat and SOCS box-containing 8	1	0.415453494	0.198863208	-0.645195603	0.295479983	-0.050339747		0.917290568	-0.384531409	1.056165576	0.556475818		1.472194791		0.740183592	0.329466999	0.892618597		0.471253902	0.292745799	0.526717424	-0.17982538	0.696566999	0.632174313	-0.062329434		-0.480345041	-1.101853371	-0.799859822	-0.111144118	-0.513867438	-0.36952889	0.377680391		-1.263274789	0.756650746	0.673733354	0.600587845	1.849840403				-0.310262084	0.032710057		-1.486966729	-0.557376742	-1.093442321
IMAGE:2310241	ASPH--Aspartate beta-hydroxylase	1	-2.306107044	-2.559565067	0.227602661	-1.26778543	-2.008704662	0.806527257	-1.00717473	-1.088016391	-1.793411255	-0.231596246	-1.756346107	-0.413261086	-2.211804152	-1.980006218	-0.440763324	0.048354387	0.016547414	0.156543985	-0.174513936	0.826209724	-0.20320271	-0.419557989	-0.566362739	-0.913060963	-0.745677829	-1.5523386	-0.30172047	1.203003526	-0.155617401	-0.317167014	-0.924382091	-1.769279957	-1.519680858	-1.788344264	-0.671515226	-2.012136221	-2.036401749	-1.441598535	-1.013138056	-0.856219769	-2.58900857	-1.47822094	-0.760287702	-0.81268996	-0.673867166	-0.324790388	-0.27639094
IMAGE:490990	EPC1--Enhancer of polycomb homolog 1 (Drosophila)	1	1.026025534	1.363127708	1.005293608	1.314070225	0.827057362	1.539371371	1.528232813	1.187255502	2.093200445	1.544107676	0.723665953	1.856913567	1.24149251	1.145322442	0.9765172	1.47533381	1.185216188	1.611416578	1.395913005	0.917339742	1.205204129	1.290688515	1.308176041	1.177576661	0.681604028	0.694586337	1.039900184	0.659870982	0.414571106	0.08462403	0.081906952	1.416361451	0.51622653	1.082320333	1.186623216	1.274030685	1.434042811	1.837649345	1.752678275	1.622305512	1.5529778	0.45493722	1.586562991	1.581804514	0.96319443	0.760683775	0.64984566
IMAGE:824384	CD37--CD37 antigen	1	-1.952265263	-1.064666629	-1.093514323	-0.293166846	-0.641540408	-1.290081024	-0.590908825	-1.939677	-0.142684713	-0.827212095	-0.566410661	0.082050703	-0.456171542	0.106630832	-1.474739552	-1.228414774	-1.648248196	-1.433711648	-1.216412425	-1.403429866	-2.099326611	-0.975742221	-0.890927732	-1.337598205	-1.989991546	-2.240063429	-2.064769983	-1.078157306	-1.379243612	-2.045284033	-1.62757206	-1.153260708	-0.902547538	-0.870454788	-1.111403108	-0.489070058	-0.561724484	-0.663318396	-0.800233543	-0.683776319	-0.509840548	-1.625538111	-1.44374752	-0.726408243	-1.991431952	-2.125510931	-2.56794548
IMAGE:687990	ARHGEF6--Rac/Cdc42 guanine exchange factor (GEF) 6=KIAA0006	1	-1.839862227	-1.07417357	-1.865677476	-1.540442705	-0.763271749	-1.488631129	-1.934652925	-1.269941092	-1.406998038	-1.098039031	-0.569054842	-0.795557678	-1.103638291	-0.869699538	-1.156923413	-1.090860963	-1.562275648	-1.611475706	-1.200367808	-0.795946002	-1.374428868	-1.037750483	-1.30462718	-1.115398645	-0.865917504	-0.881660044	-1.534189463	-1.500888109	-0.54987067	-0.582835197	-1.577455282	-1.373831987	-1.733377099	-1.670763135	-0.878216326	-1.534607053	-1.079677224	-1.365553737	-1.433090925	-1.165847778	-1.028244972	-0.666715682	-1.549147367	-1.085202217	-0.936094046	-0.627774894	-1.186017036
IMAGE:234191	SOS1--Son of sevenless homolog 1 (Drosophila)	1	0.157559827	0.923694134	-0.173121929	0.375698417	0.291860014	0.97963202	0.523546398	0.864803195	0.573475122	0.88674283	-0.026086602	0.229693502	0.489202738	0.50048703	0.36142987	0.953728795	-0.071772963	0.97994566	0.36216414	-0.573705733	0.519012749	0.412561536	0.227167323	0.011998403	0.239219293	-0.245965898	0.168781504	-0.015477998	-0.011685604	0.155255288	-0.134253323	0.564748645	0.010919406	-0.283158243	0.295865804	0.554485202	0.895017505	0.51658535	0.441804588	0.64715445	0.100156046	0.014810258	0.597287118	0.088091105	0.330734253	0.625531554	0.477574944
IMAGE:1472499	AQP6--Aquaporin 6, kidney specific	1	-0.707319498	-0.19332394	0.773394465	-0.162427709	-0.271967709	-0.293590128	-0.213078454	-0.745208085	-0.238378167	-0.980621159	-1.110113502	-0.498844177	-0.58859092	-0.43175751	-0.978961587	-0.283648401	0.181481615	-0.154989854	0.193935633	-0.381064296	0.236094579	-0.513382852	-0.332227647	-0.22562547	-0.61223799	-0.809204519	-0.467356056	-0.489405602	-0.985818982	-1.47118175	0.747612119	-0.195563808	1.126692891	-0.296280384	-0.573330462	-0.226823136	-0.659201324	0.067394122	-0.61207062	-0.845211804	-0.805686653	-0.422781825	-0.047196049	-0.314389676	-0.662680328	-1.599072099	-1.695694327
IMAGE:810959	ARHGDIA--Rho GDP dissociation inhibitor (GDI) alpha	1	-0.275443405	-0.489304543	0.129623666	0.492450297	-0.077530324	0.079508848	1.460669041	-0.195336387	0.99144876	0.32002908	-0.103970267	0.153737739	0.451153308	0.438742816	-0.499942154	-0.353012532	-0.489375144	-0.16841203	-1.017279148	-0.013895045	-0.771141887	-0.832907379	0.279272795	-0.389324993	-0.752073884	-0.731357992	-0.522920549	0.159942672	0.356799096	0.25782162	0.184599578	-0.038266711	1.503892899	-0.069559097	-0.104942493	0.836335063	0.67967695	1.074114799	0.848487794	1.161088347	-0.016413698	-0.93516463	-0.209715143	-0.04570071	-0.381647766	-0.355075121	0.26189965
IMAGE:298610	ZNF324--Zinc finger protein 324	1	0.680642724	0.372461557	0.563726127	0.490126103	0.661739588	0.569597304	0.55882442	0.140096143	0.908170819	-0.074682385	0.028153675	1.052024603	0.827755332	0.114073269	0.263728529	0.290846318	0.314594358	0.115324266	0.027002567	0.50007987	0.459974468	0.31634587	0.227213144	0.463850498	-0.948043525	-0.099706382	-0.90277946	0.79732126	0.054598026	0.052787866	0.019032011	0.392735124	0.584027112	-0.11468593	0.744697213	0.474484533	0.319853425	0.724834681	0.659354866	0.667967856	0.641199291	0.052073378	0.242846981	0.422234327	-0.759967685	-0.949057937	-0.552446604
IMAGE:2490659	HIST1H2BD--Histone 1, H2bd	1	-1.949005842	-2.545731068	-3.197756052	-1.866230965	-1.776698112		-2.574262619	-2.074125051	-2.351278782	-2.275393963	-0.016189104	-3.164045095	-2.392291307	-2.46117878	-2.413371801	-2.484054565	-2.082857847	-2.702696323	-2.431230307	-2.774816275	-2.019077063	-1.564270616	-2.398209333	-2.475384235	-1.734216571	-1.549361825	-2.267406464	-3.693439484	-2.036896467	-1.827673078	-1.363892198	-2.720409155	-1.19769299	-2.913270473	-2.262451172	-2.47984767	-3.072498083	-2.781096935	-2.486728668	-2.80693841	-2.921116352	-1.716427684	-2.158459663	-2.631467819	-2.134045839	-1.663099766	-1.602134466
IMAGE:878713	TOR3A--Torsin family 3, member A	1	0.680419505	0.937868893	1.286470652	0.474036068	1.123258114	0.254748106	-0.083547637	0.237606868	-0.17225422	0.25435847	0.27692911	0.596024752	0.469484895	0.524431527	0.304183275	0.668981075	0.450217009	0.314361721	0.577516675	0.356337965	0.600784779	0.458290815	0.323153079	0.730760455	1.057223678	1.157048702	-0.280238032	0.499206662	0.48357141	0.655784488	0.041582987	0.696616352	2.161165476	0.340112507	0.463126272	-0.070449568	0.513305128	0.304495871	0.54851532	-0.008689769	0.321488678	0.014773771	0.354084879	0.337218195	1.111569047	0.978660285	-0.217326462
IMAGE:295729	HRSP12--Heat-responsive protein 12	1	0.46565029	0.260777354	0.845147312	-0.136407793	0.089702569	-0.87745589	0.051843308	-0.261284083	-0.152541101	-0.575759888	-0.319516599	0.632346511	0.349107593	0.225615367	-0.019366927	0.449658036	0.111996591	0.269660801	0.884921551	0.306016386	0.055198979	-0.067244917	0.087264687	0.546920002	-0.046489563	-0.156362161	-0.12915422	0.693411827	-0.217207804	-0.379762918	-0.02433257	0.457626313	1.158122182	-0.027621094	0.244785249	-0.023351772	-0.338608086	0.268003047	-0.124373861	0.297431648		-0.40512839	-0.249267355	0.019708786	0.215582937	-0.219793946	-0.755842388
IMAGE:37355	PIG8--Translokin	1	-0.406726897	-0.245298252	-1.009987831	-0.33335191	-0.697652876	-0.122377388	-0.118952878	-0.544832587	-0.048085753	-0.22764428	-0.419588059	-0.427521825	-0.405959487	0.006225043	-0.587688148	-0.421573043	-0.376922578	-0.180655763	-0.428997755	-0.960259378	-0.634916544		-0.262954205	-0.382149279	-0.507260442	-0.558602512	-0.462616712		-0.182949945	-0.232909128	-0.439461112	-0.08298035	-0.87038368	-0.4527542	-0.719787955	-0.113476485	-0.228815034	-0.669239402	-0.432493865	-0.132398948	0.268748403	-0.071705803	-0.490317553	0.093023755	-0.643922567	-0.886737525	-0.186507106
IMAGE:133331	H6PD--Hexose-6-phosphate dehydrogenase (glucose 1-dehydrogenase)	1	0.132140741	0.078134477	0.363666296	0.828855932	0.225404114	1.007645607		0.922759831	1.508683562	0.414775074	0.061664212	1.76665628	1.758848548	0.824523866	0.404851496	0.666619658	0.786158264	1.446751356	1.162934899	1.250068903	0.473952055	0.524607718	0.624000847	0.584147036	0.050709095	0.662460983	0.496636122	0.209764823	0.049961973	0.469140381	-0.29524979	0.844397843		-0.137638465	0.335047841	1.211969376	0.659055948	1.646140218	1.18886137	1.670501947	1.027800322	-0.444865435	0.977209032	0.6622715	0.481956929	0.426169276	1.043604732
IMAGE:39937	CHN1--Chimerin (chimaerin) 1	1	0.583653152		-0.57077384		0.458192766	0.523593247	-0.1676379	0.420347393	-0.06194349	0.093271278	0.35898912	0.609204292	0.37779206	-0.089872926	0.092551559	0.702292085	1.240102649	0.484155744	0.183174849	0.051980931	0.136586547	0.245403513	0.229767397	0.168883517	0.246704534	0.385864794	-0.193816304		0.423469722	0.365198642	-0.051789552	-0.337167323	0.420794308	-0.151789322	0.345864415	-0.152349874	-0.024012443	0.191552222	0.186342582	0.228697732		0.507783711	0.198123008	0.973950148	1.948481321	0.3322528	0.279275298
IMAGE:258120	COX7B--Cytochrome c oxidase subunit VIIb	1	-0.94123137	-0.816315353	-1.205775142	-1.366459131	-0.811588526	-1.156901956	-1.725539804		-1.447257638	-0.564664662		-1.314466834	-0.545737743	-0.906798661	-0.959132373	-0.628733099	-0.779548824	-1.290215969	-1.138147354	-0.37572065	-1.160476208	-0.648373485	-1.194384694	-1.054197907	-1.217148423	-1.320584178	-1.314949274	-1.373825788	-0.59022975	-1.222183228	-1.741778493	-1.008383751	-1.775273561	-0.775627553	-0.684473038	-1.855876923	-0.131694987	-1.245266676	-1.219625473	-1.617453933	-0.674590051		-1.594304085	-0.970653594	-0.90966028	-0.904093504	-1.600326538
IMAGE:2563224	PIK3CD--Phosphoinositide-3-kinase, catalytic, delta polypeptide	1	1.185901046	1.459518194	0.555483639	0.895377457	1.522055626	1.093664765	0.040554143	-0.053928699	0.552192271	1.172246337	0.178030074	1.639843464	1.305799246	1.469622135	0.929097056	1.346182823	1.186517358	0.815725386	1.28310442	0.731710732	1.012181282	1.285150409	1.226629734	1.445811272	0.244042158	1.035502672	0.449893028	0.016300263	0.647662401	0.404934406	-0.268045396	1.213314295	0.770252764	1.11492157	1.61017549	0.444086909	1.488848567	0.957300484	0.871102571	0.60026294	1.992007375	0.031675316	1.167199254	1.519863725	0.295583516	0.632826507	-0.099756479
IMAGE:285049	APPL--Adaptor protein containing pH domain, PTB domain and leucine zipper motif 1	1	0.168579355	0.130668059	0.037169524	-0.526658714	0.147622973	0.086937107	-1.105838895	0.289859444	-0.310349941	-0.451122314	0.350740254	-0.240037918	0.200989425	-0.117077313	0.407736748	0.238055721	-0.194392875	-0.196513981	0.226137325	-0.222328678	-0.000833936	-0.13326475	-0.209075481	0.009177955	0.404792011	0.137250304	-0.163800567	-0.833475411	0.291611761	-0.048637986	0.841413796	-0.045845129	0.472412378	-0.058791243	0.034590643	-0.194132909	0.109766327	-0.882966518	-0.576445699	-0.197458223	-0.134109288	0.68657285	-0.210240364	-0.14214927	0.090788633	0.03198817	-0.422636718
IMAGE:827011	RUVBL1--RuvB-like 1 (E. coli)	1	-1.262638211	-0.70947057	-0.224142343	-0.725782871	-0.214080662	-0.900102019	-1.415140271	-1.420910835	-0.746826708	-0.25699544	-0.136008695	-0.207914948	-0.587742209	-0.594188213	-0.765088856	-0.26713717	-1.008390188	-1.048429012	-0.181018099	-0.484706044	-0.89515388	-0.335914224	-0.350779831	-0.35681814	-1.278052688	-0.7238065	-1.043890476	0.002431234	-0.502467036	-0.721054971	-0.834517717	-0.817899346	-0.514327705	-0.484882861	-0.486018211	-1.079068184	-0.75721401	-0.819676459	-0.780421197	-1.218223572	0.001586214	-0.293066978	-1.082116246	-0.21481365	0.117412582	-1.193477631	-1.350241184
IMAGE:1926575	CDX2--Caudal type homeo box transcription factor 2	1	-0.591586649	-0.941223145	-0.507018268	-0.528528035	-0.313275278	-0.238105714	-0.472930461	-0.111153729	-0.309831649	-0.225614086	-0.23659274	-0.716585994	-0.434265643	-0.118759051	0.023800408	-0.509396911	-0.778163433	-1.270333648	-0.772383809	-1.261339903	-1.375234604	-0.846346319	-0.434284657	-0.560070992	-1.158337116	-0.840273976	-1.207065225	-0.143078938	-0.327893823	-0.313013196	-0.71880734	-0.443334758	-1.177137613	-0.794794679	-0.429923773	-0.566931963	-0.747148514	-0.531493127	-0.428830594	-0.377531588	-0.358069241	-0.360056579	-1.130145073	-0.460170269	-0.456580102	-0.956646442	-0.360106766
IMAGE:2463125	SNTB2--Syntrophin, beta 2 (dystrophin-associated protein A1, 59kDa, basic component 2)	1	1.442298293	0.459139377	1.776905537	0.552012563	0.676896691	1.989894748	1.166343689	1.27263546	0.500914097	0.528316319	0.396703959	1.163712263	0.67681253	-0.025528209	1.504947901	1.328009725	1.227600217	1.314908624	1.184960604	1.103751659	0.74231416	0.922479868	1.103974462	1.012513876	-0.029625468	0.244801074	0.187243909	0.31013912	-0.283418357	-0.369582057	-0.582116485	1.115056038	2.568678856	0.419669896	1.324725389	-0.250940442	0.267695576	0.57414341	0.610390127	0.664032578	0.757093608	0.168637887	0.918921649	1.083346009	-0.583599567	0.148907378	-0.239701167
IMAGE:788309	C19orf2--Chromosome 19 open reading frame 2	1	0.049063679	0.694716692	0.53408128	-0.219731778	0.503101468	0.342513293	-0.95249033	-0.308332622	-0.370871633	-0.237234622	0.448420882	0.281866074	0.353360713	0.218599454	0.245245874	0.717172146	0.340397567	-0.020579387	0.568067431	0.023434605	0.373732865	0.310557544	0.091117114	0.555456638	0.340002298	0.366160274	-0.062302761	0.333476871	0.044156786	-0.425993115	0.127617031	0.370906323	0.809599519	-0.089699261	0.352935463	-0.088483848	0.225317165	0.082365207	0.057011131	-0.395034492	-0.539999902	0.425591886	-0.157373205	0.51010865	0.364048302	-0.065664299	-1.016257763
IMAGE:2458338	AXIN1--Axin 1	1	0.954260349	0.435139805	1.114079118	0.660119474	0.315119296	0.866757393	0.602549732	-0.043494288	0.626361847	-0.131101996	0.155162632	0.530540109	0.503748	0.853950858	0.166395724	0.177579403	0.460218221	0.457892507	0.644007385	-0.232490212	0.493111193	0.383343458	0.324835598	0.720894217	-0.133873209	-0.394104958	-0.570118368	0.271636009	-0.130726144	-0.10069029	0.039232239	0.502090514	0.699925303	0.246762946	0.489363521	0.60687077	0.56773591	0.900631309	0.983991563	0.384496957	0.515199006	-0.357943028	-0.095513344	0.659289002	-0.367029071	-1.02408874	-0.438338369
IMAGE:838797	NAP1L4--Nucleosome assembly protein 1-like 4	1	0.25527516	-0.216233283	0.403008491	-0.482950121	-0.268729717	-0.606163025	-0.820899189	0.338705361	-0.824944556	-0.734025061	-0.157320946	-0.825577259	0.023584668	-0.800744057	-0.028948413	-0.03167766	0.281567812	1.143157244	-0.254787177	0.946990192	0.624052823	-0.190388873	-0.332701862	0.059785005	0.667359233	0.224840209	-0.181837618	-0.146402523	0.353252202	0.337364405	1.16079843	-0.372494072	0.868034005	0.148458615	-0.082212493	-0.179249048	-0.543041646	-0.92480427	-0.883654118	-0.124943845		0.034148552	-0.3073394	-0.334500492	-0.321651727		-0.313489556
IMAGE:293964	BTN3A1--Butyrophilin, subfamily 3, member A1	1	-0.650803685	0.244096845	-0.13070865	-0.951801419	-0.672575593	-0.041328449	-1.20639503		-0.452862531	0.093129449	-0.376424342	-0.493492514	-0.210150421	-0.531070709	-0.434129298	-0.403253615	-0.816079557	-1.109639525	-0.462191433	-0.934572279	-0.597211361	-0.729430914	-0.279416561	-0.495701194	-1.440093875	-1.2523669	-1.387573481	-0.043344159	-1.483001828	-1.076613426	0.470030546	-0.307955921	0.57097888	-0.73689425	0.095047735	-0.170419842	-0.226385921	-0.435196757	0.174681842	-0.782822371	0.409212112	-0.142554119	-0.950561881	0.260030597	-1.273388982	-0.614886761	-1.531120777
IMAGE:594322	PAPSS1--3'-phosphoadenosine 5'-phosphosulfate synthase 1	1	-0.187129766	-0.414092511	-0.032506615	-0.183634624	-0.159642562	0.08236061	0.092763051	0.523721993	-0.144142851	0.112439394	0.371571451	-0.013420607	-0.076102771	-0.451909542	0.114626929	0.482493907	0.490286678	0.39391616	-0.270747036	0.59434998	0.260601997	0.46639967	0.141334027	-0.061246112	0.651246905	0.377125621	0.459072232	0.975788772	0.749687791	0.870109379	0.694667161	-0.202920333	0.460841388	0.22435388	-0.27332601	-0.127756074	-0.301558822	-0.135160863	-0.27071166	0.002338041	-0.221014887	0.366128594	0.235349804	-0.210954383	0.788908958	0.769399703	0.544869602
IMAGE:2578773	CSNK1D--Casein kinase 1, delta	1	-0.042869471	0.018390523	0.293334961	0.499124169	-0.44611156	0.458327502	1.23515439	-0.414170742	1.058154225	0.343677789	-0.196833551	0.243501276	0.026283218	0.224064916	-0.188687593	-0.079580151	0.387408644	0.272996753	0.055554677	0.213976532	0.320063621	-0.008795611	0.359083265	0.215535402	-0.978583694	-0.891521811	0.108449385	0.579110086	0.303319514	0.215422168	-0.465820223	0.257482797	-0.329709828	-0.024466626	0.113811314	0.627011716	0.124092385	0.494682968	0.71479249	0.831752419	0.300991982	-0.019001661	0.294986993	0.325000137	-0.393590897	-0.403652936	0.235791847
IMAGE:74119	SNRPN--SNRPN upstream reading frame	1	0.077789553	-0.005831077	-1.067043543	-0.643264174	-0.345357358	-0.523422003	-1.943693638	-0.402767628	-1.217345119	-0.672957659	0.121827647	-0.528094709	-0.331961066	-0.171545967	-0.560816228	-0.179237738	-0.648763716	-1.306476712	-0.318458706	-0.317662656	-0.466106266	-0.271047384	-0.197442427	-0.138722926	-0.391383827	0.00830735	-0.836290359	-0.850294709	-0.480032325	-0.645019948	0.005716945	-0.400463074	-0.594485044	-0.610125721	-0.378569156	-0.378202498	-0.273509264	-0.969703794	-0.76342696	-0.697784305	-0.203262106	0.365225673	-1.10249114	-0.222524956	-0.508242548	-1.109942675	-1.586579323
IMAGE:782385	EXTL3--Exostoses (multiple)-like 3	1	-0.883759797	-0.577439845	0.211211428	-0.811001599	-0.723178625	-0.291459471	-0.875657558	-0.463989615	-0.579453468	-0.56617558	-0.13145256	-0.196207345	-0.897184014	-0.861922622	-0.120002516	-0.298226535	0.114484042	-0.203694761	0.352315784	0.247581527	-0.24144119	-0.042451244	-0.530650437	-0.113213621	-0.378036588	-0.827537298	-0.249319375	0.236835584	-0.601827919	-1.076236248	0.777050555	-0.597773373	0.330041915	-1.182534456	-0.633260846	-1.031782389	-1.120958328	-0.318287462	-0.51382935	-0.563154221	-0.719030082	-0.574108303	0.206000254	-0.691649854	-0.413436919	-0.57538712	-1.381653309
IMAGE:2569025	TFCP2--Transcription factor CP2	1	0.105954096	-0.099524267	0.124958023	0.674099207	0.442410916	0.736850441	0.416674137	-0.457901537	0.047339052	-0.110642023	-0.258388847	0.453713387	-0.139258072	0.082390718	-0.469094276	0.364657074	0.153221384	0.040659528	0.229149133	-0.814197898	0.064194299	0.120545097	0.138836756	0.475105077	-0.22251974	-0.562316239	-0.585788488	-0.479031086	-0.33852917	-0.362455428	-0.152579337	0.898314714	-0.141652212	-0.988453209	0.237269759	-0.350117296	-0.234400839	-0.047197893	-0.013539534	0.142250329	0.193508223	-0.14399758	0.014000577	0.245121613	-0.981670916	-0.653219223	-0.349812329
IMAGE:773605	--Transcribed locus, weakly similar to XP_535616.1 similar to Septin 11 [Canis familiaris]	1	0.07239303	0.368839324	-0.309953451	-0.171933442	0.269597828	-0.014155116		0.405922562	-0.411025375	-0.153865576	0.473390579	0.174845755	0.236041829	-0.015409639	0.37860769	0.165560409	-0.181779966	-0.064773455	0.201135367	0.079771861	-0.011952951	-0.139052317	-0.294472039	0.253138691	0.556805551	0.492473334	0.001858846	-0.493970871	0.302818149	0.258871049	0.381044865	0.073073909	0.303419322	-0.069770485	0.123199537	-0.385536939	0.220334619	-0.357331157	-0.249414712	-0.245144486	0.306425214	0.558950961	-0.201757714	-0.047348112	0.389508158	0.256994635	0.212169841
IMAGE:327085	DLGAP1--Discs, large (Drosophila) homolog-associated protein 1	1	-0.319229424	-0.238575608	-0.186897129	-0.218776569	0.382255137	-0.5604164	-0.579933524	-0.538628221	0.091843329	-0.390716553	0.137988865	0.231158867	0.326345325	0.368006676	-0.191467375	-0.356027424	-0.665033221	-0.99333328	-0.347522736	-0.372404218	-0.838714898	-0.223890573		-0.251331151	-0.373846978	-0.638399601	-0.883669257	0.17219688	0.221659943	0.524411917	-0.899257541	-0.191333205	-0.836133242	-0.597569466	-0.089290522	-0.364000887	0.013747011	-0.514766991	-0.204705805	-0.149046808	0.048668016	-0.558774233	-0.724931121	-0.262699366	-0.773191094	-0.705126405	-1.126289964
IMAGE:854756	#NAME?	1	-0.008608059	-0.299192965	0.29998219	-0.542006195	-0.668432295	-0.629908144	-1.117441893	0.139587834	-1.17922461	-0.279857844	0.34601894	-0.998017609	-0.646312296	-0.990449369	-0.552468061	-0.231028467	0.354905933	0.129959747	0.660706937	0.171400607	0.337824196	0.394029111	-0.541843116	-0.165049508	0.115692794	0.512405515	0.669732928	0.30113548	0.236224115	-0.280426085	0.914146185	-0.595974028	0.873297572	0.154139593	-0.433782488	-0.902640343	-0.8786937	-1.317279458	-1.436601281	-1.601312876	-0.620498121	0.603127778	-0.462560505	-0.668142259	-0.339684337	-0.102443092	-0.243657172
IMAGE:1476065	STMN1--Stathmin 1/oncoprotein 18	1	1.271085143	1.114960194	-1.420919061	0.858912706	1.80920434	0.545641243	-0.816197038	0.411669105	-0.044179093	0.499194741	-0.015161735	0.265787482	1.162710905	1.185459018	0.305315435	0.849326611	0.261363506	-0.032597858	0.629008472	0.228990853	1.006839752	0.679757237	0.573604107	0.731169879	0.735136211	1.253100395	-0.624920666	-1.228191972	0.019055357	0.249526367	-0.650549114	1.117683887	-1.223517776	0.569757581	0.863426507	0.985749364	1.302954793	0.140039787	0.33508116	-0.075500071	1.474584222	1.469226003	0.321504205	1.210183144	0.717150271	0.202408031	-0.484131962
IMAGE:416951	SRP46--Splicing factor, arginine/serine-rich, 46kD	1	0.318026572	1.418267727	0.845316708	-0.003113535	0.881492972	0.142177656	-0.649064064	0.38837266	-0.228974283	0.329276174	0.488502294	0.417186648	0.62421149	0.576265275	0.197167814	0.364444494	0.04754727	-0.311311305	0.236443177	0.024752889	0.240254894	0.470323443	-0.088692591	0.118763514	0.363157392	0.666535795	0.165626943	0.877557099	0.731325626	0.411125273	1.101886868	0.883725882	1.598657012	0.244185597	0.297728211	0.33742255	0.794288576	-0.005792195	0.124372914	-0.154329836	0.42886737	0.297421604	-0.008143608	0.786796629	0.419447422	0.788540065	-0.252293199
IMAGE:166871	UNC5A--Unc-5 homolog A (C. elegans)	1	0.844016492	0.91218257	0.988730371	0.420776576	0.480749547		-0.131827593	-0.223576277	0.838285267	-0.0543903	0.052495942	0.270699829	0.856054723	0.734489799	0.233621106	0.132221371	0.155787513	0.070381276	-1.085651994	-0.086858615		-0.121802822	0.393928349	0.522119701	0.529325783	0.722529709	0.070414908	1.357610941	0.30457291	0.169073313	-0.025106274	0.956276774	1.233516097	0.811887324	0.580077112	0.741234899	0.604584694	0.683593273	1.176816225	0.504476368	1.065786123	0.333252877	0.07589893	0.427463025	0.204952538	0.463250339	0.045622606
IMAGE:1877676	PCAF--P300/CBP-associated factor	1	0.175294578	1.458381176	0.616712153	0.342539698	0.740019858	1.927028179	0.290421069	1.657057762	1.594752073	0.932269216		1.23183167	1.511396646	0.356522918	1.349114299	1.440780997	1.883007288	1.235327363	1.203585625	1.36483264	1.184808016	1.812339306	1.29822278	0.922940373	0.06685672	1.009125113	0.821612477	0.688585818	0.817459404	1.043561578	0.148146987	1.579777837	0.965761065	0.671803832	1.85397315	1.127796888	1.610984206	0.256793022	1.698650002	1.367475629	1.475984573	-0.063675173	1.41823864	0.765832484	0.58979404	0.994024813	1.224416018
IMAGE:261436	MUM1--Melanoma associated antigen (mutated) 1	1	0.914834082	0.690888107	0.855002522	1.149842739	1.300662398	0.513405681	0.986709714	0.335490048	0.856636584	0.200412557	0.594940782	0.623685658	0.395609111	0.02921523	0.438293904	0.41113919	0.66989547	0.882922769	0.669231415	0.517802119	0.159030914	0.567894995	0.534571648	0.500073671	0.316299498	0.46073398	0.626332879	0.355519742	0.563072622	0.997188151	0.105676286	0.671382725	1.131531596	0.724395692	0.873088658	0.617559195	0.052500561	0.563012481	0.558775127	0.611795068	0.869815528	0.167901069	0.582602143	0.456208855	0.22331506	0.283539832	0.327700078
IMAGE:145112	ICAM1--CD54=ICAM-1	1	1.757648587	0.520145297	1.514229655	2.535187483	0.449066818	1.857877493	3.68803215	0.960410416	2.46432066	1.949722171	0.338157326	1.385130405	1.594911218	1.011939645	0.731590211	1.306957126	1.795327544	2.204349995	0.998865306	1.045190454	2.295270681	0.482046813	1.862416387	1.353136301	1.145501375	1.219539523	1.48633635	0.416164488	0.783457398	0.807475328	0.291238934	1.931441784	0.886460662	1.787662148	1.359654903	2.197365522	1.606553912	2.71907258	2.866513491	2.286394596	1.632799983	0.405530453	2.145771503	1.390028238	1.310875416	0.541393876	1.89286983
IMAGE:1609975	ADAMTS7--A disintegrin-like and metalloprotease (reprolysin type) with thrombospondin type 1 motif, 7	1	-1.179878592	-0.855148435	-1.403961301	-0.976660132	-0.945535481	-0.541954219	-1.088926911	-0.995179415	-0.806779802	-0.55252558	-1.081888795	-0.436278999	-0.665575385	-0.574586153	-1.573892117	-0.554673076	-0.598925292	-0.688476324	0.013351002	-0.146684632	-0.73799628	-0.096501023	-0.907683015	-1.22519803	-0.538300276	-0.672135115	-1.614817619	-1.820208311	-0.84222132	-1.01828301	-0.892670095	-0.799259841	-1.491769791	-0.925038695	-0.749420881	-1.002659798	-0.762511134	-1.106021881	-0.905040205	-0.904213607	-1.011573911	-1.252448678	-0.802711785	-0.712898195	-0.780940652	-0.596646369	-1.406170845
IMAGE:815781	HSPH1--Heat shock 105kDa/110kDa protein 1	1	-0.376707703	-0.71802783	-0.497716635	0.364670634	-0.283538342	0.114922099	0.171055004	-0.546627343	-0.23413159	-0.249585018	-0.323187023	-0.272360444	-0.566053331	-0.070550255	-0.577978015	-0.360155612	-0.140337527	-0.35015133	-0.22534813	-0.116708957	-0.216169968	-0.221908331	-0.044226773	-0.268258154	-0.762942553	-0.504432499	-0.320565403	-0.401824981	-0.479471922	-0.477550328	-0.687810302	-0.219296113	-1.901058078	-0.23052372	-0.200980335	-0.011790976	-0.589111388	-0.522083044	-0.272569507	-0.31813246	-0.240978837	-1.216893792	-0.171659857	-0.48733291	-0.109088056	-0.136845693	-0.212931812
IMAGE:448551	#NAME?	1	0.218306884	-0.870586395	0.021046622	-0.452751458	-0.128347218	-0.452832311	-0.337314069	-1.040033221	-0.989768326	-1.024465561	-0.343229443	-0.550684571	-0.500130832	-0.797887802	-0.570707977	-0.53566879	-0.561129332	-0.678961217	-0.974390507	-0.639295816	-0.333138198	0.203566715	-0.362223446	-0.525352299	-0.780788481	-0.41560176	-1.348534703	-1.131884694	-0.980764687	-1.089647293	-0.16681619	-0.402069867	0.169833913	-0.34963879	-0.122710347	-0.35380742	-0.396737367	-0.555921614	-0.318265617	-0.678458869	-0.505789816	-0.256132513	-0.846806169	-0.539703906	-1.423423886	-1.115808249	-1.06638217
P35489	--tumor necrosis factor (TNF superfamily, member 2)	1	-0.636638761	-1.032099962	-0.337608963	0.940098703	-0.582512558	-0.885999978	0.934598804	0.041935824	-0.140886113	0.138225913	-0.106061988	-0.703882933	0.681306541	0.320395112	-0.574474037	-0.495269477	0.242037892	0.490397751	-0.755800724	-0.172470137	1.399996996	-0.620366991	0.678984225	-0.170577586	-0.940032899	-0.453047484	-0.72968924	-0.749130666	-1.002790213	-0.780409575	0.599798322	-0.016391037	-1.040960431	1.329706311	-0.011750895	2.460599899	1.174261928	-0.378705442	0.544805586	-0.114632323	-0.060743969	-0.712353945	-0.099420205	-0.589970052	-1.379765153	-1.088960528	0.104581192
P12753	--natural killer cell transcript 4	1	-1.357031703	-0.747547746	-1.384079933	-1.345766902	-0.583079636	-2.043230534	-2.608137608	-1.674085021	-1.674625993	-1.555701017	-1.384097219	-1.055482507	-1.147005916	-0.45507738	-1.262234688	-0.878473222	-2.158288717	-2.437405348	-1.907420874	-2.32351017	-1.872387409	-2.041258097	-1.171340227	-1.126096129	-3.267945051	-2.237584591	-2.66313529	-1.742812634	-2.920793056	-2.910497904	0.112019047	-0.488471299	-1.052774191	-1.092236757	-1.274288058	-0.272484481	-1.235942841	-0.785956085	-1.287011147	-2.035024643	-0.874302268	-0.42803067	-1.725416303	-0.388010442	-1.544845462	-3.39773941	-3.012635469
IMAGE:859450	LIN7B--Lin-7 homolog B (C. elegans)	1	0.029972486	-0.295363575	0.51085043	-0.856346667	-0.591125786	-1.059490085	-1.264125347	0.075381428	-1.337735534	-0.771970212	0.543319821	-0.924846828	-1.094211459	-0.875015855	-0.31220451	-0.383369803	-0.308968872	-0.184934333	-0.447965801	-0.958654106	-0.153065771	-0.350828797	-0.834086478	-0.18100974	-0.201290354	0.48823908	0.428095818	0.129361764	-0.354678631	-0.681545079	1.104673028	-0.446238697	1.258631229	-0.334288567	-0.490806609	-1.007269144	-1.004332423	-1.500945568	-1.345351577	-1.056973338	-0.752021194	0.637614012	-0.55841583	-0.718385518	-0.638379931	-0.185405865	-0.439810067
IMAGE:179022	VAMP2--Vesicle-associated membrane protein 2 (synaptobrevin 2)	1	0.297440201	-0.107492	0.157806545	0.357711166	0.739704192	-0.718009055	0.93081975	-0.447061598	1.169165492	0.364305049	0.463004261	0.582066953	0.26298514	0.441411674	-0.225569278	-0.185810328	-0.577636957	-0.653577924	-0.785544872	-0.949183822	-0.459295064	-0.467683464	-0.236690238	-0.411293596	-0.361851662	-0.201370895	0.245494902	1.518971443	0.678281963	0.196474433	-0.537140906	0.456407428	0.097497642	0.200901017	-0.267329603	0.507243872	0.645054817	1.173363924	0.897396684	0.454783082	-0.102080688	-1.198137999	-0.615447044	0.280505002	-0.247917712	-0.168258876	0.083834991
IMAGE:279810	SENP5--SUMO1/sentrin specific protease 5	1	0.65796876	0.61695832	-0.200395808	0.996441662	0.887088597	0.484141201	1.931560874	0.649111331	1.058074236	0.558615923	0.485017359	1.002681732	0.760257244	0.7833516	0.653022289	0.475727886	0.280316323	0.399287045	-0.526635706	0.008427562	0.315731525	0.617795825	0.621258736	-0.023454832	0.745439112	0.885734737	1.665197611	-0.343149781	0.647340298	0.439909577	-0.064224355	0.920284927	-0.180847049	1.303949356	0.976926625	0.673073888	0.529894292	1.003244162	0.833532512	0.785386622	0.789966524	1.136722803	0.127418131	0.467568606	0.698419392	0.494986832	1.664002061
IMAGE:795893	PPP1R15A--Protein phosphatase 1, regulatory (inhibitor) subunit 15A	1	0.369866341	0.697280645	0.469612032	1.734763741	0.631910384	0.519720674	2.106232882	0.345920444	0.876866281	-0.371502459	0.510205925	-0.698025703	0.627220571	1.038507938	0.075062416	-0.849922001	0.493844301	0.978265941	0.333510101	-0.155003116	0.701280355	-1.073807836	0.378030092	0.583569467	-0.380286962	-0.690444112	1.293192387	0.638629496	0.924287856	0.614596128	-0.769356728	1.129100442	1.028466105	1.182480812	0.072090961	1.066598296	0.654795706	1.406294823	1.211521506	1.467144251	-0.066365622	-2.095908642	0.519223094	-0.313638896	-0.092935324	-0.283942908	0.924167097
IMAGE:77193	MAFB--V-maf musculoaponeurotic fibrosarcoma oncogene homolog B (avian)	1	-3.571115255	-3.854662895	-0.450467855	-2.304431915	-3.590534925	-0.72049135	-1.655492783	1.275215149	0.456926674	-0.146360785	0.248875871	-0.579717457	-3.1743536	-3.192337513	0.39452216	-1.06753087	0.477445275	0.454329967	-0.727343202	0.420531482	-0.24607186	-1.048266172	-0.798575759	-1.413983703	-0.185777634	-1.812530279	0.679792941	0.632133305	0.012460387	0.334448367	-2.365508318	-2.580325603	-2.23192811	-2.800374508	-2.839542389	-2.659725189	-3.861540318	-0.041603412	-0.753436029	0.667695522	-3.41962409	-1.269468546	0.227026835	-1.595526338	-0.51089859	0.006089851	-0.003219232
IMAGE:545423	HNRPLL--Heterogeneous nuclear ribonucleoprotein L-like	1	0.363195896	-0.169655919	0.336832881	-0.760182977	-0.63225913	-0.834573686	-1.130584121	0.562835813	-1.091295242	-0.651330411	0.53144592	-0.653091133	-0.507715523	-0.965966403	-0.450257242	0.612811983	1.354854465	0.887375355	1.150560856	0.180396616	1.363409996	0.464631647	-0.690595984	-0.24745132	-0.014138101	0.544568539	-0.067123592	0.170065299	-0.037342321	-0.537725389	0.554806888	-0.439270377	0.886161983	-0.559557319	-0.348123163	-0.23979488	-0.54201299	-0.85583055	-1.125059724	-0.360410273	-0.378028095	0.556435645	0.399819732	-0.12684308	-0.516254902	-0.211772189	-0.06300319
IMAGE:1630017	FAIM2--Fas apoptotic inhibitory molecule 2	1	0.015550781	-0.305351138	0.16240038	-1.002896309	-0.635685205		-1.397096634	0.285607696	-1.480278254	-0.40010041	0.191076085	-1.277816296	-0.831588745	-0.611355841	-0.360959232		0.196717083	-0.454330593	-0.199109286	-0.057962231	-0.003293311	-0.009785807	-0.750947356	-0.345024049	0.000126134	0.390551537	0.571481764	0.190125346	0.012403362	-0.197945789	0.628990948	-0.86147517	0.417928517	-0.526712358	-0.631115317	-0.603712976	-1.315115571			-0.873211443	-0.710620701	0.673525989	-0.676739872	-1.047142863	-0.392155379	-0.127520308	-0.084312372
IMAGE:233581	HIP2--Huntingtin interacting protein 2	1	0.574274182	0.845238864	-0.051300906	1.15924716	1.003409028	1.192943335	1.192477822	0.801525652	0.212679699	1.2244519	0.117552809	0.305191725	0.311435491	0.313533604	0.644126117	0.925187051	1.287948608	0.994049489	1.185870171	0.680201292	1.851584315	0.860981226	1.059659958	0.891534746	1.964277625	1.861661911	1.44528091	0.132887825	1.798844099	1.768937945	-0.68180567	1.140015364	-0.036623716	0.652683675	0.84081763	0.669739008	0.229779527	0.55914253	0.4812105	0.483603507	0.771963179	-0.060424481	0.938203931	0.825288415	1.951063395	1.998412132	1.773436666
IMAGE:842939	ADARB1--Adenosine deaminase, RNA-specific, B1 (RED1 homolog rat)	1	-0.46164462	-0.024784522	-0.31639269	-0.314843386	0.12532863	-0.336417645	-0.805359483	-0.999859929	-0.700838983	-0.891226053	-0.324632704	-0.163515463	-0.683606982	-0.379110098	-0.576141119	-0.185964137	-0.229083925	-0.469709992	0.062511973	-0.482729763	-0.570122123	9.22E-05	-0.298692763	-0.50632745	-0.547189415	-0.192729145	-0.400798321	-0.904673815	-0.818959236	-0.805593789	-0.230356991	0.325838596	0.049836576	-0.507910132	-0.154788315	-0.54417634	-0.12464273	-0.561629772	-0.859602332	-1.168062449	-0.203611225	-0.587651968	-0.686423063	-0.327324241	-0.941169322	-1.196966171	-0.963073194
IMAGE:126229	MGC12760--Hypothetical protein MGC12760	1	0.316659689	0.344701588	0.152516097	0.948112071	0.568034708	0.058149651	0.04599103	-0.238680795	-0.946476996	-0.257238865	0.014584419	0.618556023	0.259875119	0.109531321	-0.070480183	0.820330679	0.341886133	0.303647369	0.036306635	0.0716886	-0.11500825	0.130557403	0.238654017	0.476814181	-0.503672898	-0.34162882	-1.305674672	-0.71841979	-1.786782384	-1.143040776	0.698943615	0.35151121	0.869959235	-0.341094851	0.604004264	0.284147114	0.492111921	-0.163109466	-0.018504817	-0.692497432	-0.335936725	-1.176169157	0.415923715	0.145092741	-1.016934872	-0.616211772	-1.536486626
IMAGE:262313	#NAME?	1	0.453242391	-0.051315494	0.402486175	1.81832993	0.760445118	1.404504299	1.733972788	1.069126248	1.492101073	0.905447841	0.298545241	0.974734426	0.204344243	-0.035237864	0.66036588	1.611236691	2.82105422	2.362381458	2.073154449	0.976357102	1.426449299	1.103923678	1.573925853	1.698210955	4.019226551	2.822986841	3.462286472	1.070763826	2.76457119	2.784086466	0.167243794	1.267210722	-0.658976614	0.592439592	1.395622492	1.075815201	0.04246638	2.641313553	1.578285694	2.045902729	1.057421684	0.73637867	2.385956049	1.634992719	3.195847988	2.492208004	4.189901352
IMAGE:2298710	--Similar to tripartite motif-containing 16; estrogen-responsive B box protein	1	2.232482672	0.802419901	1.371976495	1.211203337	1.34732759	1.355398655	1.841816664	1.253914833	0.339154482	0.636785626	1.253915548	0.012399758	0.843349278	0.320988446	1.683609247	1.510568976	1.697946668	2.070923805	0.79643786	1.385520577	2.24340415	0.72518295	0.507673442	1.712464333	1.706177711	1.728093505	2.789928675	1.373283148	0.828908086	1.323306322	2.625671864	1.666350603	1.86118257	0.994470835	1.719186664	1.607313395	1.041196108	1.442174792	1.419641256	1.699105501	1.137939572	0.862231255	2.052004337	0.324483514	2.061878681	0.917520523	2.105966091
IMAGE:796461	MTIF3--Mitochondrial translational initiation factor 3	1	0.154429406	0.001962296	0.484138191	-0.131262764	0.366113454	0.144736275	-0.659671485	0.275412053	-0.221585229	-0.005758771	0.261146873	0.37148872	-0.28753984	-0.258545697	0.047446668	0.130862638	0.370187581	0.152435496	0.224434495	0.282663286	0.323764563	0.049815435	-0.111490898	0.305119008	0.473593324	0.44668147	-0.186530203	-0.011526498	0.150479481	0.250957221	-0.063856706	0.17795898	-0.070064634	-0.597981572	0.124916226	-0.609062254	-0.28384921	-0.099914111	-0.170891598	-0.150718257	-0.174456552	0.155141056	-0.005092517	-0.174192205	0.522259772	0.290809393	-0.061351925
IMAGE:823909	ARH--Low density lipoprotein receptor adaptor protein 1	1	-1.191952825	-0.447743297	0.349292278	-1.146147966	-0.425833732	-0.721834898	-1.37061429	-0.29275915	-1.326923013	-0.15314275	-0.66192162	0.013423162	-0.961178064	-0.826548815	-1.060189128	-0.019789975	-0.839347124	-0.88683337	-0.110549331	0.073202096	-0.679280758	0.022335147	-0.561311007	-0.30227831	-0.538656771	-0.078222737	0.153234467	0.4935956	0.472400934	0.338285595	-0.537527084	-0.475619942	0.010080293	-1.785880923	-0.099709347	-0.90863049	-0.622913837	-0.856422722	-1.353509665	-0.644816577	-0.265626639	-0.666959822	-0.260340989	0.07096646	-0.364269048	-0.372852325	-0.499246061
IMAGE:2542199	ZNF638--Zinc finger protein 638	1	1.272641063	0.745751023	0.30484879	0.83225745	1.337496638	1.063817382	1.006043553	-0.255775481	0.206894517	0.538654506	0.353445619	0.877717733	0.40127328	0.250624567	0.061253957	1.25451231	1.365579486	1.051073551	1.15866673	0.565057635	1.153173923	1.339225769	1.020534277	1.181378722	-0.072872549	0.312424242	-0.151278511	-0.528867245	-0.36555922	-0.48374635	-0.612020016	1.562221289	-0.005741359	0.673442841	1.316124558	0.602571964	0.162671894	0.756637335	0.767847955	0.289841801	1.012050867	0.225101233	0.887028694	1.071721554	0.053069483	-0.60454005	-0.151724592
IMAGE:703838	C8orf1--Chromosome 8 open reading frame 1	1	-0.482411861	-1.092220426	-0.037358813	0.178531602	-1.713044286	-1.968105674	0.080132373	-0.795247376	-0.497363716	-1.619089603	0.16847226	-1.869789124	-0.594814777	-0.748311579	-0.660427749	-1.463860154	-0.913797557	-0.092871994	-0.866035461	-1.532923937	-0.182096571	-1.586956143	-0.589313269	-0.360391289	-1.727517605	-1.392695546	-0.776320815	-0.477522194	-0.503905177	-1.384193897	0.439459205	0.009382306	0.809530199	-0.038744405	-1.537141085	0.881069362	-0.705831409	-0.442295879	0.452680081	-0.347157866		-1.29140687	-0.236627623	-1.376414061	-1.824586987	-1.322045445	-0.281983435
IMAGE:203547	UBE4B--Ubiquitination factor E4B (UFD2 homolog, yeast)	1	0.432088554	0.862214923	1.0212816	0.588346958	0.7248317	0.65444535	0.978230715	1.679201603	0.792947948	1.467418075	1.226163745	0.955352783	0.443955898	0.286086738	1.739513874	0.566725194	0.978107095	0.994257987	0.715250909	1.284252167	0.789906085	0.947887838	0.418149471	0.72353363	1.842709303	2.127327442	2.822736263	1.638697863	2.357205629	2.396235228	1.427276611	0.931736112	0.424206972	0.883158863	0.914100826	0.815897822	0.722704589	1.048965573	0.599139512	1.11473906	0.840252042	1.095282435	1.080773115	0.410850644	1.656082034	2.872841835	2.302433729
IMAGE:366421	HAN11--WD-repeat protein	1	0.418923914	0.411751509	0.636756718	0.525068939	0.301982552		0.148670018	1.126359344	0.11664506	1.211518645	0.200109035	0.083028995	0.541148245	0.503140867	0.196047992		1.138076544	1.148610592	1.095409274	1.297676206	1.015042663	0.85682404	0.998241127	0.848554492	1.180091381	1.463450551	0.269477487	0.05573079	0.044484094	0.708676815		0.416413456	0.243744537	0.384236217	1.291570306	-0.288487405	0.767071605			0.529964507	1.136205673	0.865817428	1.068907857	0.59639746	0.499458164	0.665049553	0.660985827
IMAGE:1534550	APTX--Aprataxin	1	0.615979731	0.644441903	-0.728989303	0.827632427	0.99601227	0.896993876	0.817623854	0.082865536	-0.230663016	0.221560553	0.515810072	0.590893805	0.275821894	-0.142204732	0.696717262	1.041953802	0.803372204	0.671541452	0.915289402	0.575247288	0.711190879	0.526762068	0.593891382	0.2560969	0.399151593	0.493500799	-0.664190352	-0.447347641	-0.095072173	0.181329414	0.378511786	0.764998257	-0.302320361	0.225550503	0.775663674	0.396671295	0.443787992	0.504629493	0.516624033	0.33910206	0.765430927	0.150155246	0.546565771	0.831100404	0.494573951	0.141317293	-0.294125527
IMAGE:306444	TAF11--TAF11 RNA polymerase II, TATA box binding protein (TBP)-associated factor, 28kDa	1	0.430998147	0.133836493	0.779195964	0.413028717	0.183038026	0.617190659	0.357521951	0.087189123	0.23244442	0.147200868	-0.272158742	0.482003897	-0.021956541	0.178862035	-0.086488403	-0.031749014	0.211594954	0.183886632	0.406956285	-0.27003625	0.139628455	0.010297292	0.277239412	0.241880372	-0.116714835	-0.17371583	0.277587205	0.400137067	-0.08254236	-0.110722326	-0.18657285	0.104422055	0.388474017	0.127459899	0.236302108	0.01688377	-0.153254628	0.163610518	0.238816351	-0.088954486	0.022808533	-0.755632699	0.214461833	-0.065105237	0.247330278	-0.541368544	-0.077460244
IMAGE:1574693	SLB--Selective LIM binding factor, rat homolog	1	0.363766819	-0.350380391	-0.00789807	0.218657434	-0.189036742	-0.207484081	0.319186449	-0.347759306	-0.566678643	-0.374859422	0.297798544	-0.420490056	-0.031595428	-0.179648831	-0.166903704	-0.413370043	-0.078003854	-0.088315837	-0.30963102	-0.275424272	-0.263067842	-0.207492232	-0.126534998	0.028185459	-0.115107276	0.205560938	-0.482147515	0.352716386	-0.25135392	-0.136692449	0.374263018	-0.05859993	-0.20596166	-0.284938395	-0.072120734	0.111306764	-0.332379639	-0.249951199	-0.185478032	-0.331848413		0.249591067	-0.39401406	-0.424513012	-0.340150505	-0.337896973	-0.227179289
IMAGE:1917741	AOX1--Aldehyde oxidase 1	1	-1.103028178	-0.837031126	-0.439099491	-0.687053382	-0.242505699	-0.248726457	-0.615565538	-0.478090584	-0.426788598	-0.153136924	-0.297256052	-0.508525252	-0.507405758	-0.082402304	-0.303700686	-0.419674456	-1.015877485	-0.956064999	-0.763772726	-0.718198776	-0.963075459	-0.779567063	-0.266028762	-0.481541723	-1.101854563	-1.517984152	-0.886801302	-0.273702532	-0.12489897	-0.164081633	-0.486584038	-0.827074528	-0.83283782	0.015198845	-0.377530783	-0.581962049	-0.729447246	-0.74471122	-0.387472987	-0.390297502	-0.036377333	-0.388607055	-1.262149572	-0.357496262	-0.631118298	-0.613722682	-0.414320529
IMAGE:289794	C12orf2--Chromosome 12 open reading frame 2	1	0.656525552	0.123389132		1.059285522	-0.23060444	-0.245613396	1.020773292	-0.14660646	0.752499223	0.49536258	-0.358796418	0.020279506	0.344373763	0.005572156	0.256096989	0.659199059	1.269211769	1.248142004	0.765434027	-0.27446267	0.570639074	0.44557178	0.791931331	1.196803331	0.203750536	0.610935926	0.687520206	-0.122424483	0.572252452	0.067545503	-0.04669058	-0.099977747	-0.149405226	0.129456043	0.365520895	0.651052177	0.58152914	1.241540909	0.606566429	0.706706464	1.045386434	-0.303259462	0.985411346	0.978099763	0.581032813		1.194209695
IMAGE:1585296	C14orf102--Chromosome 14 open reading frame 102	1	0.569492579	0.538943946	0.329656214	0.296504259	0.718094587	1.834057808	0.44944638	1.4839046	0.780216813	1.022536397	0.841349244	0.964313447	0.629095435	0.696397066	0.888915062	0.510939538	0.697001398	0.777718782	0.437694997	0.888023555	0.91646117	0.694832385	0.72077471	0.75304687	0.809250295	1.193529367	0.286308318	-0.063209429	0.564422965	1.003381371	-0.089829601	0.404537082	0.198872194	0.153191134	0.858775079	0.183986783	0.850440562	0.556311905	0.856100261	1.030068755	0.773108721	1.602965117	0.925112367	0.564748228	0.865042269	1.393370986	0.982052922
IMAGE:1631660	#NAME?	1	-1.174469709	-0.965732336	-1.540934324	-1.555736661	-0.590582669	-1.674388885	-1.907243848	-1.333962917	-0.532155871	-1.150419116	-0.40832442	-0.889536202	-0.967101336	-1.075145841	-0.626972437	-1.445531607	-1.932860255	-1.399074078	-2.655079842	-0.375805825	-1.224520206	-1.541145325	-1.048731446	-1.680431604	-2.120213985	-2.277846575	-2.316626072	-2.391936302	-2.842268229	-2.463161707	-1.468907356	-1.326778054	-0.274667054	-1.501203895	-1.413113713	-1.882678866	-1.024230957	-0.956074417	0.130008712	-1.887548566	-1.685681939	-1.081957698	-2.041269779	-1.063084006	-2.405679941	-1.788850307	-2.540727377
IMAGE:489563	ARHGDIA--Rho GDP dissociation inhibitor (GDI) alpha	1	-1.335237145	-1.028615713	-0.021318585	0.113625988	-0.622166514	-0.444951624	0.698864698	-1.575786233	0.985458076	-0.568470001	-0.57672441	-0.241389126	-0.292875946	0.007086026	-1.500728488	-1.363860488	-1.216477871	-1.082802296	-2.136137009	-1.518298864	-1.239409566	-1.525251031	-0.141390845	-1.462668061	-1.827799559	-1.56008029	-1.416196823	-0.643547416	-0.587813795	-1.014147758	0.418915719	-0.677839994	0.58879143	-0.180543661	-0.740586162	0.020050801	-0.473167598	0.971543968	0.373013735	0.44007507	-0.657347143	-0.99154973	-1.608333349	-0.211367309	-1.166986942	-2.177448034	-0.950235784
IMAGE:1558799	#NAME?	1	-0.286804825	-0.251458555	-1.069041848	-0.322288334	-0.032306854	-0.406791836	-0.558609962	0.627900124	-0.023594541	-0.414730012	0.121905409	-0.686418235	0.46573323	0.283419043	0.092573941	-0.413621217	0.078322209	0.110301718	0.124892838	-0.075458407	-0.141163155	-0.21066685	-0.35451442	-0.514441013	-0.762858272	-0.81743753	-0.885387897	-1.270792246	-0.337669432	-0.832915604	-1.437856674	-0.432213932	-1.592862487	-0.364825189	-0.519598484	-0.669678926	0.318905145	-0.022506533	0.21235618	0.10587433	-0.445514172	0.063369066	0.001663167	-0.302087396	-0.636078715	-1.149912834	-0.992736399
IMAGE:2466352	AHSA1--AHA1, activator of heat shock 90kDa protein ATPase homolog 1 (yeast)	1	0.714531064	-0.041740607	0.867978632	0.73813343	0.49465695	0.918602645	0.388202429	-0.225771978	-0.303458869	0.114414535	-0.35049355	0.411103725	0.240207434	0.133864254	-0.077157497	0.577134192	0.651623249	0.551129043	0.649858892	0.467377484	0.327636629	0.363308847	0.564365268	0.551092923	-0.125106081	-0.489465535	-0.487558097	0.170894369	-0.065786213	0.416775167	-0.154444486	0.20654197	1.090259552	0.120669328	0.504876018	0.784109354	0.104868159	0.084216937	0.416581511	0.236724421	0.5319556	-0.79570049	0.469027787	0.330880076	0.026204387	0.10688594	-0.026780862
IMAGE:47475	CYFIP2--p53 inducible protein (PIR121)=cytoplasmic FMRP interacting protein 2	1	0.089754969	0.956675053	0.117127635	0.175377429	0.929646134	0.018702285	-0.435001224	-0.238239706	0.517839015	0.769243836	0.086037882	1.029501796	0.70603168	0.842772901	-0.062211838	0.187690869	-0.348007232	-0.840811133	0.210197732	-0.175275609	-0.153170168	0.430010319	0.205539614	0.580916286	-0.129489407	0.333857358	-0.035932854	-0.583992958	0.400442809	0.720436335	-0.139336511	0.693947375	-0.785398245	0.102401339	0.206931293	0.244232669	0.9267627	0.149840489	0.222197309	0.439956844	0.34581238	0.368220448	-0.446573049	0.429584563	-0.088621169	0.266054094	0.058026239
IMAGE:814899	BNIP3L--BCL2/adenovirus E1B 19kDa interacting protein 3-like	1	-0.770447135	-0.822127819	0.410616666	-0.296007514	-0.516121328	-0.715165973	0.273032039	-0.077411875	0.527963459	-1.003036737	0.158526123	-0.146510527	-0.983865976	-1.078058124	-0.362853676	-0.72047621	-0.213214308	-0.260425836	0.026951341	-0.045361489	-0.411457658	-0.690163076	-0.656013131	-0.363252789	-1.390775323	-1.313153744	-0.720167577	-0.474259704	-1.387841702	-1.571812868	-0.340551734	-0.796390116	0.368572861	-0.501749516	-0.80700016	-0.657993853	-1.078990221	0.161295474	-0.49193868	-0.370110184	-0.709100127	-0.067424417	-0.241642073	-0.700501025	-1.324006319	-0.984474599	-1.562571049
IMAGE:549911	GOLGA7--Golgi autoantigen, golgin subfamily a, 7	1	-0.211008593	0.124400117	-0.473083466	0.144740045	0.054259401	0.069418602	0.147425219	0.029028784	0.111141346	-0.06305217	-0.020930113	-0.189912841	-0.054402873	-0.298995167	-0.145990118	-0.174313083	-0.255102128	-0.149263635	-0.15410921	0.416392565	0.093989931	-0.237846896	-0.245678723	-0.246593475	0.306026191	0.087667681	0.240286514	-0.028826043	0.123368695	0.420158356	0.306725532	0.271876842	-0.598202109	0.183148056	-0.026621446	0.007200602	-0.068194158	0.352671415	0.125172853	-0.166666001	-0.464972496	-0.456253231	-0.162948012	-0.125826091	0.319586068	0.33494097	-0.02079895
IMAGE:1636035	JMJD2C--Jumonji domain containing 2C	1	-0.200542167	0.343318999	-0.059011322	-0.003227228	0.206330776	0.294432372	-0.016429724	0.786616027	0.63579464	0.408013999	-0.001540269	0.25041759	-0.006262206	0.11443907	0.317867398	0.23921454	0.107057601	0.137303472	0.323706359	0.327998221	0.483286291	-0.056994181	0.329586148	-0.046180911	0.775615096	0.461600184	0.825531185	0.602629423	1.014585137	0.72542119	0.314438522	0.203528076	-0.455563426	-0.230426967	0.027524887	0.002560546	0.309028387	0.366627872	0.491407007	0.302696049	-0.125601068	0.260795951	0.192056641	0.209665045	0.92929858	0.924305856	0.597977579
IMAGE:147468	SCAP2--Src family associated phosphoprotein 2	1	-0.899837792	-0.15998207	0.156831637	-0.162838146	-0.597648859	-0.364928067	-0.609355867	0.016761346	-0.311358809	0.292576075	0.035276748	-0.129238576	-0.771976352	-0.721659482	-0.349433869	-0.001352295	-0.144894868	0.078772962	0.379226863	-0.389205784	-0.291378468	-0.198627487	-0.594546258	-0.255203456	-0.010606839	-0.270765394	0.189642832	0.258556813	-0.350596309	0.023117783	-1.183440685	-0.484485567	-0.040713184	-0.442692906	-0.850420475	-0.625380516	-0.736380517	-0.243970424	-0.623341262	-0.05853878	-0.38390401	-0.498990953	0.606903434	-0.446643412	0.195733219	0.25016731	0.115414537
IMAGE:2418897	APOBEC3B--Apolipoprotein B mRNA editing enzyme, catalytic polypeptide-like 3B	1	0.338908255	-0.135780394	-0.092961229	-0.423981965	-0.1426972	-0.683469117	-0.787745178	-1.251529813	0.465204149	-0.960476935	-0.93263799	-1.238414288	0.290472358	-0.15448162	-0.978306234	-0.536823213	-1.431046486	-1.080627561	-1.178129435	-1.020027041	-1.053250551	-1.545509696	0.246814504	-0.992692292	-1.306250691	-1.920710206	-2.15999198	-1.026257753	-0.959673762	-1.112547994	-0.559808314	-0.612414062	-0.16433242	0.384667933	-0.15875645	0.060523085	-0.030688902	0.617852271	1.534087181	-0.787796199	-0.117754564	-1.220570445	-1.144599795	-0.251268089	-1.753204465	-1.665574551	-1.656223774
IMAGE:2419934	DSCR1L1--Down syndrome critical region gene 1-like 1	1	0.214168057	0.902096629	1.063819885	0.606529951			1.937107921	0.421753138	1.17741847	0.461132586	-0.268655032		1.19842267	0.861860216	1.036385894				-0.211331666	-1.487406492	0.307994932			0.035710029	2.068031788	-0.041893739			0.023989279		0.507124245		-0.153213814	0.709824502	0.147590816	0.83668977	2.417251348			-0.079789668			1.707971573	3.404187918		1.171524644	1.461465597
IMAGE:143169	--Homo sapiens, clone IMAGE:3881549, mRNA	1	2.796634436	0.967655838	0.629017711	1.826595783	1.98913002	-0.142766371	2.846468449	1.217967629	1.080368996	0.070655562	1.462596774	-0.420022428	1.591807246	1.480407596	0.799542904	0.381729394	1.265938044	0.940104544	0.406647831	0.226938143	1.084362388	0.881198406	0.967123091	0.490168929	1.388828993	1.83476758	1.008773446	2.082912683	0.431113809	0.373707175	1.764831662	0.672364354	0.336806595	1.832342982	0.307193458	1.839961886	1.831378698	1.622066736	1.193504453	0.321160018	0.343665808	1.102017164	0.766135693	-0.753197134	1.053173542	-1.022065997	0.077376105
IMAGE:878725	COX15--COX15 homolog, cytochrome c oxidase assembly protein (yeast)	1	-0.225489795	-0.482533842	-0.21297209	-0.23419404	0.101763204	-0.378787607	-0.502844572	-0.2652013	-0.696037769	-0.586294174	0.072247632	-0.403734267	-0.525210142	-0.341536045	-0.165694565	-0.153187856	-0.08227405	-0.285297036	0.327750385	-0.601276159	-0.432542443	-0.403514653	-0.221311316	-0.316585511	-0.846611917	-0.378665835	0.098503478	-1.008352637	-0.723126054	-1.570183873	-0.468666852	-0.318651259	0.042866867	-0.407821029		-1.176379204	-0.557963014	-0.211210653	-0.412261784	-0.635622561	-0.012438561	0.51928097	-0.844173193	-0.158806905	-0.846868634	-1.185396671	-1.181653857
IMAGE:509570	CAMK2G--Calcium/calmodulin-dependent protein kinase (CaM kinase) II gamma	1	-0.146245807	-0.338295907	-0.334566504	-0.582457662	-0.207112834	-0.701371849	-0.957931042	-0.534707963	-0.892473817	-0.828718901	-0.086071022	-0.144240007	-0.435079008	-0.451989025	-0.389538109	-0.432196975	-0.724892795	-0.717860341	-0.905536354	-0.359670162	-0.702278137	-0.414887279	-0.571893096	-0.297058016	-0.911655188	-0.462524116	-0.234845728	-0.991231441	-0.56887567	-0.468648702	0.239602372	-0.349725485	0.202170089	-0.326370358	-0.386469036	-0.451821268	-0.432388574	-0.689619064	-0.775369763	-0.605832815	-0.382217169	-0.034159891	-0.973512471	-0.461576194	-0.901128292	-0.85306114	-0.82416749
P04592	--interferon-induced, hepatitis C-associated microtubular aggregate protein (44kD)	1	-0.605149806	-0.15508008	-3.135860205	-2.613363743	-0.841559529	-1.15436554	-3.398741722	-0.937633395	1.43712759	-0.64854008	-1.65758419	-1.543756962	-0.969893217	0.689503431	0.243949533	-0.057619922	-0.277307034	-1.454343915	-1.053820729	0.759302676	0.545666277	-2.229644775	0.098411597	-0.028102323	-2.588676214	-2.463534117	-2.665144444	-1.834588289	-2.366537333	-2.618970394	-0.704914689	-1.305687785	-3.234173298	-2.139889002	-1.863654971	-0.963809907	-0.654023349	-0.200556621	1.155067682	-1.677122951	-1.104131699	-0.13311702	-0.300887942	-0.154117525	-2.460408926	-2.484065533	-2.972591162
IMAGE:700527	GLRX--Glutaredoxin (thioltransferase)	1	-0.541659534	-1.298695803	-0.739307046	-0.114235595	-0.636225343	0.348556161	-0.081160262	0.0009445	-0.570913613	-0.013715863	0.146040216	-0.038748942	-1.255965352	-1.128841758	0.393110752	0.160698041	0.299818993	0.862394989	0.043691654	0.666899741	0.490886748	-0.251144856	0.342780918	-0.152928799	0.358212113	0.232235461	0.670550823	-0.517239034	-0.074807703	-0.410315633	-0.27319631	-0.421441138	-0.766571224	-0.809000671	-0.125830561	-0.628312588	-0.996569812	0.459365726	0.255156636	0.561545491	-0.523674846	0.515447378	0.594591737	0.111612298	0.744599044	0.438299507	-0.01102905
IMAGE:196579	FLJ10996--Hypothetical protein FLJ10996	1	-0.593671262	-0.110987574	0.535898924	0.209934488	-0.794980168	-0.342604548	0.168239459	-0.693810105	-0.179999426	-0.431044787	-0.184182778	0.280365229	-0.125665575	-0.501286387	-1.256801724	-0.073010765	-0.670541465	-0.371393353	-0.453825146	0.026395926	-0.141092658	-0.434535474	-0.492369682	-0.93168819	-0.368200421	-0.705081642	-0.147803798	0.267556071	-0.231798783	-0.599835813	0.157221213	-0.147366151	1.441048741	0.441368103	-1.087561965	0.293595701	0.087712042	0.396468848	-0.313174725	-0.417204261	-0.354040116	-2.204325438	0.00613106	-0.636938155	-0.28653565	-0.720264792	-0.721441746
IMAGE:1636069	MRPL12--Mitochondrial ribosomal protein L12	1	-0.833720386	-0.615907669	-0.288728446	-0.656582952	-0.406252921	-0.687665522	-0.827582479	-0.840374529	-0.731212795	-0.58307296	-0.672892928	0.003788904	-0.452063948	-1.017295718	-0.4489187	-0.366011769	-0.643191874	-0.527180433	-0.071492627	-0.291234612	-0.500342429	-0.05886358	-0.352771431	-0.583718836	-0.650883138	-1.156825185	-1.340435505	-0.5707708	-0.608368576	-0.703247309	-0.735661566	-0.738429129	0.013076255	-0.598479271	-0.634085953	-0.468463629	-0.585485101	-0.818881691	-0.684301853	-0.891105235	-0.680894792	-0.947382033	-0.726043046	-0.545797706	-0.769639313	-0.651228786	-0.914804161
IMAGE:824404	#NAME?	1	-1.02586925	-0.438693613	-1.271745563	-0.656103313	-0.375908971	-0.757638097	-0.7501297	-1.11580801	-0.787662089	-0.712815702	-0.982712269	-1.126901388	-0.910524547	-0.781243563	-0.775146425	-0.247981071	-0.463795453	-0.715786219	-0.330296785	-0.208395272	-0.708988428	-0.028535748	-0.58221662	-1.372382522	-0.46569398	-0.361483425	-0.678829789	-0.980350077	-0.562333405	-1.334996104	-0.414738953	-0.631302118	-0.313290358	-0.785069227	-0.377155542	-0.570429564	-0.60426259	-0.823161125	-0.916914642	-1.449631691	-0.550496399	0.38914153	-0.520414054	-0.240921006	-0.649926364	-0.539626479	-1.336652279
IMAGE:85805	RBP4--Retinol binding protein 4, plasma	1	0.625955403	0.621527076	-0.735305429	0.379617542	0.057506468	0.07764899	-0.024591861	-0.128586292	0.225453049	0.804731011	-0.848251998	0.406044811	0.371293068	0.806088805	-0.135272577	0.257525295	-0.200725272	-0.15279597	0.450812489	-0.341673583	-0.18648757	0.126348898	0.209727407	-0.046441302	-0.199896351	-0.253248185	-0.175544515	-0.046921659	0.223841712	0.239189401	-0.702427745	0.842683911	-1.096825361	-0.1530049	0.313134998	0.145711362	0.501119375	0.725357533	0.325914294	0.471620053		-0.423354328	-0.005178028	0.64709878	-0.00421481	0.066210516	0.514415026
IMAGE:1638475	PER2--Period homolog 2 (Drosophila)	1	-0.010338825	-0.104946941	-1.338260651	-0.176333711	0.195465833	1.132344842	-0.023834132	1.271291852	0.159460619	0.667979002	0.354599923	0.879049599	-0.037440501	-0.51654464	0.930437803	0.609805822	0.988291323	0.539055288	0.886704266	0.729992747	0.862641811	0.899899662	0.229088932	-0.110535845	0.022351775	0.745587885	1.234257936	-1.107490301	0.168227717	0.560053051	0.345974237	0.022066031	-1.507389069	-0.025441211	0.562210441	-0.613014221	0.256858289	-0.529574692	0.187186211	-0.009091897	0.285214305	-0.107393503	0.575113535	0.559932172	0.266658306	1.21837306	1.244917512
IMAGE:588500	ALDH18A1--Aldehyde dehydrogenase 18 family, member A1	1	-0.248123959	0.792127132	0.031549659	-0.198449507	0.174846575	-0.286219239	-1.353740931	-0.91079241	-0.438688487	0.258191645	0.075850777	-0.334277451	0.228893891	0.156468391	-0.301614255	0.508933246	0.114460334	-0.723075867	0.137282506	-0.906377316	-0.184890568	0.17197752	-0.084818348	0.192083552	0.304922104	0.465280443	0.016357208	0.217456773	0.198044881	0.09702564	0.033678494	0.34120211	-0.432818651	0.290932715	0.084157594	-0.308491409	0.351962328	-0.446870506	-0.473730236	-0.786406696	0.519127667	0.795852005	-0.383289725	0.472335339	0.402187943	-0.016591214	-0.635577083
IMAGE:840808	PROSC--Proline synthetase co-transcribed homolog (bacterial)	1	1.424368739	0.946925998	1.599256992	1.061081767	0.468574852	1.108694077	0.882670343	0.782851756	0.597707689	0.986402631	0.391913503	0.86174053	0.702853143	0.543310106	0.405997485	1.40988493	1.280990601	1.394433975	1.535703659	1.088643312	0.933602273	1.027444243	1.015749097	1.097472072	0.752965152	0.634661913	0.504638731	1.291751146	0.428979754	0.460604101	0.399106443	0.715443492	1.793717623	0.804616213	0.688456774	0.879251182	0.409430951	0.586954534	0.504457295	1.068595886	0.994311094	0.332873821	1.183779001	1.128446698	0.428327411	0.724681437	0.555864096
IMAGE:823964	ITGA4--Integrin, alpha 4 (antigen CD49D, alpha 4 subunit of VLA-4 receptor)	1	-0.948465943	-0.392442554	-3.568030834	-1.466669202	-0.739384055	-0.724696398	-2.167829275	-1.08594346	-1.463665247	-0.703297734	-0.483653724	-0.701294005	-0.241630524	-0.79723984	-0.719579816	-0.078242019	-1.003775835	-1.045874238	-0.81289202	-0.109180756	-0.718319595	-0.424056798	-1.002832294	-1.081440806	-1.209985256	-1.087014794	-1.619368911	-2.199321032	-0.657057285	-1.506178379	-1.561581016	-0.595352113	-3.291344881	-1.548409462	-0.835658193	-1.371767044	-0.347237945	-1.227647543	-0.779117942	-1.180881619	-0.321348667	-1.188654065	-0.654268384	-0.281684816	-1.169956207	-1.182981014	-1.686082482
IMAGE:395604	KIAA0063--KIAA0063 gene product	1	-0.026913974	-0.288160324	-0.592519343	-0.677774191	-1.317021251	-0.92463994	-0.867103279	-0.948136747	-0.526134074	-1.03403604	-0.732218683	-1.41362977	-0.64109534	-0.458651304	-0.96345973	-0.804503798	-0.824025273	-0.788528025	-1.331862807	-1.100572944	-1.068002701	-0.203561351	-1.119099736	-0.983070552	-1.276687503	-1.138474703	-0.555877626	-0.318810791	-0.365566075	-0.535193801	-0.107610203	-0.674615383	-0.72171694	-0.649598718	-0.926975787	-0.522040009	-0.200494617	-0.330533236	-0.528253794	-0.564787269	-1.182619572	-0.071059234	-1.114333272	-0.995096445	-1.135287166	-1.41607058	-1.041146994
IMAGE:78298	CYP2A6--cytochrome P450, family 2, subfamily A, polypeptide 6	1	0.443995953	0.210805178	0.800952673	-0.182760105	0.19340004	-0.212756053	-0.726602316	0.507978737	-0.574781239	-0.129809096	0.460274994	0.553992927	0.103096068	-0.15143232	0.242269024	0.816329181	0.581275344	0.478898615	0.909014881	0.691488802	0.4623923	0.041471533	-0.155213803	0.248323724	0.106680408	0.371820152	-0.433837354	0.098166279	0.768593729	0.707331419	0.633152962	0.194957063	0.728625834	0.041895706	-0.08613506	0.336185396	0.508964777	-0.596629024	-0.406983256	0.083490551	-0.219848052	0.367653459	0.130534515	-0.018635888	0.326282293	0.104041874	0.120858744
IMAGE:79520	RAB2--RAB2, member RAS oncogene family	1	0.113833047	0.197645217	0.175738946	0.581553221	0.154877901	0.47276926	0.715511262	1.017836928	0.580361903	0.489385515	0.4390302	0.288347721	0.131713927	0.067611508	0.866798997	0.503697395	0.468254209	0.584918499	0.546821415	0.55379951	0.504075587	0.243409425	0.54356724	0.162881404	1.442012429	0.981104195	1.005203724	0.46894002	1.013934493	1.003592849	0.416705281	0.363478541	0.484683782	0.314134806	0.13760066	0.256086588	0.192163333	0.539999843	0.379324436	0.603050351	0.089771762	0.354667246	0.63414228	0.160714924	1.125075579	1.34843421	0.824311495
IMAGE:867606	COL8A2--Collagen, type VIII, alpha 2	1	-0.271969736	-0.677304387	0.763118088	-0.649128675	-0.517685413	-0.256040186	-1.257768989	-0.122025102	-1.116302013	-0.576703787	0.522861421	-1.069642305	-1.378310323	-1.754359245	-0.151595786	-0.031958032	0.131760225	0.445263743	0.275499552	1.004183412	-0.102088913	-0.240818575	-0.68816185	-0.363920361	0.043397989	-0.090946175	0.038211863	-0.118926801	-0.467257649	-0.556009531	0.679313719	-0.671142399	0.993516445	-1.202743292	-0.279707968	-1.378508925	-0.849563897	-1.444237113	-1.566797853	-0.976501822	-1.147753596	0.384726077	-0.090457909	-0.61320138	-0.148440182	0.218458191	-0.2187154
IMAGE:767236	PKP4--Plakophilin 4	1	0.033489019	-0.334328413	-1.250499964	-0.157101125	0.053016294	-0.56344074	-0.095537044		-0.574861407	-0.791460931	0.711943746	-0.682880819	-0.118076704	-0.099809542	0.801430404	-0.642308116	-0.515008092	-0.422232389	-0.284601748	-0.292479366	-0.469849259		-0.351795495	-0.151174515	-0.111878201	0.203848556	-0.404516608	-0.690115452	-0.497059017	-0.085692994	0.524029374	-0.128996149	-0.945704579	-0.115563661	-0.583885729	-0.402691424	-0.13605161	0.143850654	-0.142725304	-0.201956838	-0.129688844	1.011540651	-0.438374609	-0.237775013	-0.132803634	-0.211424351	-0.748748839
IMAGE:840664	PGR1--Mof4 family associated protein 1	1	0.696567833	0.187904552	-0.634400189	0.552093804	0.40745157	0.336200058	0.139932424	-0.672158659	-0.592903733	-0.137960717	-0.015067841	-0.611442983	-0.034580313	0.219927162	-0.273346484	0.038578011	0.264291376	0.117631182	0.108589984	-0.300665557	0.109486267	-0.019956131	0.3059825	0.070505694	-0.296857774	-0.518535435	-0.892186522	-1.626570582	-0.681631029	-0.968706071	0.317335486	0.281602174	0.001354159	0.321555167	0.227574095	0.426816016	0.149056047	0.062544189	0.167959362	-0.255360246	0.195153594	0.511529624	0.294179976	0.49780193	-0.282218307	-0.761220992	-1.159402013
IMAGE:815255	CASP2--Caspase 2, apoptosis-related cysteine protease (neural precursor cell expressed, developmentally down-regulated 2)	1	-0.241502956	-0.248622954	-1.524139404	-0.182845935	0.227736235	-0.085547008	-0.434687465	-0.392029256	-0.333542675	0.253570378	-0.106780484	0.335904986	-0.125450075	0.069796383	-0.245530978	0.121936552	-0.401174664	-0.532926857	-0.38502869	-0.050067358	-0.604759574	0.255821109	-0.089698896	-0.259592026	-1.312369943	-0.4390468	-0.24514699	-1.485006094	-0.037026409	0.157145187	0.54796201	0.022026185		-0.72427249	0.082135022	-0.430435777	0.18820779	-0.58205688	-0.197804749	-0.201781005	0.083591789	0.001800475	-0.110365324	0.277550638	-0.508401036	0.33099401	0.054815542
IMAGE:244307	SERPINE1--Serine (or cysteine) proteinase inhibitor, clade E (nexin, plasminogen activator inhibitor type 1), member 1	1	0.08319366	1.665925741	-0.120145373	1.326135993	0.297867775	1.159447074	1.319834828	0.896599174	1.010715127	1.01402688	-0.085761853	0.446208894	0.45256567	0.241934955	0.275907695	1.133659005	0.390711039	1.14589119	0.347100645	0.658809423	0.767664611	0.172617361	0.809903204	0.219514593	0.948122621	0.133071885	0.800034463	0.035252877	0.348751158	0.60571897	-0.156045511	1.304840684	-0.597263277	0.542403519	0.520120561	1.077626944	0.748142958	1.074101448	1.340183973	1.369762421	0.528918386	-0.313719779	0.754206538	0.457070231	0.670290649	0.807741106	0.482610971
IMAGE:1946722	MSR1--Macrophage scavenger receptor 1	1	-0.943815529	-0.974417329	-0.623219609	-0.877920985	-0.168215677	-0.341572732	-0.846448779	0.531641245	-0.074813828	-0.56255734	0.124586284	-1.028258085	-0.223127425	-0.196902454	0.300507873	-0.510888457	-1.069729686	-1.497567177	-0.9225353	-0.189092025	-1.035495758	-0.614535987	-0.560082912	-0.95000869	-1.001781106	-1.33269155	-1.212703466	-0.746285737	-0.220153436	0.158650264	-0.675877869	-0.824561715	-0.878423333	-0.931302965	-0.569042087	-0.907199264	-0.146979779	-0.345714331	-0.419507504	-0.16871585	-0.59741807	-0.487658948	-1.10951364	-0.52642256	-0.609537363	-0.395093918	-1.277126908
IMAGE:950507	ZW10--ZW10 homolog, centromere/kinetochore protein (Drosophila)	1	0.342775643	0.715465903	0.246199653	0.684306979	0.237161383	0.548151433	0.591030657	-0.147225514	0.319848716	0.474529862	0.222112849	0.143262535	0.126918405	-0.150483772	-0.150428504	0.938483596	0.823986709	0.253554076	1.012833953	-0.065054379	0.627917886	0.557925403	0.530674815	0.552154362	0.515829086	0.463861912	0.369424522	0.395030826	-0.119141757	-0.133918807	0.077875927	0.907977939	0.324618012	0.140485123	0.506721318	-0.345786601	0.041493118	0.522946239	-0.066336632	-0.081292838	0.685912311	0.096070595	0.851356387	0.856650531	0.708141208	-0.124131463	-0.014498518
IMAGE:2006004	PRM1--Protamine 1	1	-0.615105152	-1.036626339	-0.365015358	-0.645707607	-0.25209102	-0.261925936	-0.50129807	-0.417581707	-0.304104805	-0.022411313	-0.242431343	-0.756377995	-0.561701894	0.094270401	-0.008912917	-0.390634149	-0.878969014	-1.060230255	-0.796592712	-1.049635887	-1.260000944	-0.593883395	-0.562781811	-0.409564495	-1.026296496	-1.253971457	-0.996635079	-0.310027212	-0.352157831	-0.278738171	-0.687626064	-0.474777162	-1.061070919	-0.981758595	-0.594021857	-0.727339566	-0.514009833	-0.735570192	-0.402190298	-0.375361532	-0.395628363	-0.3548311	-0.992753863	-0.355507553	-0.464562088	-0.817710638	-0.151972353
IMAGE:156045	SCAMP3--Secretory carrier membrane protein 3	1	-0.02232052	0.159441948	0.181393251	0.39410308	0.353944302	0.363515973	0.520196378	-1.03596437	0.529437184	0.750250041	-0.233864784	0.378509909	0.227037624	0.082112126	-0.463333607	0.174823403	0.190976903	-0.08609049	0.00391645	-0.726342916	-0.264239669	-0.113551416	0.206577957	0.170820668	-0.327464789	-0.635466397	-0.13671127	1.042961121	0.632785022	0.505851805	-0.406792074	0.022403575	-0.231439531	0.307217091	-0.005650731	0.28997919	0.133054301	0.299723059	0.239863098	-0.157261699	0.548374236	-0.098024502	0.009970491	0.552010179	-0.163071483	-0.258393437	0.042471271
IMAGE:1606275	C20orf149--Chromosome 20 open reading frame 149	1	-0.351033211	-0.558717608	-0.320003241	-0.157658935	-0.233682439	-0.392587185	0.863044441	-0.369076461	0.438655704	-0.372088969	-0.018974615	0.097332172	-0.272234738	-0.113167688	0.065678746	-0.584987462	-0.589999437	-0.328494489	-0.609439611	0.058141384	-0.512309551	-0.852982402	-0.335153222	-0.12311662	-0.416002929	-0.292737752	0.106583573	0.146691367	-0.174422845	0.226712465	-0.777664304	-0.069061197	-0.394214869	-0.286362886	-0.261863559	-0.25018248	-0.482483029	-0.161055744	-0.079989493	-0.268853277	-0.559893012	-0.425768882	-1.08172226	-0.511659324	-0.283259571	0.143808424	0.185122952
IMAGE:814235	TCEAL8--Transcription elongation factor A (SII)-like 8	1	-0.136679947	0.270819694	-1.250828505	0.269146591	0.083926514	0.087243624	0.452384233	-0.528537929	-0.103156216	0.099510007	-0.723058581	0.369890273	-0.093591042	-0.074528344	-0.395405769	0.225080892	-0.16363731	-0.306652933	0.346324265	-0.441859066	-0.401252121	-0.172217816	0.205549479	-0.22480388	-0.050282001	-0.00113594	-0.788030803	-1.150746226	-0.341034979	-0.510907352	0.373758644	0.325060546	-1.356038809	-0.169502035	0.082412586	0.061754007	-0.126656383	0.595000088	-0.00698728	-0.064986318	0.285877168	0.431710094	-0.396707118	0.349588126	-0.016802114	-0.263458401	-1.061640382
IMAGE:267634	RAF1--V-raf-1 murine leukemia viral oncogene homolog 1	1	-0.242040083	-0.422857374	-0.481285512	-0.323325425	-0.254418164	-0.036771525	0.215693861	-0.634307384	0.100092761	-0.317627788	-0.42591387	0.255097419	-0.254311532	0.218985975	-0.249442086	0.305132508		-0.017591277	0.14505966	-0.344817013	-0.261666	-0.112984084	0.056932703	-0.039215803	-1.128659606	-0.570422947	-0.068155363	0.167007357	0.068464145	-0.243653283	-0.226611272	-0.660580277	-1.047351003	-0.645271599	-0.19270274	-0.167002931	-0.075119682	0.007226875	0.724722564	0.117298402	-0.064713307	-0.413907051	-0.294067174	0.084510297	-0.593175828	-0.755939424	0.099756055
IMAGE:392589	FLJ38968--Hypothetical protein FLJ38968	1	-0.3575598	-0.388349801	-0.17126736	0.106029451	0.242264733	0.153688192	0.600955546	-0.528527021	0.563463092	0.071310364	0.375539631	0.357144743	-0.23441653	0.060861759	-0.437748283	-0.27403447	0.048987549	0.10143856	-0.068587206	-0.513262808	-0.009998306	-0.193444967	0.031336594	-0.023843102	-1.073228359	-0.96080935	-0.90693903	-0.440234989	0.250658542	-0.060275696	-1.083708763	-0.567015111	-0.4480111	-0.299065053	-0.136852831	-0.073155887	-0.130865425	0.238975093	-0.170589507	0.243297622	-0.097930267	-0.582769811	-0.035985321	-0.20715639	-0.907390893	-0.872855663	-0.263970256
IMAGE:2321318	--MRNA; cDNA DKFZp434I212 (from clone DKFZp434I212)	1	-0.684319615	0.635578513	0.32987085	0.115418792	0.016145568	0.034757212	1.234150648	0.593671918	1.253512025	0.780990779	0.278304666	0.736286342	0.208785623	-0.160204217	0.128992796	0.359771192	0.108644731	0.362430602	0.149252579	1.045134187	-0.15710856	0.430891603	-0.048681051	-0.399385065	1.483191848	0.831454217	1.50230217	1.191164136	1.142541051	0.604495764	0.163427383	0.225753337	-0.371772736	0.050367076	0.031923071	0.158547193	-0.245564416	0.999177694	0.30157277	1.058756948	-0.598562419	-0.718804479	0.057286132	0.150520489	1.022224069	2.063109159	0.547773123
IMAGE:712914	NOD3--NOD3 protein	1	1.30120647	0.765314639	0.566487432	0.479464442	1.074869394	0.350719303	-0.228927627	0.091619454	0.563328505	0.422854692	0.366019934	0.047765408	0.426826745	0.30443424	0.477017015	0.393031418	0.346370369	0.023449142	0.006059848	0.055975199	0.382027715	0.468479753	0.345366925	0.363219678	1.306541324	0.900118172	0.579236686	0.599403441	1.012899637	0.940933287	0.092813566	0.675091505	0.472795278	0.938721716	1.381495833	0.679413974	0.724987388	0.416914016	0.679033577	0.111115232	0.572453916	0.177477255	-0.076189123	0.782134891	0.518207133	1.06494534	0.026796343
IMAGE:2394006	MRE11A--MRE11 meiotic recombination 11 homolog A (S. cerevisiae)	1	0.923790276	1.106921673	1.086979389	0.821679771	1.470927835	1.086233616	0.995629549	1.012268424	1.06129694	0.651558697	0.12455488	1.367418885	0.799621224	0.434652001	0.369979054	1.07341063	1.393335462	0.828384519	1.026589274	0.495350748	0.677270114	1.560623646	1.128403068	0.754447281	1.693016648	1.417046666	0.769108355	0.989012003	0.471489787	0.453551471	-0.259836465	0.872528434	0.660817146	0.295860142	0.760190666	0.833343148	0.453233719	0.827051759	1.272944331	0.979364276	1.252097964	0.276916325	0.598032296	0.937095761	1.420803785	0.590849996	1.110424876
IMAGE:788654	GRB2--Growth factor receptor-bound protein 2	1	-0.522905111	-0.900131404	0.595352411	0.209856659	-0.418873549	-0.03308126	0.494746	0.529036224	0.622630477	0.424743712	0.203495488	0.093251608	-0.520500898	-0.569453716	0.531343222	-0.422478557	0.12209738	0.339958251	0.116689011	0.419521242	-0.044676911	-0.35087353	0.055825148	-0.263256669	0.236330837	-0.396533668	0.564195991	0.466356218	0.191100642	0.564758897	-0.104723245	-0.413022697	0.48122862	-0.303263545	-0.483549833	-0.280261338	-0.642210305	0.576620281	0.356210589	0.641589761	-0.472222954	-0.556317747	0.118392393	-0.327820092	0.185661703	0.418608636	0.114867352
IMAGE:1631383	SUV39H1--Suppressor of variegation 3-9 homolog 1 (Drosophila)	1	0.450709939	0.031313259	-0.228962958	0.223808035	0.040079419	-0.151394516	0.3493146	0.458957136	0.448607594	0.589997053	0.491109133	0.018685902		0.442195714	0.609991372	0.347757131	0.485152841	0.293311477	0.496247202	0.209037766	0.240243852	0.135760412	0.026079567	0.07821577	-0.157623634	-0.166212201		0.152051002	-0.092414513	0.209011376	-0.369929612	0.226384401	-0.352093846	-0.083852835	0.077171974	0.398059338	0.632008076	0.693651736		0.736982286		-0.100110479	0.183138728	0.377081871	-0.100041747	-0.043519244	0.211722299
IMAGE:461442	ARID1A--AT rich interactive domain 1A (SWI- like)	1	1.09512651	-0.438554466	-0.193939701	-0.509704232	-0.056948725		0.054188889	0.134097323	-0.145375937	-0.526502967	0.230539754	0.308038533	-0.288562685	0.428355396	0.506537497	0.067447364	0.482871294	-0.021582296	-0.762175083	-0.278775901	0.262280852	0.514752805	-0.335168839	0.047140293	-0.7605353	1.584927678	0.266931146	0.567852795	-0.239682078	-0.463453323	0.049767274	-0.395320684	-0.754805982	-0.203758404	0.894865632	-0.384424537	-0.151982054		-0.020271219	-0.395492762	-0.421919316	0.172060117	0.154460147	-0.279902369	-0.793439031	-0.418724716	0.456263751
IMAGE:1639640	--Similar to Eukaryotic translation initiation factor 5A (eIF-5A) (eIF-4D) (Rev-binding factor)	1	0.048752286	0.35754022	-0.213598952	-0.196015552	-0.066007495	-0.405061156		0.276131123	0.444354385	-0.222972378	0.2727139	0.393712819	0.480695367	0.560344279	0.367356062	-0.137108028	0.03303387	0.075797029	0.03100891	-0.777653158	0.403757244	-0.394607991	0.151744664	-0.57156384	-0.047141537	0.058236081	0.313419789	0.652074456	0.549139559	0.21255134	1.632177114	0.03858912	-0.329344034	0.464875519	-0.124969453	-0.292169243	-0.115600862	-0.220244125	0.126162872	-0.486609012	-0.539251447	0.143078849	-0.051386438	-0.791000187	0.646881282	0.160699382	-0.177000657
IMAGE:825671	NCOR1--Nuclear receptor co-repressor 1	1	1.015158534	0.526176572	-0.308939248	0.459749877	0.627957582	0.985413253	0.769837081	1.2469064	0.484771907	0.773075461	-0.075726599	0.05946891	0.260933042	-0.201956451	0.468269914	0.191078648	0.537311494	0.566491485	-0.143881038	0.281220168	0.956261814	0.551110685	0.162164107	0.731169939	0.088367425	0.845771849	0.183856085	-0.127594873	0.370712191	0.568795025	0.17080462	0.296342641	0.201118827	0.146477848	0.545248091	0.237941265	0.512171626	0.38181898	0.735154569	0.49133563	0.327275604	0.343861818	0.458767056	0.138413712	0.469667643	0.410960078	1.28249836
IMAGE:687397	ABCD3--ATP-binding cassette, sub-family D (ALD), member 3	1	-2.043539762	-1.804335237	-1.653538465	-2.006931305	-1.545903444	-1.739068031	-1.878670812	-1.376740932	-1.59358418	-1.246418476	-1.047766209	-1.267364144	-1.64453125	-1.716410398	-1.69386363	-1.525973082	-1.902973175	-1.691857934	-1.181676149	-1.19593358	-1.859440804	-1.989836097	-1.925876141	-1.724423051	-1.489212871	-1.802992463	-1.011817336	-1.210470915	-1.290223718	-1.262073636	-1.267859221	-1.672244549	-2.021497488	-2.189334393	-1.688878655	-2.059280872	-2.03625536	-1.694000602	-1.61131978	-1.979932904	-1.850519657	-1.56619215	-1.676388383	-2.022115231	-1.342286229	-1.354894638	-1.807410598
IMAGE:756666	PPP1CA--Protein phosphatase 1, catalytic subunit, alpha isoform	1	-0.695122838	-0.469359875	-0.49309659	-0.564425409	-0.952438533	-0.395526409	-0.42491135	-1.328849554	-0.013248512	-0.813700378	-0.716478705	-0.306377918	-0.499461293	-0.284936905	-0.916754246	-1.062090158	-0.777965665	-0.680782497	-0.668571949	-0.757468224	-0.891490877	-1.034303188	-0.486271471	-0.623557806	-1.261577964	-1.042852044	-1.018685818	-0.474299759	-0.388626158	-0.657498062	-0.884039581	-0.900288105	-1.315099359	-0.8565014	-0.807403088	-0.481502384	-0.724971116	-0.530039251	-0.465797007	-0.459091216	-0.427606046	-1.422235966	-0.986313879	-0.673505008	-1.038437009	-1.244568944	-0.749710083
IMAGE:838692	MAP3K7IP2--Mitogen-activated protein kinase kinase kinase 7 interacting protein 2	1	0.922733605	0.43105641	-0.955388844	0.46527943	0.900695264	0.805235803	0.684404373	0.703701615	0.734831572	0.982157111	0.496670336	0.587439299	0.425309807	0.96082449	0.388862669	0.864508033	1.070465684	0.998556077	0.081069417	0.08649493	0.932045817	0.44735691	1.048451424	1.083684206	0.30932945	0.169262081	0.363365412	-1.091552973	0.782402098	0.211403623	-0.560117066	0.689598262	0.047820672	0.51686734	0.535068333	0.328150839	0.741871178	0.91323334	0.777829707	0.6743927	1.013350606	0.408282667	0.825422406	0.916527689	0.126053765	-0.202762857	0.344275266
IMAGE:46248	PARP1--Poly (ADP-ribose) polymerase family, member 1	1	-0.002288894	0.388092101	-0.344288349	0.181162238	0.670910299	0.072238632	-0.94927001	-0.543880463	-0.496715724	0.243980095	-0.194960877	0.275749087	0.538811147	0.391414911	-0.174465954	0.846010268	0.101443343	-0.533460796	0.504386723	0.655190349	-0.093821488	0.803471148	0.271620423	-0.223627999	-0.006312951	0.172772735	-1.055995941	-0.033670641	-0.314657688	-0.684936821	-0.404631972	0.290459484	-1.326057076	-0.295049161	0.40395382	0.055204365	0.738256156	-0.351851463	0.250677705	-0.303694755	0.630167484	0.60061419	-0.026670836	0.387498647	-0.011520638	-0.314268321	-1.450123668
IMAGE:246786	CMKOR1--RDC1=orphan G protein-coupled receptor	1	-1.282583952	-0.378530443	-0.529068232	-0.6488989	-0.724505007	-0.073740363	-0.622834086	-0.83697772	-0.234388173	-0.356788158	-0.823201895	-0.453754783	-0.962711155	0.139874771	-0.25325042	-0.954144299	-0.465924233	-0.774591386	-0.752159715	-0.848996639	-0.885341525	-0.832315385	-0.278071046	-0.09399306	0.13373743	-0.496993184	-0.837265432	-0.528232574	-0.27657789	-0.215768501	-0.566015899	-1.227920413	-1.780062675	-0.9720819	-0.418649107	-1.027738571	-0.734796643	-0.732029796	-0.492620319	-0.594381034	-0.787577152	-0.495813131	-0.666906059	-0.058849823	-1.214480877	-0.520551503	0.26638931
IMAGE:1933127	GJA12--Gap junction protein, alpha 12, 47kDa	1	-0.715787351	-0.906422377	-0.333477378	-0.45889917	0.096778542	-0.598116517	-0.439729214	0.123371899	-0.083405375	-0.496894479	0.130551532	-0.762427449	-0.10136497	-0.314430147	0.515160263	-0.438201964	-0.999113381	-1.281901836	-0.606339216	-0.562939465	-0.91895777	-0.61852926	-0.484551758	-0.589203358	-0.926599145		-0.890006661	-0.121798009	-0.033225834	0.177366242	-0.229043975	-0.523064375	-0.363671511	-0.864327908	-0.579189599	-0.415026337	-0.102819622	-0.235369042	-0.456108481	0.178945526	-0.677300334	-0.6190871	-0.812886417	-0.342653006	-0.418728501	-0.453897595	-0.60412693
IMAGE:2569462	AK2--Adenylate kinase 2	1	-0.898210943	-0.798748016	-0.851749659	-0.745281756	-0.313408613	-1.048569083	-1.339614511	-1.330239296	-1.303666353	-0.925614238	-0.540033162	-0.647006869	-0.607087314	-0.856557965	-0.804172814	-0.47168842	-0.996548891	-1.092871547	-0.093649954	-0.320495695	-1.244628549	-0.114592612	-0.830993712	-0.683991849	-0.83316642	-1.03949666	-2.000632763	-1.231425405	-1.333757162	-1.649425626	-0.551540077	-0.837263346	-1.404602766	-1.699108839	-0.811328053	-1.020052314	-0.479534358	-1.08703208	-1.005152702	-1.112201333	-0.576716423	-0.816126883	-1.150461555	-0.557380259	-0.31196022	-1.103604913	-1.648267031
IMAGE:1475574	CSF1--Colony stimulating factor 1 (macrophage)	1	1.0208776	0.081985474	1.554862499	3.058409214	0.700925708	0.583006501	2.581117153	0.025519408	-1.040006399	0.087815367	0.155345932	-0.46526292	2.99078083	2.385346174	-0.419566602	0.383414209	0.72543633	1.52145493	1.582943439	-0.76194793	1.445596337	0.217297092	0.498487234	0.634163022	-0.062881373	2.257400513	0.402197033	1.041259408	0.512087584	-0.66892314	0.312768817	0.687698185	1.356451631	2.351871252	1.889308929	2.408275604	3.364612341	-1.43547523	-0.229372174	-0.662342191	1.300003529	0.047984112	-0.025989329	0.553222656	0.942436159	-0.746883392	1.130561829
IMAGE:2012135	C3AR1--Complement component 3a receptor 1	1	-2.767198563	-2.156825781	0.067745641	0.254472911	-1.931559563	0.079522811	0.901442587	1.704979777	1.67995441	1.241697907	1.714359641	0.423064649	-0.426540107	-0.806270301	1.748706102	1.027344942	2.234330177	2.533319712	0.503590286	2.285558701	1.351696491	0.608603954	1.109205723	0.007999239	-0.145285785	0.051248316	1.263133287	0.33680588	0.809451163	-0.64699012	-2.53400445	-2.128000736	-3.345157385	-0.597869217	-2.597753763	-0.57039094	-2.652428389	-0.204843596	0.524050713	2.347951889	-2.092155218	-1.865331173	1.492806435	0.020535955	-1.001531363	0.334989876	-0.36859262
IMAGE:591266	FAT--FAT tumor suppressor homolog 1 (Drosophila)	1	-0.544160903	-0.767609298	-0.072259843	-0.903390169	-0.475399256	-0.044539895	-1.259656191	0.164730951	-0.599868417	-0.473807544	0.213004813	-0.92250514	-0.556120515	-1.024366975	-0.131158844	-0.346735895	-0.166826189	-0.244839638	-0.229724795	0.216522247	-0.054731004	0.648227692	-0.552724361	-0.256060004	-0.066467874	0.394882441	0.205426976	-0.279715121	-0.107476085	0.320769846	0.299990118	-0.901590526	0.705762684	-0.609114289	-0.517667234	-1.12621963	-0.313839167	-1.497586012	-1.295931458	-0.783721149	-0.57898885	0.419845253	-0.19530797	-0.831496119	-0.322655052	0.199838355	-0.137153909
IMAGE:785804	CECR5--Cat eye syndrome chromosome region, candidate 5	1	-0.879258096	-0.394841999	0.778992116	-0.921971321	-0.309485674	0.187242985	-0.765058696	-0.545461953	-1.04985857	-0.862406671	-0.231714547	0.043282919	-0.733689785	-0.873389184	-0.337674707	0.014138281	-0.003686291	0.164175287	0.807807148	0.512602448	-0.271156192	-0.332796723	-0.566494763	-0.157433227	0.174122304	-0.126059324	-0.236948013	1.133325815	-0.064163059	-0.246798739	0.390314937	-0.542823911	0.246137813	-0.678944051	-0.263625413	-0.891396701	-0.787723482	-0.821102083	-0.895869851	-1.04166019	-0.693061113	-0.350720972	-0.202059031	-0.494288176	0.238655627	-0.095364586	-0.575150251
IMAGE:2310556	DUSP10--Dual specificity phosphatase 10	1	2.327548742	1.686912775	1.006181717	0.677807033	1.176125169	1.361195564	0.800238729	2.36704874	1.650875092	1.307917953	1.660181403	0.904141366	0.777798355	-0.320012718	1.288858414	0.700093448	1.207634926	2.014701128	0.739189565	0.972222447	1.348871231	0.35765788	0.748847723	0.864914715	1.429655194	0.451560318	1.725322008	1.9732126	1.004692674	1.922072887	2.928385258	1.368023992	0.644845366	1.39083457	1.181764722	0.9708516	0.799265504	1.8608495	1.794905901	0.983907104	0.483152062	1.478958726	1.043673396	0.212414667	1.443171978	2.045570135	1.29897213
IMAGE:810944	#NAME?	1	-0.8132267	-0.760196507	-0.897938907	-0.282144785	-0.936202049	-0.390432596	0.954190731	0.150771409	0.786964715	0.108008087	0.539884508	0.121993259	-0.282531142	0.05728839	0.19321242	-0.26192382	0.032874681	0.292309433	-0.516279519	-0.278183401	-0.082333617	-0.528267562	-0.47496751	-0.187058434	-0.474380463	-0.679241657	0.613875628	0.300029218	-0.207050592	0.523948789	0.051218353	-0.458436221	-1.248984814	-0.295907617	-0.80048126	-0.415928215	-0.474927813	0.584234416	0.173804358	0.327512801	-0.724982083	0.701053143	0.196226999	-0.305626005	-0.345023513	0.556035578	0.746739566
IMAGE:1925280	TUSC4--Tumor suppressor candidate 4	1	-0.692015648	-0.546425223	-0.239162728	-0.51133126	-0.225292668	-0.296175987	-0.480509609		-0.106310748	-0.473882943	0.033396307	-0.58396697	-0.495473385	-0.431869417	0.042806227	-0.528852284	-0.925573349	-1.018926144	-0.76269877	-1.075864792	-0.977123439	-0.714311123	-0.323340595	-0.495395839	-0.646854162	-1.330350518	-1.119075179	-0.574245274	-0.149361804	-0.141975731	-0.786595821	-0.034395389	-0.396048218	-0.944479883	-0.567411065	-0.261656165	-0.322142512	-0.037712205	-0.148774534	-0.434156001	-0.369240314	-0.536119401	-1.331580877	-0.235685334	-0.398710191	-0.814542711	-0.424694777
IMAGE:153355	CCL3--LD78 beta=almost identical to MIP-1 alpha=chemokine	1	3.682253599	2.400268793	2.570827723	4.700857162	1.657025218	0.144257784	5.127523899	1.132444024	1.616380334	0.48365888	1.107616425	0.845204592	3.569010258	3.429805994	0.091850862	0.041481636	0.941703796	0.939378858	2.446735144	-0.225049198	2.426999569	-0.507112622	2.092749119	2.496731758	-0.798217475	2.970420837	1.322433472	1.881070971	0.335521519	0.3500579	1.511825562	4.432572842	4.312451363	4.007605076	1.810802698	5.032679081	4.24423933	2.557249308	2.685073376	1.62829566	2.698001862	0.624546885	0.915320337	1.052474499	1.885784507	-0.670509458	1.840886593
IMAGE:2566047	PTPN4--Protein tyrosine phosphatase, non-receptor type 4 (megakaryocyte)	1	-0.094518796	-0.081404462	-0.361856163	-0.456908971	-0.048207562	-0.05836691		-0.237892225		-0.426288903	-0.216858357	-0.54368794	0.194894448	0.17042461	0.140536204	-0.354569286	-0.231638968	-0.503440499	-0.28599748	-0.531391382	0.114492849	0.608888209	-0.182173148	-0.279146701	-0.289189994	-0.680112243	-0.546160877	-0.163688183	-0.673153281	-0.448022962	-0.368976086	0.081850037	-0.161760122	-0.123237088	-0.045023892	-0.459987938	0.482031167		0.037396342	-0.095293812	-0.280171901	-0.026427062	-0.291553408	0.144703165	-0.792514503	0.050860003	-0.514433146
IMAGE:2406134	MAPKAPK3--Mitogen-activated protein kinase-activated protein kinase 3	1	-0.417253345	-0.834553778	1.462776899	1.00410223	-0.462883413	0.305567533	1.549844503	-0.339295983	1.249661565	0.023171721	0.261087954	0.746284664	-0.194552019	-0.154325292	-0.057177808	-0.434721678	0.338015765	0.981427372	-0.124183849	0.120783433	-0.095591545	-0.449678242	0.107054874	-0.032888528	-0.484997809	-0.724079967	0.092975192	0.877768934	0.171843827	0.400912583	-0.530850053	0.132592723	0.524330974	0.324242651	-0.660989702	0.125907511	-0.537875354	1.294648409	0.446613222	1.232303858	-0.40991357	-1.575826049	0.396816224	-0.264732033	-0.080810606	-0.568988621	0.064306043
IMAGE:79045	CDW92--CDW92 antigen	1	0.521272719	-0.586892486	1.613817096	0.801198602	0.299198538	1.604313493	1.124194026	1.286392093	1.028973103	1.233247876	0.647893965	0.036914807	0.016595725	-0.097999461	1.274915099	1.731950402	2.429750443	2.646042109	1.427873492	1.890534759	2.030174971	1.570201993	1.137408733	0.680781245	1.932208896	1.04998064	2.573266268	1.528649092	1.671930075	2.498487711	1.151797652	0.325072825	1.719595432	0.369701385	0.806305289	0.534499109	-0.011582724	0.754787683	0.522676647	2.197304487	-0.168620557	0.426675767	2.643189669	0.887011409	1.912880898		2.720291138
IMAGE:1917941	H2AFV--H2A histone family, member V	1	-0.587155104	-0.781659365	-0.457721174	-0.56588465	-0.312043399	-0.284117758	-0.297987908	-0.078153782	-0.153113693	-0.181196496	-0.246121347	-0.476180822	-0.611435235	0.014051167	0.098369457	-0.472096264	-0.837212563	-1.086855292	-0.626404047	-0.919866204	-0.877160192	-0.66759485	-0.204813555	-0.422013551	-1.19935894	-1.262814403	-0.862271965	0.009770579	-0.333751798	-0.111348219	-0.670863688	-0.721371293	-1.253194332	-0.770065546	-0.404231846	-0.668443322	-0.701263964	-0.661479354	-0.400228322	-0.310537934	-0.490536422	-0.546716928	-0.877075553	-0.448100835	-0.129893258	-0.832030773	-0.065690622
IMAGE:868368	TMSB4X--Thymosin, beta 4, X-linked	1	0.419645339	-0.165032774	-1.474341154	-0.605431199	0.361300647	-0.278863341	-1.605772376	-0.190780655	-1.57548213	-0.313984573	0.143945321	-0.926380217	-0.942783117	-0.181789547	-0.450686127	-0.304785401	-0.300559431	-0.591059566	-0.200467542	-0.828196406	0.061058234	-0.575478017	-0.194024831	0.281348497	0.027213221	0.420017868	-1.574673533	-1.840459466	-0.619838178	-1.01527071	-1.133817196	-0.104180701	-1.930423498	-0.398500919	-0.019167047	-0.823656797	-0.347762704	-0.776357532	-0.345289916	-1.306532264	-0.352090925	0.065521933	-0.715644598	-0.265097916	0.315609038	-0.307823837	-1.453878284
IMAGE:1473304	AKR1C3--Aldo-keto reductase family 1, member C3 (3-alpha hydroxysteroid dehydrogenase, type II)	1	1.724683523	0.345808327	-0.496783942	0.528205693	1.059089899	0.528311074	1.163753986	0.483060658	-0.028519677	-0.424046457	0.050838113	-0.305182695	0.268807024	0.406204313	0.471252203	-0.239817947	-0.144769579	0.876182079	-0.48852855	-0.004551085	0.744703412	-0.032960195	-0.094111882	0.138989702	-0.975111544	-0.672249794	-0.191466495	-0.434780687	-0.359389573	1.201597691	0.587326586	0.143492803	-0.098568663	0.608416378	0.413511395	0.47771576	0.356537282	0.92368269	0.718892634	0.829368651	0.243605614	0.352462947	0.228244528	0.840977132	0.004728454	-0.391396731	-0.083179131
IMAGE:80504	TNIP1--TNFAIP3 interacting protein 1	1	1.122185469	1.507266402	1.006672621	1.807521343	1.180992603	1.198950052	2.592984438	0.226924121	1.659186959	1.279930592	0.943897545	1.427416444	1.511169195	1.433415174	0.288755089	0.683027804	0.751475632	0.796003401	1.543000937	0.092380464	1.252878904	0.4454979	1.406114578	1.520160317	-0.216967568	0.057294734	0.047326174	0.646850228	0.535456359	0.271735251	-0.125050262	1.666111827	0.481218547	1.35677743	0.827839553	2.172175646	0.925210714	1.651294947	1.707366586	1.696769476	1.699821472	0.032470603	1.454435468	1.556191444	0.104482785	-0.124793276	0.710545421
IMAGE:324225	RARRES3--Retinoic acid receptor responder (tazarotene induced) 3	1	-1.067613125	-0.753850222	-1.146673322	-2.536527157	-1.155166626	-1.579981208	-2.589730263	-0.767600358	-1.198340297	-0.816041648	-0.557045758	-1.650392175	-0.58864677	-0.486012936	-0.643559277	-0.529049337	-1.455827475	-1.30621171	-1.649664879	-0.655947447	-0.831609547	-1.269153953	-1.314469337	-0.931248248	-1.739727378	-2.190358162	-2.503423929	-0.387565315	-0.575164497	-0.770318627	0.850764811	-1.164382815	-0.938273489	-1.79535079	-1.435057282	-1.593674421	-0.951249421	-0.730745494	-0.354284972	-1.528522253	-1.160778403	-0.483648986	-1.703307629	-1.241360307	-1.180027604	-0.735399783	-1.859627128
IMAGE:740130	POLR2A--Polymerase (RNA) II (DNA directed) polypeptide A, 220kDa	1	0.547035396	-0.109987214	-1.294285297	-0.143667132	0.209482491	0.29644087	0.244859502	-0.818332016	0.059458781	-0.063142411	-0.417082727	0.233396724	-0.02391074	0.453162909	-0.583696902	-0.055937842	-0.110990487	-0.30137229	-0.092920162	-0.302181453	-0.223381191	0.155692592	0.062864177	-0.231253058	-0.572613657	-0.103280783	0.050044432	-0.903136194	0.285911471	-0.081565216	-0.648640156	0.374658614	-1.371522069	0.448480755	0.485470951	0.322158128	0.537644684	-0.397102296	0.313237935	0.181437433	0.079588458	0.01993268	0.112975851	0.147159383	-0.497781843	0.005741992	0.201082587
IMAGE:1455242	#NAME?	1	1.338267088	1.062891245	1.349461675	1.163525462	1.229238391	1.0359056	1.621497035	0.658295512	1.27791059	0.377197802	0.360832155	0.718793035	1.041410685	0.846548259	0.526623189	0.128426462	0.571995497	0.758064091	1.259966612	0.608522713	0.359334826	0.283183932	0.989367664	0.79239881	-0.199071795	0.021247264	0.338377148	0.200961113	0.308581889	0.449876636	0.044345848	1.285203695	1.49922502	1.593532324	0.793440998	1.468255401	0.905716121	0.987696528	1.123444438	1.21311307	0.401842058	0.311472505	0.446836025	0.56229651	-0.1257274	0.389663488	0.657863259
IMAGE:297589	AIM1--AIM1=non-lens beta gamma-crystallin like protein=associated with chromosome 6-mediated suppression of melanoma tumorgenicity	1	-0.955150783	-1.317092538	-1.299894571	-1.493959665	-0.499011219	-0.410822064	-1.260846496	0.375339091	-0.822758317	-0.241694048	-0.21782352	-0.481156439	-0.787340641	-0.874450028	-0.570454001	-0.17782855	-0.400857061	0.07166744	-0.290305257	0.362636507	-0.199801743	-0.859004438	-0.161238983	-0.446013451	-1.16724956	-1.669191003	-1.06767416	-0.883577406	-1.201847672	-1.122095704	0.365400165	-0.867501199	-0.711088359	-1.422495842	-0.585455596	-1.516651034	-0.621831119	-0.628999889	-0.60097754	-0.489912122	-0.625552535	0.202399641	-0.313209116	-0.448760837	-1.103604078	-0.64680326	-1.113660336
IMAGE:345752	C12orf2--Chromosome 12 open reading frame 2	1	-0.854437172	-0.744720936	-0.638047993	0.023287158	-0.191521928	-0.28024444	0.904021204	-0.341381162	0.204889566	-0.335450202	0.006918197	0.039163418	-0.610334456	-0.08800967	-0.101979665	-1.076115012	-0.645114481	-0.70544368	-0.929773569	-1.611747622	-0.758159459	-1.155297756	-0.306631655	-0.407745272	-0.428619325	-0.574363053	-0.133237943	0.065786213	-0.160473898	-0.21564576	-0.46197474	-0.307233751	-0.675533652	-0.446792305	-0.331607938	-0.003241879	-1.127907634	-0.453985393	-0.215491667	-0.46883589	-0.683937252	-0.685966492	-1.091189027	-0.613104939	-0.432804197	-0.656403542	-0.350920081
P48460	--lymphotoxin beta (TNF superfamily, member 3)	1	-1.197517991	-0.438788623	-0.770782053	-1.680607915	0.405506134	-1.727036119	-4.496064186	-3.092585564	-3.397679806	-1.907677412	-1.243073106	-0.779856205	-1.482976675	-0.96636951	-2.483214378	-0.646982193	-1.686807513	-2.206876993	-1.075152278	-2.038697481	-1.2293154	-1.867547154	-1.375027418	0.204369977	-2.738408327	-1.742137194	-3.821408749	-1.826343179	-1.701203227	-1.877929926	-1.660153508	-0.762147427	-0.959370434	-2.166794062	-0.914160609	-1.494321942	-1.131877303	-3.015632868	-2.5148592	-3.145281315	-0.257544637	-1.340054512	-1.912558675	-0.318648219	-2.080419302	-3.132407427	-3.498447418
IMAGE:342647	MAPKAPK3--mitogen-activated protein kinase-activated protein kinase 3	1	-0.867837369	-1.004771113	1.418781996	0.807150066	-0.529043257	0.05751032	1.351244569	-0.584777892	1.053548336	-0.037351605	0.027084837	0.627330363	-0.321160316	-0.168825895	-0.560322642	-0.518508375	-0.067955099	0.394272506	-0.313637972	-0.325567871	-0.25005886	-0.660760701	-0.010375085	-0.155463725	-0.620383799	-0.859891951	0.126544282	0.705239832	0.103160173	0.20249027	-0.486646712	-0.102770902	0.405758411	0.016138557	-0.48779422	0.047889408	-0.762230098	1.217983723	0.371531844	0.877406299	-0.466984361	-1.709114909	0.246002212	-0.391835272	-0.16800046	-0.657584369	0.070320666
IMAGE:80030	RBMS1--MSSP-1=single stranded DNA binding protein	1	0.184657514	0.055788979	1.068846107	0.047447003	0.369493306	0.140709683	-0.314746886	-0.017234338	-0.00549791	-0.030512864	-0.436088741	0.261248887	0.061856803	0.213301122	-0.214605734	0.172921941	0.141667008	0.220862299	-0.200474396	0.663452029	0.492355138	-0.03757263	0.341132075	-0.221922576	-0.243261755	-0.217624456	-0.543081224	0.506468296	-0.263839334	0.318582535	-0.607700944	0.155802518	1.489952207	0.093198687	0.270245999	-0.528449118	0.673405766	0.137556717	0.230771005	0.125250414	-0.257686108	-0.542423964	-0.216389224	0.094868243	-0.565799594	-0.106562197	-0.263265431
IMAGE:1558561	ATRN--Attractin	1	0.90047878	0.091424525	0.721037686	1.268266916	0.84341687	1.36863029	2.015687466	0.93945384	1.96401298	1.190040827	0.310609549	1.697471142	0.504060507	0.480166465	0.752991438	1.679601789	2.10731411	1.886975765	1.483976364	1.139758229	1.03875494	1.037223577	1.411023617	1.000954628	0.133865878	0.347265989	0.998647153	-0.005893044	0.014584377	0.272084624	0.194588244	1.067967534	1.129706621	0.439869195	1.359920859	0.89851284	0.634767532	1.939163804	1.528954744	1.637278557	1.238909364	1.13333261	1.745805383	1.308562994	0.335138708	-0.200925916	0.723360419
IMAGE:243549	MYB--V-myb myeloblastosis viral oncogene homolog (avian)	1	-0.244482905	-0.6641559	-0.798740268	0.597091258	-0.719535828	0.058942631	0.840254843	0.101334646	-0.098141029	-0.43354097	-0.164653301	-0.746684551	-0.219947189	0.018081697	-0.080235556	-0.404300421	-0.478684187	-0.365524471	-0.678023338	-0.018047797	0.177404612	-1.218516469	-0.241826504	-0.423148096	-0.987327158	-1.067034125	-0.600668252	-0.679202855	-0.402605534	-0.135670155	0.006901446	-0.021756975	-1.056458116	-0.261177868	-0.273774058	0.365616173	0.048228581	0.195905179	0.639789879	-0.029791964	-0.39339155	-0.120917186	-0.185629889	-0.633760333	-0.704503834	-0.269781858	-0.515623987
IMAGE:825577	STARD3--START domain containing 3	1	0.084736414	0.141442195	0.366872102	0.57642746	0.150474027	0.067322947	0.714074314	-0.07643725	0.640438795	0.330300421	-0.114674896	0.420788616	0.145513311	0.440705299	0.127760708	-0.148235485	-0.103611484	-0.056978501	-0.196771577	-0.22648412	-0.190690026	-0.284846544	0.301833868	0.32120803	-0.23502098	-0.422016263	0.031489063	1.067007661	0.209633082	0.22256051	-0.263315678	0.055892602	-0.092542708	-0.046104468	0.130608752	0.372721672	0.217097074	0.296155125	0.498605967	0.483681768	0.004137087	-0.65283823	-0.320066959	0.031142887	-0.113238074	-0.307450026	0.155202046
IMAGE:845630	SUCLA2--Succinate-CoA ligase, ADP-forming, beta subunit	1	-0.306605995	-0.084574699	0.444021195	-0.433678925	-0.504961371	-0.323839784	-0.960997999	0.024240676	-0.648272872	-0.3001782	0.382110476	-0.336274952	-0.473710716	-0.482638061	-0.449402124	0.215100154	0.302211285	0.130543157		0.218343496	0.1582679	0.133979768	-0.061665587	-0.121114284	0.705696762	0.458556682	0.638403296	0.63839072	0.237499952	-0.051058572	0.585351467	-0.22883448	0.769104302	0.073585913	-0.063056625	-0.499976009	-0.579981923	-0.888409138	-1.182713151	-0.457511008	-0.15844278	0.176631927	-0.087724142	-0.260242075	0.175885245	0.080715008	-0.069952928
IMAGE:2324147	DPF1--D4, zinc and double PHD fingers family 1	1	0.152509898	1.615944862	-0.207795739	0.170587942	0.711827695	0.314870238	-0.913402319	0.100467972	0.705680192	0.691189945	-0.019551104	1.030109525	0.62085706	0.926923633	-0.378442883	0.446213186	0.003829644	-0.447032213	0.776786029	-0.209144816	0.370853454	0.037879743	0.65078032	0.701915801	-0.03908933	0.316001058	0.256471366	0.140107408	0.406122804	0.323614895	0.00261829	1.347289562	-0.14620176	0.211573392	0.897669137	0.782786787	1.294612408	1.047211766	0.854775369	0.289990366	0.882596672	0.894708037	-0.257688165	0.829501033	0.147929072	0.121145107	-0.180588171
IMAGE:2499057	CEBPA--CCAAT/enhancer binding protein (C/EBP), alpha	1	-3.62441206	-2.466789246	0.158769175	-1.694242001	-2.134844303	0.61511898	-1.364358187	-1.704523563	-1.762035966	-0.09816435	-1.664818764	-0.528871417	-2.380846262	-1.786460757	-0.238072962	-0.101492271	-0.11527393	0.184969157	-0.296135843	0.426682711	-0.674991369	-0.637317359	-0.781560898	-0.726073623	-1.671628237	-1.812932014	-0.366672516	1.381165385	-0.187269881	-0.615747154	-1.248773336	-2.331868887	-2.347308397	-2.667129755	-0.79242301	-2.406177282	-2.782192945	-2.37743187	-1.204796433	-1.411741018	-2.487063646	-2.271371365	-0.858832717	-0.81302309	-0.877418756	-0.476619244	-0.431406021
IMAGE:35789	NRBP--Nuclear receptor binding protein	1	0.778663576	0.560708284	1.143057346	1.426521063	0.458120376	0.705471575	1.773468614	0.08221399	1.369121909	0.441238433	0.133295089	0.665837526	0.803839624	0.902019441	0.276251227	-0.10685835	0.263562888	0.248152182	-0.150217474	-0.032779787	0.309330106	-0.153816253	0.394619375	0.160982341	0.197933421	0.28541261	0.673752427	1.123958707	-0.06397865	0.520863116	-0.15001601	0.757659256	0.308136761	0.651361585	0.120073713	1.11423552	0.693717957	1.273561954	1.22952497	1.280810952	0.128104925	0.074870966	0.078190714	0.30237335	0.50776118	0.087211505	0.540371597
IMAGE:745019	EHD1--EH-domain containing 1	1	0.467417717	1.004333735	0.601331532	1.481307149	0.37951681	-0.136854246	2.162343264	-0.781924248	0.984086394	0.540242374	0.012009374	0.431906641	1.375306606	0.80419445	-0.482131034	0.204948112	0.050420534	-0.251119912	0.085408628	-0.75831753	-0.248564601	0.370395601	0.228765994	0.087261721	-0.63725239	-0.149437353	-0.392803848	0.08522509	0.031278037	-0.22226432	-0.5385741	0.971919179	0.956650257	0.964353085	0.223335803	1.756064534	0.861017168	1.126763582	0.936910689	0.460264623	0.826232076	-0.259076864	-0.070207678	0.578449547	-0.215825796	-0.658246219	0.005963825
IMAGE:187147	RIN2--Ras and Rab interactor 2	1	-1.363613009	-0.715582073	-0.570168793	0.092302844	-1.387508154	0.300878018	1.079310417	0.383283168	1.358621359	0.831946731		0.96073693	0.172208309	0.455695301	0.354524821	0.126920387	0.211595193	0.052494816	0.218016908	0.115232654	0.257196635	-0.605738938	0.640194535	0.062857948	0.14518331	-0.245685652	1.061896563	0.478753656	0.153640687	0.144316182	0.051407792	-0.264039814	-0.951664925	0.003393775	-0.3596766	0.437359482	-0.897642016	0.880071402	0.653230309	1.163954735	0.243304327	-0.251359642	0.160599142	-0.227224246	0.061133076	0.514522433	0.822352886
IMAGE:1933324	MPZ--Myelin protein zero (Charcot-Marie-Tooth neuropathy 1B)	1	-0.631745696	-0.463752151	-0.072451189		-0.138619244	-0.226421192	-0.883561909	0.030389734	-0.48158896	-0.461088568	0.370193362	-0.634563208	-0.1584187	-0.325496644	0.122199528	-0.454782456	-0.575560391	-0.712308168	-0.554014385	-0.192284063	-0.691031694	-0.397938848	-0.559218645	-0.160848409	-0.733273447	-1.348742485	-0.62350899	-0.27220735	-0.1667386	0.211791277	-0.332099825	-0.547760785	-0.377223611	-0.966416538	-0.423380584	-0.568351388	-0.213174626	-0.546810389	-0.46125561	-0.086763106	-0.529928565	-0.513000667	-0.5800457	-0.141410604	-0.399123162	-0.098753236	-0.637935579
IMAGE:729509	VBP1--Prefoldin subunit 3=chaperone that delivers unfolded proteins to cytosolic chaperonin=VHL binding protein-1	1	0.987288058	1.238802195	-0.130090997	1.668316483	0.834569573	1.065983772	1.755101919	0.939545691	0.794730246	0.899938464	0.447158635	1.25814414	1.476848006	1.049138427	0.372304559	1.107262492	0.988771617	1.33400929	1.041668653	0.557010472	1.074118018	0.891106248	0.97940731	0.715050399	0.642766535	0.890778482	0.524631798	-0.294110209	0.364132255	0.187371224	-0.423635691	1.325463057	0.648136139	1.095939875	0.937308371	1.432694077	1.340700865	1.690097928	1.206116319	1.159097195	1.371377707	-0.419048369	1.160222173	1.072198033	0.953951597	0.432306498	0.516206324
IMAGE:271670	TNFSF13--Tumor necrosis factor (ligand) superfamily, member 12	1	-0.616052389	-0.451674968	0.310092658	-0.577080667	-0.758580148	-1.211696982	-0.635636568	-1.215847015	-1.042631149	-1.080619574	-0.412518442	-0.020372463	-0.260272026	-0.847725332	-1.475482464	-1.411801219	-0.902218401	-0.906180382	-1.008190632	-0.174433962	-1.757444978	-0.808196783	-0.964868426	-0.484836221	-0.445300102	-1.129680037	-1.353256106	0.19713214	-0.245835662	-0.5133847	0.206729218	-0.727207482	0.084802851	-0.745482445	-1.079807043	-0.714490235	-0.150263116		-0.791186213	-0.830475271	-1.253255129	-1.277812004	-1.227698565	-0.58261168	-0.894014776	-0.850225031	-0.951087415
IMAGE:1967131	GIMAP2--GTPase, IMAP family member 2	1	-2.089075327	-1.808774352	-2.711487532	-2.71543622	-1.375853777	-2.061033964	-3.654430628	-1.03674674	-2.864470482	-1.848269343	-0.535150468	-1.512025118	-2.401160717	-1.813338876	-1.216626048	-1.304907203	-2.342331409	-2.33898592	-1.784401655	-1.992896795	-1.758715868	-2.215871096	-1.958192468	-1.499335885	-2.256941557	-1.621527314	-2.416424036	-3.303184748	-1.552763462	-1.575765371	-0.865868866	-1.991976857	-2.984284163	-2.353453398	-1.628456593	-2.685958385	-2.473326445	-2.895285368	-2.275411367	-2.796803236	-1.695192456	-0.552364945	-2.326505661	-1.650047421	-1.932972908	-2.16456461	-2.791955709
IMAGE:32109	MARLIN1--Multiple coiled-coil GABABR1-binding protein	1	-0.03045864	0.791751981	0.934353411	-1.276733279	0.097629674	-0.95428282	-1.306200862	-0.382776052	-0.618899524	-0.611523569	-0.544263124	-1.36646843	1.168874383	-0.133158833	-0.929221511	-0.82591033	-1.08447361	-0.56708312	-1.853104234	-0.421430349	-0.897985399	-0.4268938	0.046807773	-0.729897618	-0.567556322	-1.100207686	-1.751939893	0.658590019	-0.814775467	-1.656667352	0.057292435	-0.121147983	0.655609488	0.60528475	-0.451162845	-0.264202267	-0.685279548	-0.336998373	0.471116781	-1.582132339	-0.321670979	-0.610398471	-1.513483763	-0.421085298	-0.148991257	-0.771764398	-0.894453466
IMAGE:487988	CORO1A--coronin-like protein p57=actin binding protein p57	1	-1.481886744	-1.416287065	-1.175594449	-1.335049748	-0.961063445	-1.210963368	-1.5219239	-1.578356981	-1.250146747	-0.972094774	-0.675911903	-0.841200531	-0.988674045	-0.718927503	-1.141988158	-1.056535006	-1.771688223	-1.618023872	-1.576467633	-1.517047286	-2.044350624	-1.726283789	-1.113378286	-0.96638447	-1.427224517	-2.136422873	-1.981540561	-0.930482686	-0.960724354	-0.870805144	-0.850144863	-1.862120509	-1.411752939	-1.152795553	-0.919989705	-0.651971579	-1.290651441	-1.417564511	-0.963785291	-1.387247443	-0.791639566	-1.288844824	-1.9544065	-0.919136107	-1.30639112	-1.153159857	-0.888029993
IMAGE:277187	DUSP16--Dual specificity phosphatase 16	1	1.899435878	2.520504951	-0.51994288	1.498968959	1.531106353	1.084256172	1.347633123	1.562088847	0.928542376	0.717733681	1.95661974	1.176912785	1.754381061	1.806178212	1.581892133	1.459882975	0.944120467	0.504269898	-0.017833281	0.498681128	1.624588609	1.328727484	0.85293597	1.525395274	0.748714387	1.006947398	0.063185126	-0.991805017	1.630416274	0.235803396	0.630233049	2.474780083	-0.398167729	1.873742104	2.195736885	1.967817426	2.788129091	3.238966703	2.318268061	2.110611677	1.733945251	2.722801685	0.306010276	2.071507454	0.946233571	1.566367745	0.543946624
IMAGE:1896335	#NAME?	1	0.060182024	-0.012194237	-0.08506944	0.102159441	-0.054550953	1.281734824	-0.211106002	0.548935711	-0.046398807	0.365283698	0.458255708	0.452508003	0.051596127	0.182761535	0.244731739	0.355603069	0.143991008	0.011983435	0.091210589	0.190913707	-0.158660203	0.446890593	-0.184213802	0.100920819	0.548389018	0.992804885	0.366903871	0.017447498	-0.057511847	-0.011900526	-0.22356686	-0.025036396	-0.732265234	-0.954986632	0.419293076	0.133818313	0.18542552	-0.236648321	0.161759734	0.154154047	0.200625762	0.704083085	0.070619807	0.432386577	0.248126328	0.379050612	-0.258525908
IMAGE:299442	RBM13--RNA binding motif protein 13	1	0.257245243	0.491421789	-0.116552867	0.348568469	0.547133625	1.339707613	0.111722201	0.303465486	0.158251077	0.63269788	0.374736965	0.692913294	0.356920213	0.428028613	0.376638919	0.703099251	0.396390438	0.244337171	0.638502955	0.111695528	0.381394982	0.416863054	0.450744092	0.517952085	0.388930172	0.218896553	0.63236177	-0.100381203	-0.021415336	0.101420902	0.100831144	0.363694906	-0.744805634	-0.028896743	0.496635944	0.353339791	0.642772555	0.097773463	0.364339679	-0.105678454	0.547204614	1.093556404	-0.277595609	0.625504792	0.62062645	0.362059891	0.220716551
IMAGE:769901	CDIPT--CDP-diacylglycerol--inositol 3-phosphatidyltransferase (phosphatidylinositol synthase)	1	0.270324528	0.001092177	0.174826384	0.004915205	0.388012052	0.405871987	-0.131191179	0.010209833	-0.245614856	-0.011263005	0.492867708	0.196267501	-0.011091757	-0.061444957	0.144140825	0.107433595	0.122182555	0.020704722	0.091778405	0.404170334	-0.191697031	-0.023547795	-0.016089037	0.00616134	-0.444277108	-0.63969487	-0.799249172	-0.015332433	0.284646064	0.305617392	0.509756446	0.09087275	0.589009821	-0.38466239	0.087774694	-0.351829857	-0.172127455	0.165835097	0.092031792	-0.025050612	-0.00730131	0.077914655	0.01592575	0.07184694	-0.186834186	0.328970194	-0.482562274
IMAGE:810813	S100A2--S100 calcium binding protein A2	1	-0.127635509	0.336516321	-0.118816681	-0.000203489	-0.298711061	0.44163543	-0.103470124	0.343740463	0.120424472	0.047587063	-0.184705794	0.035599981	-0.088379711	0.442911088	0.171857595	-0.295002282	-0.043474112	-0.144429177	0.277959436	-0.566610932	-0.285876006	-0.603399158	0.144532427	-0.094271675	-0.228741273	0.017678946	0.005721997	0.065643892	-0.067264631	-0.063142799	-0.243432581	-0.449222207	-0.850491762	0.254548728	-0.041120514	0.078010596	-0.091785021	-0.130687624	0.000350391	0.185804412	-0.0463931	-0.185860381	-0.145574436	-0.061306372	0.285803884	0.02082709	0.308786184
IMAGE:2312250	CEBPA--CCAAT/enhancer binding protein (C/EBP), alpha	1	-3.664355993	-3.187786579	0.082669877	-1.832965732	-2.926112175	0.871904492	-1.610315561	-1.878194332	-1.669161439	-0.219882727	-2.43802762	-0.552209973	-2.707751036	-2.040786028	-0.639507413	0.144876108	0.084150501	0.258776665	-0.105884448	0.939951777	-0.500752687	-0.484946012	-0.633332968	-0.936535716	-1.154052973	-2.76210618	-0.653073668	0.897447109	-0.384710491	-0.632021666	-1.626596451	-2.61337781	-2.672217369	-2.7087183	-0.760075748	-2.696723938	-3.659273148	-2.269713163	-1.042796373	-1.542379975	-3.25761342	-3.116138458	-0.720134079	-0.945937097	-1.108827591	-0.708344877	-1.018060207
IMAGE:785574	SNX1--Sorting nexin 1	1	-0.014732352	0.09660355	0.146302372	0.456446469	0.179677114	0.743580222	0.6834113	0.543100834	0.393534005	0.714853108	0.480269492	0.411465019	0.159892425	0.490503013	0.386452734	0.050546788	0.118953802	-0.007506532	-0.126477495	-0.06572257	0.206177458	-0.005066868	0.323487103	0.250302345	0.388620049	0.362082392	0.378604501	0.282207757	0.140075311	0.502102554	0.121038899	0.349954367	-0.677441955	-0.260487318	0.21388264	0.078340873	0.30327028	0.772410154	0.460901439	0.763061583	0.044676621	-0.176828995	-0.153403252	0.154930875	0.645617127	0.736635804	0.35417363
IMAGE:1839226	--Transcribed locus, weakly similar to XP_517655.1 similar to KIAA0825 protein [Pan troglodytes]	1	0.555418015	0.209912911	-0.562081516	-0.036249582	1.084469795	0.714440882	-0.644526124	0.177301422	0.987532258	0.456244469	0.148050815	1.10924983	0.698598206	0.440752447	0.206072465	0.715708852	0.582190692	0.353507489	0.451971173	-1.209650159	0.074950606	0.855525255	0.599504054	0.759007156	0.407589436	0.66076678		0.610749304	-0.137628049	0.051711094	0.502850533	1.422858357	-1.141038418	0.180344731	0.830349922	0.560379028	0.732813239	0.476686358	0.95315522	0.38274321	0.779035628	-0.233337313	0.323473305	1.028886437	-1.134215713	-0.034330279	0.310008198
IMAGE:586996	MGC3130--Hypothetical protein MGC3130	1	0.113955177	-0.071323931	0.536498308	-0.601632714	-0.427302688	-0.874128163	-1.267423272	0.474529535	-1.294993997	-0.77727145	0.347922295	-1.121628165	-0.462017119	-1.317285538	-0.087040529	0.298829615	1.074061632	0.82673049	0.474811465	0.817678988	0.541389167	0.279430836	-0.746658206	-0.105307773	-0.012202124	0.504625261	0.024987925	0.304345757	0.691260159	-0.066106841	1.22250855	-0.643724144	0.917934656	-0.074593589	-0.256432146	-0.554819822	-0.768121719	-1.292427182	-1.272383451	-0.51452446	-1.108561993	0.521735668	0.173859239	-0.506157517	-0.301132411	-0.065701276	-0.149566934
IMAGE:31203	KIAA1374--WD repeat domain 56	1	0.621642709	1.226704359	0.346546799	0.723857582	1.273362279	0.96385771	1.671266079	0.703992426	0.739448607	0.339301914	0.65462184	1.069577098	0.867892742	0.15251793	0.722676814	0.90679884	0.541994095	0.756626427	0.374691755	0.385714352	0.488629997	0.660726547	0.510171115	0.664001942	1.153316498	0.801951468	0.381007671	0.325854748	0.683239341	0.584385037	0.601422787	1.035767436	0.240899339	0.875959337	1.47991991	1.127648354	0.983650744		0.932594478	0.650223255	0.871201515	0.349416792	0.595129669	0.636086285	0.596530855	1.127349138	0.537255764
IMAGE:289716	--MRNA; cDNA DKFZp566P1124 (from clone DKFZp566P1124)	1	1.67353034	1.395025492	0.648860812	0.945798874	1.339013577	0.993141294	0.971336007	0.206906423	0.268639237	0.166819215	0.43128413	0.693651676	0.64137727	0.231269032	0.146199346	0.605730176	0.776368856	0.543829024	0.657975435	-0.218519449	0.564214408	0.907649398	0.615665674	0.76932025	0.006184306	0.606963694	-0.260347277	0.138227656	0.149937376	0.054959897	0.1711943	2.034242868	1.194983721	1.099377394	1.291436911	0.839608014	0.553789377	0.761277139	1.001041889	0.03098481	0.796908855	0.515901566	0.595009387	0.890595615	-0.206517026	-0.228886515	0.056443173
IMAGE:838434	CRYGC--Crystallin, gamma C	1	-0.066618152	-0.45804894	0.168502808	-0.964678705	-0.534393847	-1.130245447	-1.35961473	0.210424528	-1.246829748	-0.787468374	0.339985222	-1.14307189	-0.756665111	-1.12792027	-0.241288051	-0.422036499	-0.404935211	-0.424384326	-0.142580166	0.297528327	0.112577721	-0.714281917	-0.970307469	-0.372016728	-0.016505733	0.339188248	0.508929491	0.094360769	-1.104089737	0.025263771	0.479011029	-0.690752268	0.606773973	-0.497868121	-0.693921804	-1.023820043	-0.831965983	-1.581943035	-1.530947685	-1.064345002	-0.916294336	0.492600799	-0.502883852	-1.285565376	-0.302288711	-0.173416257	-0.620558262
IMAGE:2244196	BCAP29--B-cell receptor-associated protein 29	1	0.715097845	-0.116702408	1.138884187	0.78682977	0.11385984	0.19099094	0.793425322	0.206102461	0.028532719	0.04012569	0.265532672	0.188639402	-0.067990631	-0.389118969	-0.062260441	0.038558796	0.463684648	0.642083526	-0.171923772	-0.122104734	-0.023083633	-0.062043846	0.261517733	0.187535003	0.384668112	0.700488091	0.194539234	-0.222850263	0.176906005	0.23148413	0.150317475	0.610870421	1.124680877	0.408268571	-0.136943951	-0.050988622	-0.799128473	0.682655752	0.366504103	0.315190881	0.039834742	0.638623953	0.091828473	-0.339556843	0.381791472	0.570495069	0.236111581
IMAGE:416833	#NAME?	1	-0.755114377	-0.095780514	-0.550742984	-0.464625269	0.341827959	0.457720369	-0.203917131	0.203521505	-0.282680303	0.873123467	-0.229468033	0.624068141	-0.109258063	0.202463374	-0.131875381	0.319258004	-0.234709188	0.185111701	0.592026234	0.487860441	0.07677722	0.162411183	0.161729202	0.104118593	-0.067078426	-0.233550355	0.051265199	-0.401179731	0.032410573	0.329519242	-0.892779291	-0.100398272	-1.492764592	-0.56196183	0.333385855	-0.178898171	0.357979715	0.101795249	-0.117126413	0.078161724	0.382455766	0.032703023	-0.049307957	0.29865393	0.174663946	0.563411832	-0.034578137
IMAGE:845363	NME1--Non-metastatic cells 1, protein (NM23A) expressed in	1	-0.235494539	-0.429407597	-0.055351067	-0.520612478	-0.089313678	-0.455756813	-1.39109385	-0.280447036	-0.996114075	-0.018086096	0.374054521	-0.506246746	-0.19895336	-0.298545659	-0.084334992	0.654646933	0.094851568	-0.268264055	0.638514161	0.204031125	-0.693154335	0.036057521	-0.036255509	-0.234267324	0.189143941	0.280632645	-0.284997046	-0.225934863	-0.338674039	0.018160028	0.35777694	-0.54645741	0.154761851	-0.725872815	-0.464723498	-0.351698786	-0.523316801	-1.265601397	-1.057439923	-0.664589465	0.018902833	0.585774362	-0.238734066	-0.103132762	0.438171864	-0.151481122	-0.772700846
IMAGE:811890	SLK--STE20-like kinase (yeast)	1	-0.18170698	-0.922609448		-0.922055364	-0.711770654	0.665467441	-0.480151087	-0.484315544	-1.650977612	-0.489912748	0.255579114	-0.794271231	-1.048825026	-0.970915377	0.0246864	-0.838439286	-0.569780409	-0.604706943	-1.127087951	-1.285923362	-0.626279294	-0.573642492	0.043550715	0.099170148	-0.791215837	-0.577844024	-0.796552718	-1.622787356	0.171686009	0.163680017	-0.122664489	-1.284911394	-1.385922074	0.082725793	0.535901308	-0.699711144	-1.09881711	-1.272372365	-0.853581488	-0.93739599	-0.109578416	1.710592985	-0.924373388	0.187633857	-0.659463704	-1.093832374	-0.987244666
IMAGE:25409	NGB--Neuroglobin	1	-0.157716021	-0.400010735	0.280410051	-0.020077368	-0.180408105		-0.523166716	-0.233179495	-0.820175171	-0.184116706	0.321054131	-0.33071205	-0.227823496	-0.629106641	-0.098725282	-0.18288821	-0.096116282	0.360871702	-0.214662686	0.574203432	-0.327819645	0.045122139	-0.148438543	0.131363213	-0.497413546	0.182879239	-0.561715543	0.36782521	0.083651744	0.027387081	0.277937979	-0.062123932	0.555314124	-0.321087867	-0.628598213	0.054927662	-0.34880054	-0.16330488	-0.626308799	-0.3899647	-0.6150949	0.378644198	0.054630049	-0.003411664	-0.37657547	-0.173138067	-0.456514925
IMAGE:770837	PASK--PAS domain containing serine/threonine kinase=related to pim-1 kinase	1	0.044983059	1.156204224	0.294974267	0.281939238	0.514238358	-0.091038585	-1.20638144	0.397065818	0.110762112	-0.21076262	0.572445631	0.353274435	0.383308053	0.811727166	-0.275319844	0.606847584	-0.51379168	-0.575108111	-0.183353379	-0.706274033	-0.193692461	-0.152458236	0.112023696	0.994679093	-0.50715369	-0.759514272	-0.770431757	0.287531018	-0.286505699	-0.166247889	0.463855237	1.317672133	-0.271497697	-0.320438027	0.782625854	-0.632170022	0.561089396	-0.469519526	0.330579668	-0.833235443	0.170449257	0.554611266	-0.950875282	0.575511456	-0.82705313	-1.495910048	-0.776808619
IMAGE:843222	COL5A1--Collagen, type V, alpha 1	1	0.05198998	-0.452080667	0.369844645	-1.041381478	-0.443567574	-1.030823946	-1.484127402	0.590800166	-1.48741734	-0.820415139	0.534836471	-1.217206717	-1.192382097	-1.177544951	-0.480396718	-0.578876078	0.289296389	0.118130751	-0.267975956	0.029025208	0.488345116	-0.305497766	-0.997026324	-0.206891537	0.45437482	0.538792312	0.168933839	0.684797704	0.599232018	-0.020840168	1.264850259	-0.743484616	0.898977399	-0.502906621	-0.696388364	-1.35132587	-0.923749626	-1.824103713	-1.440221667	-1.121991158	-1.289315343	0.447112828	-0.597682059	-0.839452446	-0.389804929	-0.27358821	0.173398301
IMAGE:2276858	MAGEA11--Melanoma antigen family A, 11	1	0.459626943	1.050776839	-0.519087315	-0.132974371	0.954446614	1.020413518	-1.249337792	0.708115578	0.06318628	0.522356391	0.643621624	0.737826109	0.661636472	0.76485914	0.514998436	1.101144075	0.301696211	0.31942001	-0.198086813	0.646818042	0.084301367	-0.343050271	0.300273538	0.306139082	0.316065699	-0.018133253	-0.464101613	0.449762225	0.256100446	0.469264805	0.711822927	0.868489683	-0.160894722	0.238253579	1.055969	0.444968253	1.329674244	1.192631125	0.861676812	0.602128923	1.185904622	1.007819891	-0.077193812	0.84841007	-0.099838056	0.43416521	-0.480183065
IMAGE:81357	KLF9--Kruppel-like factor 9	1	-0.142783195	0.24410145	1.16796875	0.806208193	1.170018077	0.68789643	1.134014249	2.107373714	1.675608754	1.023565173	1.619972706	0.773004174	0.730071247	0.297221839	1.390183926	1.213495255	1.789274693	1.870148778	1.355759978	1.350020647	1.851958632	1.172445774	0.968294799	1.490770102	1.887541056	1.558585405	2.319609404	1.783411622	2.10089016	2.232879162	-0.264148533	0.239103004	1.693476915	0.451355249	0.308001578	0.505389273	0.35331282	1.570863008	1.040067315		0.525204003	-0.081122473	1.826873302	0.912636459	1.868173003	1.58210063	2.839538097
IMAGE:431655	CD37--CD37 antigen	1	-1.618981123	-1.152546644	-0.787013113	-0.161090285	-0.502588928	-1.238439322	-0.486000448	-1.433425903	-0.364524305	-0.823851407	-0.410211593	0.064142063	-0.027313614	0.276352972	-0.656110644	-1.071885943	-1.537971735	-1.244080782	-0.965791464	-0.109168649	-1.805065632	-0.892085552	-0.969623089	-1.31511271	-1.506950378	-1.903667927	-2.012451172	-0.649415195	-0.511267066	-0.922057927	-1.191158772	-0.744182885	-0.815766454	-0.956917167	-0.856451869	-0.27158168	0.080983199	-0.54346019	-0.694267511	-0.127461374	-0.513489664	-1.483459473	-1.266035557	-0.674317539	-1.787485719	-1.145564556	-1.664969563
IMAGE:2168794	BAZ1B--Bromodomain adjacent to zinc finger domain, 1B	1	-0.581424892	-0.177543387	0.048531428	-0.180435374	-0.642892718	-0.782116652	-0.606221914	-0.500299096	-0.947025716	-0.500432491	0.16362755	-0.601569235	-0.39511162	-0.47902444	-0.00913402	-0.383538693	-0.306391925	-0.198531628	-0.166622028	-0.557952106	-0.285788447	-0.134274483	-0.271328211	-0.151711926	-0.620256662	0.153881878	-0.25959444	-0.057318822	-0.028165594	-0.536721647	0.305020303	-0.031538457	0.145019352	-0.102114484	-0.335263371	-0.217768729	-0.554649532	-0.699355543	-0.820343971	-1.184017181	-0.25181812	0.289205313	-0.603429675	-0.296371788	-0.650152445	-0.555960417	-0.83248961
IMAGE:2401917	SLC9A8--Solute carrier family 9 (sodium/hydrogen exchanger), isoform 8	1	1.727799892		1.348926425	0.651510835	0.86530596	1.007573247		0.928789735	1.468912244	0.424938411	0.557121038	0.621356189	1.36779213	1.070289373	1.038422942	0.857564688	1.259229183	1.440726519	0.751887202	1.292594194	0.996243477	0.978423178	0.749666035	1.038803935	0.094503306	0.58236295	0.455937654	0.927420676	0.376546502	0.586635709	0.649531484	1.116055012	1.687988639	1.334759116	1.545413733	1.289081335	1.29019618	1.749540329	1.798254609	1.251645446	1.372464776	0.42982462	0.954237223	0.69478178	-0.003524394	0.306102335	0.61968857
IMAGE:857264	ME1--Malate oxidoreductase	1	0.062525101	-0.202123314	0.602922857	-0.855645239	-0.602043509	0.518784344	-1.371605635	1.286071181	-1.081990838	-0.265595973	0.34685427	-1.181586862	-0.451221675	-0.938206971	1.160856724	1.173857808	0.803271472	0.849199355	1.065359235	1.280071378	0.791412294	0.760797441	-0.475721478	-0.012397761	0.77001971	0.370336413	1.310281396	1.756619573	0.382119417	0.413262099	1.228718162	-0.692145765	0.681526661	-0.49078387	-0.197153047	-0.622580707	-0.430356354	-1.155452251	-0.925777137	-0.210828692	-1.009754777	0.432941765	0.668831885	-0.494945705	0.849870265	0.538737059	0.258741677
[truncated: 7,382 more rows]
[truncated: 48 more columns]
