# Supplementary material for: Molecular signatures induced by interleukin-2 on peripheral blood mononuclear cells and T cell subsets
Source: J Transl Med. 2006 Jun 28;4:26. doi: 10.1186/1479-5876-4-26 (PMC1557669; doi:10.1186/1479-5876-4-26)
Supplement: Additional file 3 — Transcriptional alterations induced in CD4 and CD8 T cells by rIL-2 in the presence or absence of PBMC at a paired t test cut-off p2-value < 0.005. [file 1479-5876-4-26-S3.TXT]

UNIQID	NAME	GWEIGHT	NonSTI-PBMC-CD4-D38-Ca	NonSTI-PBMC-CD4-D43-Ca	NonSTI-PBMC-CD4-D45-Ca	NonSti-PBMC-CD4-D12-Ch	NonSti-PBMC-CD4-D15-Ch	NonSTI-PBMC-CD4-D36-Ch	NonSTI-PBMC-CD8-D38-Ca	NonSTI-PBMC-CD8-D43-Ca	NonSTI-PBMC-CD8-D45-Ca	NonSti-PBMC-CD8-D12-Ch	NonSTI-PBMC-CD8-D15-Ch	NonSTI-PBMC-CD8-D36-Ch	NonSti-CD4-D38-Ca	NonSti-CD4-D43-Ca	NonSti-CD4-D45-Ca	NonSTI-CD4-D12-Ch	NonSti-CD4-D15-Ch	NonSti-CD4-D36-Ch	NonSti-CD8-D38-Ca	NonSti-CD8-D43-Ca	NonSti-CD8-D45-Ca	NonStim-CD8 D12-Ch	NonSti-CD8-D15-Ch	NonSti-CD8-D36-Ch	IL2-PBMC-CD4 D38-Ca	IL2-PBMC-CD4-D43-Ca	IL2-PBMC-CD4-D45-Ca	IL2-PBMC-CD4-D12-Ch	IL2-PBMC-CD4-D15-Ch	IL2-PBMC-CD4-D36-Ch	IL2-PBMC-CD8-D38-Ca	IL2-PBMC-CD8-D43-Ca	IL2-PBMC-CD8-D45-Ca	IL2-PBMC-CD8-D12-Ch	IL2-PBMC-CD8-D15-Ch	IL2-PBMC-CD8-D36-Ch	IL2-CD4-D38-Ca	IL2-CD4-D43-Ca	IL2-CD4-D45-Ca	IL-2-CD4 D12-Ch	IL2-CD4-D15-Ch	IL2-CD4-D36-Ch	IL2-CD8-D38-Ca	IL2-CD8-D43-Ca	IL2-CD8-D45-Ca	IL2-CD8-D12-Ch	IL2-CD8-D15-Ch
EWEIGHT			1	1	1	1	1	1	1	1	1	1	1	1	1	1	1	1	1	1	1	1	1	1	1	1	1	1	1	1	1	1	1	1	1	1	1	1	1	1	1	1	1	1	1	1	1	1	1
WID:183954	WID:183954 || IMAGE:502055 || MAP: || ARSB || arylsulfatase B (ASB) ||	1	-0.6709	-0.9172	-0.2732		-0.7257	-0.7416	-1.1922	0.2364		-0.356	0.4446	-0.6823	-1.0964	-0.5618	-0.3616	-0.3048	-0.217	-0.4405	0.5081	-0.1735	-0.5905	-0.2682	-0.0824	-0.3285	-0.5467	-0.3408	0.3974		-0.1394	0.6363	-0.7592	0.1925	-0.3011	-1.0922	-0.1959	-1.0654	-0.4992	-0.0433		-0.1286	-0.3669	0.4143	-0.2	-0.7393	-0.468	-0.2763	-0.9144
WID:184050	WID:184050 || IMAGE:857603 || MAP:4q25-q27 || ANK2 || Ankyrin 2, neuronal ||	1	0.9256	-0.3385	1.5677	0.2817	0.9716	1.7407	0.0297	1.74	0.3125	-0.657	1.5155	1.7137	-0.518	0.286	1.1784	1.2349	1.3464	0.8993	0.6095	1.1007	1.1985	1.0787	1.0581	1.0416	0.2499	1.6674	1.2787	0.1252	1.3358	2.0791	0.194	1.6608	1.5188	-1.2001	1.6016	0.1907	0.9795	1.3084	1.0736	1.3001	1.0071	2.2732	1.0915	0.9403	0.9497	0.7273	0.84
WID:183955	WID:183955 || IMAGE:503724 || MAP: || || Unknown ||	1		-0.8925	0.0974	0.7402		0.0341	-0.5862	0.4974		-1.4059		-0.3931		-0.2108	-0.3604		-0.0889	0.0158	0.6349	-0.4651	-0.4214	-0.1693			-0.3324	0.0082	-0.0355		-0.8429	0.3494	-0.3972	-0.0296	0.1703		-0.2701	-0.7668	0.5558		0.18	-0.4591	0.0746	0.0648	-0.0265	-0.0195	0.2218	-0.1397
WID:184051	WID:184051 || IMAGE:844816 || MAP:19p13.1- || ZNF43 || Zinc finger protein 43 (HTF6) ||	1	0.5682	-0.7616	0.7509	0.9554	-0.0642	0.8811	-0.3112	1.0272	0.5104	0.4224	0.6613	0.847	-0.3288	-0.2434	-0.0779	0.1648	0.1465	0.8737	0.4288	0.4056	0.3581	0.3164	0.2909	0.2375	-0.0715	0.7853	0.5014	0.1952	0.2014	1.0102	-0.1989	0.847	0.6391	-0.3419	0.8716	0.0546	0.3011	0.2188	0.3537	0.2368	0.0855	1.0075	0.0359	0.0461	0.2861	0.1375	-0.2353
WID:183956	WID:183956 || IMAGE:489102 || MAP:12q24.33 || EPIM || Epimorphin ||	1	0.2221	-0.0942	0.3894	-1.2594	-0.413	0.2607	-0.3431	0.6581	1.2294	-1.832	0.3197	0.244	-0.4517	-0.2919	-0.1937	-0.1391	0.0217	0.0906	0.4305	-0.1986	-0.205	-0.0131	-0.1033	-0.7078	-0.2409	-0.0013	0.2639	-1.2706	0.0396	0.4428	0.6089	0.2125	0.3457	-1.9682	0.4201	-0.4721	0.2649	-0.0274	-0.2085	-0.0489	-0.5201	-0.0723	0.0905	-0.2497	-0.0832	-0.5586	-0.5961
WID:184052	WID:184052 || IMAGE:969568 || MAP:18p11 || ADCYAP1 || Adenylate cyclase activating polypeptide 1 (pituitary) ||	1	-0.0043	-1.456	0.391	-1.0487	-0.4478	0.2861	-0.9269	0.4492	-0.3157	-1.6451	0.3207	0.5249	-1.2641	-1.12	-0.2723	-0.2855	-0.1602	-0.5713	-0.3424	-0.2886	-0.1536	0.034	-0.1637	-0.5682	-0.5561	0.259	0.0468	-1.3705	-0.1468	0.3585	-0.7901	0.0306	0.56	-2.0854	0.7351	-1.0675	-0.2773	-0.3197	-0.4158	-0.2616	-0.4089	0.2288	-0.3533	-0.9094	-0.4071	-0.5099	-0.6056
WID:183957	WID:183957 || IMAGE:504682 || MAP:1p13.3 || GSTM2 || Glutathione S-transferase M2 (muscle) ||	1	-0.2913	-1.2741	-0.0387	-0.2527	-0.6574	0.1537	-0.9229	0.368	0.3996	-1.209	-0.4676	-0.0326	-1.1309	-0.8217	-0.5392	-0.3212	0.0483	-0.3344	0.1327	-0.2813	-0.3748	-0.3392	-0.4419	-0.8276	-0.3342	-0.3958	-0.2137	-0.7359	-0.3528	0.1244	-0.0949	-0.2833	0.0409	-1.1552	0.067	-0.7439	0.1215	-0.3545	-0.5156	-0.4836	-0.0187	-0.2631	-0.1104	-0.6824	-0.5017	-0.7318	-0.9001
WID:184053	WID:184053 || IMAGE:970271 || MAP:19q13.31 || ATP1A3 || ATPase, Na+/K+ transporting, alpha 3 polypeptide ||	1	-0.3698	-1.0963	0.0673	-0.0809	-0.5302	0.078	-0.3252	-0.0274	0.0908	0.2781	-0.2502	0.173	-0.4988	-0.955	-0.6069	-0.1925	0.176	0.1203	-0.0732	-0.159	-0.2544	-0.2287	-0.1356	-0.7727	-0.1277	-0.0518	-0.3586	-0.4349	-0.0146	0.2099	-0.1562	-0.4887	0.1251	-1.0979	0.4442	-0.8434	-0.1485	-0.2994	-0.3733	-0.2633	-0.3841	-0.1845	-0.2572	-0.4489	-0.5888	-0.5281	-0.4624
WID:183958	WID:183958 || IMAGE:503841 || MAP:12p12.1- || PTHLH || Parathyroid hormone-like hormone ||	1	0.1817	0.298	0.5712	-0.392	-0.029	0.1639	-0.1476	0.6362	1.0555	-1.7657	0.5785	-0.0542	-0.6003	-0.2755	0.0631	-0.2202	-0.1684	-0.1953	0.8071	-0.0864	-0.3791	-0.2589	-0.0355	-0.3551	-0.3318	0.4886	0.6491	-0.185	0.1549	0.6435	0.6908	0.4975	0.0967	-1.3404	0.329	-0.4243	0.2568	0.2338	-0.0133	-0.2351	-0.6973	0.1838	0.291	-0.2412	-0.0031	-0.456	-0.9003
WID:184054	WID:184054 || IMAGE:971199 || MAP:15q25 || NTRK3 || Neurotrophic tyrosine kinase, receptor, type 3 ||	1	-0.0128	-0.5901	0.3205	0.4874	-0.2645	0.287	-0.3254	0.5456	-0.0543	0.0192	0.6313	0.1056	-0.5437	-0.3106	-0.1279	0.014	-0.0345	0.1509	0.3624	-0.0461	-0.078	-0.14	0.118	-0.1522	-0.2927	0.4542	0.3707	0.3948	-0.1972	0.5532	-0.3777	0.4589	0.3026	-0.937	0.3079	-0.5102	-0.1013	-0.0686	0.0373	0.1424	-0.0967	0.5245	0.0585	-0.3983	0.0605	-0.1359	-0.4252
WID:183959	WID:183959 || IMAGE:23353 || MAP:5q34 || GABRA6 || Gamma-aminobutyric acid (GABA) A receptor, alpha 6 ||	1	0.7502	0.29	0.0958	1.0987	0.1391	0.7513	0.0482	1.4548	0.0905	1.2262	1.1997	-0.3401	0.2365	0.5968	-0.1873		-0.0236	0.3501	1.7925	0.9939	0.697	0.3608	0.0098	0.5556	-0.022	0.3104	0.379	1.6689	-0.3761	0.3594	0.0032	0.3402	0.1622	0.4357	-0.1786	0.3712	0.7402	0.1474	0.5961	0.4606	0.6531	0.9216	0.3763	0.42	0.7171	0.5921	-0.3117
WID:184055	WID:184055 || IMAGE:1408407 || MAP:6p21-qte || CRISP2 || Cysteine-rich secretory protein 2 ||	1	0.689	0.179	0.1015	1.3998	-0.2728	0.8775	0.1017	1.2747	-0.0227	0.5799	0.877	-0.1451	-0.5453	-0.1801	-0.1919	0.0256	-0.2752	0.0787	0.2261	0.238	0.1028	0.0775	-0.1019	0.322	0.1181	0.1478	0.2381	1.1662	-0.1618	0.1434	-0.2637	0.1213	0.1482	0.3195	0.1676	0.4393	-0.0062	0.1366	0.1879	0.3077	0.4612	0.5016	-0.0693	0.409	0.4326	0.4453	-0.1776
WID:183960	WID:183960 || IMAGE:280371 || MAP:Xq24 || HTR2C || 5-hydroxytryptamine (serotonin) receptor 2C ||	1	0.6616	-0.9595	0.0403	1.1988	-0.0549	0.4593	-0.089	1.3738	0.5247	-0.0319	0.6922	0.0023	-0.3968	-0.1391	-0.4126	-0.0705	-0.0941	-0.0164	0.0343	-0.3424	-0.2609	-0.1763	0.0231	-0.0431	-0.1975	-0.17	-0.0617	0.9072	-0.1359	0.2579	-0.186	0.0571	0.1304	0.3427	-0.0023	0.0391	-0.0739	-0.2521	-0.1399	-0.0916	0.2439	0.278	-0.0428	-0.2568	0.3029	0.3668	-0.6115
WID:184056	WID:184056 || IMAGE:1409509 || MAP:19q13.4 || TNNT1 || Troponin T type 1 (skeletal, slow) ||	1	-1.2563	-2.1179	-1.1241	-0.2816	-2.4227	-1.2432	-1.4046	-0.9305	-1.0832	-1.2339	-1.7962	-2.4639	-1.353	-2.2332	-2.6445	-2.5485	-0.8653	-0.7003	-1.918	-1.9638	-2.1641	-2.0434	-0.9474	-2.2281	-1.5757	-2.6814	-2.9954	-0.1531	-1.7646	-0.9611	-3.0274	-1.2628	-0.7205	-1.1035	-2.8053	-1.6536	-2.3873	-1.5085	-1.9629	-0.8149	-1.2545	-2.2642	-1.5686	-2.3686	-1.1786	-0.6814	-1.8232
WID:183961	WID:183961 || IMAGE:283034 || MAP:12q23.3 || ARL1 || ADP-ribosylation factor-like 1 ||	1	0.4999	-0.9105	0.3795	-0.5723	0.2228	0.7915	-0.2094	0.9681	0.0047	-0.9542	0.5125	0.5989	-0.6425	-0.1966	-0.0347	-0.0811	0.3578	-0.3765	0.3736	0.0342	0.059	0.0294	-0.3056	-0.341	0.1439	0.4288	0.6679	0.0442	0.2646	0.4193	-0.277	0.0633	0.5794	-0.8789	0.8091	-0.8363	0.3359	-0.2392	0.0687	-0.3545	0.5269	0.5988	0.0525	-0.531	0.2856	0.115	-0.4879
WID:184057	WID:184057 || IMAGE:120468 || MAP:19q13.2- || ERCC1 || Excision repair cross-complementing rodent repair deficiency, complementation group 1 (includes overlapping antisense sequence) ||	1	-0.5313	-1.2996	-0.2363	-0.5521	-1.1325	-1.3048	-0.2732	-0.7463	0.0238	-1.0417	-1.3237	-0.2918	-0.5835	-1.0751	-0.9087	-0.5457	0.1079	-0.2835	-0.1858	-0.2503	-0.3564	-0.2716	-0.1716	-1.1118	-0.0596	-0.5532	-0.6891	-0.5674	-1.3621	-0.1718	-0.4222	-0.5065	-0.3948	-0.9336	-0.2573	-0.6181	-0.1545	-0.4183	-0.7523	-0.3249	0.0134	-0.4052	-0.1944	-0.8028	-0.7418	-0.6321	-0.5209
WID:183962	WID:183962 || IMAGE:430614 || MAP:7q31-q34 || BPGM || 2,3-bisphosphoglycerate mutase ||	1	-1.0773	-0.8278	-0.2972	-0.2865	-0.7562	-0.6877	-1.2883	-0.2441	-0.1662	-1.2261	-0.0501	-0.57	-0.828	-0.5556	-0.5058	-0.5261	-0.353	-0.4202	-0.4744	-0.7796	-0.8948	-0.4815	-0.217	-0.9565	-0.5522	-0.1786	0.1844	-0.1523	-0.4179	0.2925	-0.5501	-0.0521	-0.3684	-1.2732	0.1946	-0.7824	-1.0617	-0.2759	-0.3649	-0.5203	-0.8615	-0.1122	-0.3843	-0.7249	-0.2248	-0.36	-0.7737
WID:184058	WID:184058 || IMAGE:213607 || MAP: || ALDOB || Aldolase B, fructose-bisphosphate ||	1	-0.8198	-1.0887	-0.0918	-1.1985	-1.0164	-0.3906	-0.9161	-0.5149	-0.1825	-1.0522	0.0862	-0.607	-0.7926	-1.2217	-0.4326	-0.4969	-0.4069	-0.3955	-0.2183	-0.3621	-0.8031	-0.6465	-0.2988	-0.9421	-0.1537	-0.5557	0.0528	-1.0043	-0.8717	0.2288	-0.3885	-0.1016	-0.602	-1.1773	-0.3858	-1.2011	-0.9683	-0.703	-0.4367	-0.3427	-1.0484	0.0329	-0.5934	-1.179	-0.5471	-0.858	-0.7736
WID:183963	WID:183963 || IMAGE:435597 || MAP:11q23.1 || HTR3A || 5-hydroxytryptamine (serotonin) receptor 3A ||	1	0.3978	-0.0015	-0.034	0.7647	-0.3424	0.5088	-0.3712	0.7639	-0.1303	-0.0381	0.8169	-0.3075	-0.6919	0.2369	-0.4603	-0.2071	-0.2246	-0.1812	0.2944	0.1357	-0.2911	-0.2565	0.1157	-0.3562	-0.0661	-0.0357	0.3154	0.7031	-0.3003	0.3511	-0.4127	-0.0237	-0.333	-0.388	-0.3083	0.119	-0.0795	-0.4585	0.2694	-0.1502	0.0764	0.6022	-0.1281		0.6018	0.3585	-0.8202
WID:184059	WID:184059 || IMAGE:399318 || MAP:6p21-p12 || CSNK2B || Casein kinase 2, beta polypeptide ||	1	-0.5027	-1.059	-0.7425	-1.704	-0.8876	-0.8283	-0.7649	-0.6194	-0.0557	-2.215	-0.7481	-0.6196	-1.8721	-1.6393	-0.6531	-0.5671	-0.6657	-0.6579	-0.073	-1.2282	-0.9927	-0.9273	-0.7012	-1.1253	-0.1956	-0.8329	0.2822	-1.324	-1.0363	-0.4104	0.023	-0.7565	-0.6913	-2.6287	-0.7479	-1.2947	-1.059	-1.124	-0.754	-0.8611	-1.4903	-0.2414	-0.9472	-1.5227	-0.806	-1.303	-1.4991
WID:183964	WID:183964 || IMAGE:489506 || MAP:3q11.2 || PROS1 || Protein S (alpha) ||	1	-0.6493	-1.2882	-0.1876	-0.6299	-1.0456	-0.2703	-0.7315	0.2088	-0.0501	-1.3497	-0.5091	-0.1093	-0.205	-0.777	-0.5952	-0.3213	-0.2015	-0.0476	-0.5283	-0.4495	-0.4563	-0.1269	-0.1947	-0.7622	-0.2548	-0.1922	-0.4347	-0.0421	-0.4938	0.2344	-0.2052	0.098	-0.1545	-1.4788	-0.0386	-0.9119	-0.5308	-0.6071	-0.5843	-0.3247	-0.8074	-0.2128	-0.296	-0.6061	-0.1903	-0.2709	-0.5036
WID:184060	WID:184060 || IMAGE:725746 || MAP:17q21.31 || STAT3 || Signal transducer and activator of transcription 3 (acute-phase response factor) ||	1	0.1984	-0.4048	0.0536	0.4038	-0.131	0.2898	-0.0935	0.6292	0.2481	-0.6615	-0.0606	0.202	-0.3066	-0.3903	-0.0384	0.1871	0.1026	0.2615	-0.0324	-0.1268	-0.1026	-0.1962	-0.3072	-0.5296	0.332	0.2134	0.6134	0.667	-0.6169	0.2408	-0.2621	-0.1701	0.3043	-0.5718	0.2892	-0.5997	-0.0325	-0.2027	0.0406	-0.3354	0.119	0.3593	-0.2728	-0.4674	0.4438	0.1732	-0.4278
WID:183965	WID:183965 || IMAGE:878815 || MAP:12q13 || ARF3 || ADP-ribosylation factor 3 ||	1	0.1241	-0.7183	-0.1781	1.1498	-0.3607	0.4906	0.0378	0.8279	0.3389	0.1486	-0.3649	-0.3568	-0.6659	-0.2652	0.0567	-0.4524	0.0808	-0.3915	-0.2816	-0.0995	-0.559	-0.2193	-0.5374	-0.2322	0.2613	-0.8189	-0.5993	1.2367	-0.7365	-0.0723	-0.5061	-0.4703	0.1272	0.4251	-0.346	-0.3871	-0.0017	-0.3711	-0.4093	-0.333	0.5746	-0.5307	-0.0279	-0.6034	0.1364	0.1228	-0.37
WID:184061	WID:184061 || IMAGE:769542 || MAP:17q25 || P4HB || Procollagen-proline, 2-oxoglutarate 4-dioxygenase (proline 4-hydroxylase), beta polypeptide (protein disulfide isomerase-associated 1) ||	1	0.5253	-1.9456	0.6836	-3.3807	0.375	0.6376	-0.1544	0.5802	-1.351	-2.9837	0.4819	0.8825	0.4139	-1.3924	-0.3734	-0.2826	0.9592	-2.521	1.0783	0.2409	0.1501	-0.1253	0.4917	-0.1175	-0.3145	0.8846	0.262	-2.581	1.1426	1.2348	0.9321	0.6369	1.022	-3.7895	1.2115	-1.9064	-0.3001	-0.2428	-0.5265	0.2373	-0.7555	0.9107	-0.0765	-0.6645	-0.6457	-1.5274	0.0301
WID:184146	WID:184146 || IMAGE:292996 || MAP:22q12.3 || YWHAH || Tyrosine 3-monooxygenase/tryptophan 5-monooxygenase activation protein, eta polypeptide ||	1	-0.3891	-0.5342	-0.2314	-1.791	-0.2275	-0.1817	-0.1755	-0.6226	1.6851	-1.9805	-0.271	-0.0728	-0.6448	-1.0991	-0.1397	-0.463	-0.445	-1.8235	0.0205	-1.281	-0.5159	-0.752	-0.393	-0.6896	-0.3206	0.1061	0.293	-1.4487	0.1795	0.4018	1.0316	-0.1701	-0.2097	-2.7163	-0.0972	-0.4442	-0.3504	-0.4949	-0.3566	-0.3612	-1.1601	-0.3463	-0.0419	-0.6132	-0.2473	-0.9471	-0.4614
WID:184242	WID:184242 || IMAGE:40643 || MAP:5q31-q32 || PDGFRB || Platelet-derived growth factor receptor, beta polypeptide ||	1	-0.6664	-0.16	-1.1551	-0.0865	-0.6918	-0.5005	-0.419	-0.5598	-0.6542	-0.1497	-0.067	-0.9961	0.1271	0.2551	-0.8346	-0.776	-0.8166	0.5896	-0.5324	-0.2939	-1.3865	-0.6207	0.1309	-0.5021	-0.3896	-1.3768	-0.1373	0.7771	-0.6039	-0.3595	-0.4586	-0.863	-0.6821	-0.3218	-0.9032	-0.0002	-0.9878	-0.2715	-0.0276	-0.1117	-0.7493	-0.478	-0.5308	0.5099	-0.1668	-0.3477	-0.8336
WID:184147	WID:184147 || IMAGE:190491 || MAP:16p13.3 || TSC2 || Tuberous sclerosis 2 ||	1	-0.6175	-1.4983	0.0072		-0.7492	-0.1408	-1.3015	0.1289	-0.4188	-0.8946	0.1462	-0.3797	-0.7878	-0.7867	-0.3437	-0.3585	-0.348	-0.4211	-0.343	-0.2894	-0.2849	-0.245	-0.2332	-0.3859	-0.5345	0.034	-0.1178		-0.4203	0.2081	-0.6442	-0.1178	-0.7261	0.1463	-0.4578	-0.6964	-0.3287	-0.4864	-0.3447	-0.353	-0.3018	-0.2157	-0.2816	-0.8695	-0.4859	-0.2453	-0.9848
WID:184243	WID:184243 || IMAGE:121218 || MAP:4q12-q21 || PF4 || Platelet factor 4 (chemokine (C-X-C motif) ligand 4) ||	1	-2.7613	-3.001	-1.7165	-2.3269	-3.708	-3.0648	-3.3442	-3.1768	-1.9562	-2.172	-2.9023	-2.9166	-2.237	-3.126	-3.2754	-2.8568	-1.9718	-1.1741	-2.4049	-2.4463	-3.1102	-2.3099	-1.6377	-3.709	-2.8651	-2.6838	-2.4149	-1.6596	-2.8618	-1.5533	-2.767	-2.4199	-3.3012	-2.0079	-3.4186	-2.7502	-3.09	-2.5773	-3.1913	-1.7375	-3.059	-3.7455	-2.223	-3.0236	-3.0705	-2.9542	-2.1872
WID:184148	WID:184148 || IMAGE:341328 || MAP:15q22.1 || TPM1 || Tropomyosin 1 (alpha) ||	1	-0.0735	-0.1714	-0.2362	0.3452	-0.2744	0.1223	-0.1838	0.2366	0.3826	-0.2385	-0.0229	-0.0562	0.2908	-0.7923	-0.353	0.0081	-0.0412	0.2579	-0.2434	-0.3165	-0.2437	-0.02	-0.2077	-0.5683	-0.1041	-0.1741	0.237	-0.2381	-0.7241	0.1519	-0.0216	-0.1471	-0.4713	0.2273	-0.0975	-0.778	-0.0225	-0.5022	-0.2627	-0.203	-0.0106		0.0273	-0.5202	-0.3641	-0.0906	-0.3567
WID:184244	WID:184244 || IMAGE:66982 || MAP:2 || || CDNA FLJ43430 fis, clone OCBBF2027661 ||	1	0.2716	-0.1282	0.0188	0.4244	0.0014	0.3493	-0.2639	0.6309	-0.1339	-0.2421	0.7008	0.3901	-0.6352	0.0061	-0.037	0.7395	0.2691	0.1005	0.3307		0.4166	0.175	0.2854	0.6211	0.187	0.0378	-0.1652	-0.0379	-0.1281	0.1122	-0.2323	-0.2029	0.2972	0.2913	0.5321	-0.0873	0.6266	-0.3988	-0.0139	-0.3301	0.6881		0.1413	-0.4212	-0.1839	0.2194	0.1066
WID:184149	WID:184149 || IMAGE:723986 || MAP:9q22.3 || TMOD1 || Tropomodulin 1 ||	1	0.3438	0.0804	1.0518	-1.2435	0.3497	0.4394	0.181	0.9313	0.1283	0.1958	0.5363	1.0881	-0.3935	0.3529	0.5006	0.0878	0.9473	-0.1022	0.3008	0.5199	0.5719	0.672	0.2751	0.5082	0.4669	0.7903	0.6035	0.8536	-0.2627	0.9518	0.4948	0.6822	0.7889	-0.2211	1.1229	0.222	0.5341	0.4573	-0.0166	0.1002	0.1376	0.4102	0.3805	0.331	0.5315	0.0594	0.4867
WID:184245	WID:184245 || IMAGE:810017 || MAP:19q13 || PLAUR || Plasminogen activator, urokinase receptor ||	1	-0.0742	-1.6832	0.2906	-0.5996	0.1134	0.6599	0.0452	0.0958	-0.1564	-1.0497	0.3573	0.2151	-0.4142	-0.8341	-0.2005	-0.1646	0.229	-0.2662	-0.567	-0.139	-0.1787	-0.0205	-0.1178	-0.5533	-0.0476	-0.0355	0.0399	-1.5491	0.3844	0.4939	-0.0711	-0.0968	0.1997	-1.662	0.6831	-0.9527	0.0231	0.0277	0.0436	-0.5244	-0.0773	0.1703	-0.1395	-0.544	-0.3299	-0.1177	-0.0554
WID:184150	WID:184150 || IMAGE:24085 || MAP:13q32-q3 || TPP2 || Tripeptidyl peptidase II ||	1	1.091	2.3967	1.7518	-0.8115	1.4674	0.992	0.8686	1.7219	3.0584	-0.3931	1.3212	1.498	0.8992	0.4405	0.8969	0.6049	1.0657	-0.1769	1.0507	1.2416	1.6311	1.1909	1.3899	1.0162	0.1622	1.8328	1.7039	0.2858	1.2498	1.3842	2.0155	1.7541	1.0152	-0.969	1.3429	2.3371	0.5129	0.9118	0.7178	0.5389	0.3311	1.0842	0.739	0.8462	0.8313	0.2035	1.1109
WID:184246	WID:184246 || IMAGE:813841 || MAP:8p12 || PLAT || Plasminogen activator, tissue ||	1	-3.5923	-3.1632	-2.5315	-2.2004	-3.2815	-2.7947	-3.3888	-2.6933	-3.5481	-2.446	-2.2214	-4.257	-2.9605	-2.7287	-4.7412	-3.6992	-1.8926	-2.0517	-3.6146	-3.476	-4.435	-3.6372	-1.6875	-4.0388	-3.1095	-3.696	-4.6587	-1.988	-2.9064	-2.3276	-4.117	-3.0451	-2.73	-2.1168	-3.6345	-2.0874	-4.0398	-3.1058	-3.0691	-2.8532	-3.3334	-3.6759	-3.3099	-3.2354	-3.1432	-3.1431	-3.7642
WID:184151	WID:184151 || IMAGE:530875 || MAP:3p14.3 || TKT || Transketolase (Wernicke-Korsakoff syndrome) ||	1	-1.8028	-2.8051	-1.9602	-1.7633	-2.4053	-2.0729	-1.7414	-1.9115	-1.6418	-2.2028	-2.0079	-2.626	-2.1182	-2.6378	-2.1524	-1.9429	-1.6732	-1.6983	-1.2583	-2.5312	-2.8124	-2.6349	-1.5918	-3.2543	-1.1606	-2.2558	-1.4624	-1.6436	-1.659	-1.6969	-2.2242	-1.904	-2.3157	-1.8736	-2.445	-2.2953	-2.1369	-2.1525	-2.1194	-2.4011	-2.5586	-2.6429	-2.0092	-2.5348	-2.1793	-2.1891	-2.6002
WID:184247	WID:184247 || IMAGE:244307 || MAP:7q21.3-q || SERPINE1 || Serpin peptidase inhibitor, clade E (nexin, plasminogen activator inhibitor type 1), member 1 ||	1	-0.4904	-0.7031	-0.2925	0.1395	-0.8406	-0.1846	-0.7525	-0.4022	-0.1282	-1.2591	-0.3803	-0.3708	-1.0027	-0.6646	-0.5949	-0.5812	-0.2892	0.2701	-0.3675	-0.4227	-0.7897	-0.3948	-0.335	-0.9992	-0.1345	-0.1267	-0.2177	-0.1835	-0.2745	0.1381	-0.6944	-0.3832	-0.3149	-0.3982	-0.3141	-0.9548	-0.537	-0.4938	-0.5292	-0.4385	-0.4694	-0.2344	-0.5607	-0.4039	-0.5846	-0.5605	-0.2543
WID:184152	WID:184152 || IMAGE:362624 || MAP:3q22-q24 || TRPC1 || Transient receptor potential cation channel, subfamily C, member 1 ||	1	-1.7666	-0.7499	-2.382	-1.2778	-2.7244	-1.6016	-0.7765	-2.4306	-0.8061	-1.8056	-2.3522	-2.7168	-1.0986	-1.0119	-1.252	-2.573	-1.5476	-0.6424	-1.8457	-2.3455	-2.8496	-2.0555	-1.5257	-2.4891	-0.8477	-3.3599	-1.7792	-0.9868	-2.5046	-1.6593	-1.2664	-2.1824	-1.9444	-1.5782	-3.0384	-2.1712	-1.935	-1.3927	-1.2339	-1.9423	-1.4542	-2.8218	-1.1993	-1.2793	-1.2836	-0.7161	-2.1094
WID:184248	WID:184248 || IMAGE:813630 || MAP:6p21.2 || PIM1 || Pim-1 oncogene ||	1	-0.4376	-0.9611	-0.1439	0.0297	-0.9366	0.0691	-0.1647	-0.07	-0.3621	-0.7888	-0.4635	-0.1312	-0.8694	-0.9954	-0.4269	-0.2608	0.0746	-0.5083	-0.5659	-0.2958	-0.252	-0.6144	-0.2878	-0.7889	0.1786	-0.0495	-0.0567	-0.3753	-0.1129	-0.2144	-0.5419	-0.3012	0.2442	-0.0325	0.2386	-1.1302	-0.2707	-0.7083	-0.7214	-0.7451	0.0165	-0.0662	-0.3971	-1.0983	-0.3551	-0.2776	-0.1883
WID:184153	WID:184153 || IMAGE:209655 || MAP: || TGFBR3 || TGF beta receptor type III=transforming growth factor, beta receptor III (betaglycan, 300kD) ||	1	-0.3476	-1.4419	0.6897	-2.4364	-0.6007	-0.5178	-0.5035	-0.0146	-0.1749	-1.7219	0.4911	0.9984	-0.9194	-1.199	-0.697	-0.7994	0.0458	-1.0821	-0.5191	-0.6361	0.1121	-0.1391	0.2658	0.0787	-0.297	-0.4966	-0.4922	-1.4243	-0.8282	-0.2488	-0.8123	-0.4155	-0.1703	-1.5722	0.6817	-0.4596	-0.4542	-0.6013	-1.1945	-0.4606	-0.3866	-0.5501	-0.8432	-1.0642	-0.7869	-1.0187	0.009
WID:184249	WID:184249 || IMAGE:809981 || MAP: || GPX4 || glutathione peroxidase 4 (phospholipid hydroperoxidase) ||	1	-0.3201	-1.3728	-0.4917	-1.7326	-0.1454	-0.9141	-0.4878	-0.3234	0.2938	-1.5304	-0.4591	-0.5669	-0.859	-1.1846	-0.4791	-0.1907	-0.1546	0.0029	-0.459	-0.7735	-0.4387	-0.6777	-0.1718	-1.6693	0.4704	-0.363	0.5096	-1.7608	-0.143	-0.0041	-0.0159	-0.3638	-0.288	-2.2146	-0.1295	-1.744	-0.2181	-0.6885	-0.705	-0.9174	-1.0567	-0.6072	-0.2924	-0.9329	-0.7514	-0.9395	-0.5765
WID:184154	WID:184154 || IMAGE:666218 || MAP:1q41 || TGFB2 || Transforming growth factor, beta 2 ||	1	0.0325	0.4465	-0.065	1.4196	0.6876	0.1079	-0.4755	0.8456	-0.2793	0.4511	0.4172	-0.2394	0.1439	0.1405	0.1142	0.092	0.1989	-0.0654	0.5936	0.0338	0.0627	0.0507	0.7582	1.1811	0.1235	0.0901	0.1552	1.1367	0.4115	0.6425	-0.3924	0.3377	-0.3916	0.656	-0.0513	0.673	0.0269	0.4678	0.1081	0.3234	0.6192	0.6775	0.251	-0.2324	0.5749	0.5247	-0.0944
WID:184250	WID:184250 || IMAGE:204897 || MAP:16q24.1 || PLCG2 || Phospholipase C, gamma 2 (phosphatidylinositol-specific) ||	1	-1.902	-1.7218	-1.4356	-1.4902	-1.5922	-1.2951	-1.4623	-0.8719	-1.3617	-2.4046	-0.3485	0.1706	-1.6725	-1.3865	-1.2238	-1.6715	-1.094	-1.0999	-1.6073	-1.9359	-1.8155	-2.0425	-0.7812	-1.3897	-1.1389	-1.8104	-1.2356	-1.4941	-1.5655	-0.743	-0.8804	-1.0226	-1.2891	-1.4761	-0.3436	-1.0672	-1.9414	-1.5796	-1.3494	-1.9522	-2.1322	-1.7844	-1.3299	-1.5057	-1.1433	-1.4619	-1.4182
WID:184155	WID:184155 || IMAGE:212429 || MAP:3q22.1 || TF || Transferrin ||	1	0.1081	-0.267	-0.1	0.6123	0.2904	0.1441	-0.2969	0.6282	-0.172	-0.0181	0.1201	-0.0512	-0.1173	-0.116	-0.1105	-0.3845	-0.2722	0.1423	0.5573	-0.0852	-0.2173	-0.2041	-0.2025	0.362	0.0161	-0.0238	0.0845	1.1562	-0.0751	-0.0039	-0.2101	-0.0593	-0.2524	0.6745	-0.1807	-0.0207	-0.1009	-0.5241	-0.0544	-0.2897	0.4766	0.1855	-0.0805	-0.5906	0.6262	0.2969	-0.1148
WID:184251	WID:184251 || IMAGE:51916 || MAP: || PLCB4 || PLCB4=phospholipase C beta 4 ||	1	-0.0966	-0.2794	-0.1199	-0.2215	-0.2505	-0.1209	-0.3687	0.1733	0.4032	-1.3701	-0.2393	-0.0782	-0.7637	-0.6725	-0.3559	-0.3292	-0.1107	-0.1026	0.074	-0.5176	-0.4076	-0.1676	-0.303	-0.7823	-0.0513	0.0855	0.1497	0.0255	0.1521	0.1607	0.0578	-0.1291	-0.1541	-0.6487	-0.0284	-0.8537	-0.3199	-0.5153	-0.4854	-0.3527	-0.6116	-0.1961	-0.058	-0.6074	-0.3837	-0.4709	-0.4362
WID:184156	WID:184156 || IMAGE:713839 || MAP:16p13 || TFAP4 || Transcription factor AP-4 (activating enhancer binding protein 4) ||	1	-0.3704	0.2477	-0.2531	-1.4574	-0.4968	-0.2588	-0.2872	-0.4	0.6843	-2.1326	-0.6685	-0.2228	-0.8952	-0.3166	0.4412	-0.329	-0.2691	-1.0456	-0.7318	-0.4186	0.1556	0.0285	-0.1747	-0.3165	-0.3322	-0.2013	-0.0942	-1.7762	-0.8167	-0.3448	0.4908	-0.6436	-0.4354	-2.0739	-0.6656	-0.418	-0.1105	-0.2977	-0.0544	-0.51	-0.663	-0.1743	-0.4009	-0.5756	-0.1076	-0.5084	-0.3631
WID:184252	WID:184252 || IMAGE:742082 || MAP:20q13.31 || PCK1 || Phosphoenolpyruvate carboxykinase 1 (soluble) ||	1	-0.0348	-0.7503	-0.0081	-1.3081	-0.3659	-0.1245	-0.1578	0.1972	-0.1366	-1.3836	-0.2129	0.1226	-0.8516	-1.0173	-0.2842	-0.0808	0.0526	-0.5197	0.3391	-0.0215	0.0127	-0.0809	-0.1397	-0.2967	0.0456	0.026	0.086	-0.6435	-0.1072	-0.1643	0.1115	-0.189	-0.0094	-0.5713	0.2515	-0.8931	0.1304	-0.8172	-0.8266	-0.7015	-0.1264	-0.1379	-0.1328	-1.0342	-0.296	-0.4527	-0.1644
WID:184157	WID:184157 || IMAGE:756272 || MAP:5q31.1 || TCF7 || Transcription factor 7 (T-cell specific, HMG-box) ||	1	0.2306	-0.1981	0.4266	-0.185	0.2529	0.3812	-0.1681	0.6675	1.1327	-0.2222	-0.5451	0.4103	-0.6524	-0.0781	-0.1191	-0.4226	0.0734	-0.1903	-0.8096	-0.2791	0.3597	0.2361	-0.5799	-0.1885	0.4104	-0.2561	-0.1493	0.2078	-0.3866	-0.2773	-0.4137	-0.6279	-0.2572	0.2488	-1.0871	-0.8368	-0.1729	-0.0878	-0.8498	-0.6686	-0.0626	-0.6835	-0.3055	-0.7728	-0.2444	-0.224	-0.3909
WID:184253	WID:184253 || IMAGE:550353 || MAP:2p21-p16 || PIGF || Phosphatidylinositol glycan, class F ||	1	0.1914	-0.4575	0.2741	-1.5431	0.278	0.2348	0.2161	0.5996	0.8252	-0.597	0.6075	0.5194	0.2215	-0.6966	0.1296	0.3461	0.378	-0.2272	0.9977	0.1044	0.4793	0.2913	0.2748	-0.1875	0.1187	0.3144	0.5825	-1.3077	0.3814	0.4379	0.8352	0.3853	0.4289	-1.0469	0.8578	-0.3233	0.4131	0.0279	-0.1401	-0.2857	0.3478	0.2334	0.8362	-0.0687	0.1541	-0.2106	0.2337
WID:183966	WID:183966 || IMAGE:49553 || MAP:17q12-q2 || ARF4L || ADP-ribosylation factor 4-like ||	1	-0.8691	-0.3185	-0.4086	0.1762	-0.1781	-0.5495	-0.7829	-0.2223	-0.5853	-0.3713	-0.1406	-0.2646	-0.169	-0.387	-0.2954	-0.7667	-0.1333	-0.1483	-0.4822	-0.4836	-0.5555	-0.5579	0.02	-0.5186	-0.5454	-0.3111	-0.2431	-0.1618	0.204	-0.0795	-0.5195	-0.3192	-1.1019	-0.1518	-0.3184	-0.31	-0.7192	-0.3091	-0.4576	-0.3814	-1.1422	-0.4166	-0.3602	-0.8603	-0.4719	-0.678	-0.1812
WID:184062	WID:184062 || IMAGE:755474 || MAP:9q21 || IARS || Isoleucine-tRNA synthetase ||	1	0.8456	-0.4146	1.5278	-1.6147	1.8158	1.9378	-0.3117	1.7052	-0.2593	-2.0965	1.3079	2.021	-0.0936	0.4258	1.8867	1.1955	1.7511	0.278	0.1547	1.4223	1.5406	1.608	1.1682	1.5533	0.3771	1.4439	1.5017	-1.2916	1.55	2.1266	0.2137	1.7957	1.7802	-1.5375	1.6778	0.319	0.9448	1.0586	1.7822	1.2817	1.4283	2.6266	1.1016	0.5399	1.2106	1.0197	1.5708
WID:183967	WID:183967 || IMAGE:588911 || MAP:12q24.1 || OAS1 || 2',5'-oligoadenylate synthetase 1, 40/46kDa ||	1	-0.271	0.3216	-0.741	-0.281	-0.1643	-0.6444	-0.5312	-0.937	0.007	-0.6494	-0.5296	-1.0877	-0.7995	-0.1094	-0.136	-0.9998	-1.3804	0.7437	-0.4586	-1.1229	-1.4488	-2.1321	-1.2775	-1.672	-0.4065	-0.6112	0.0433	0.5427	-0.1525	-0.4242	0.0411	-0.9788	-0.6239	-0.2728	-0.7425	-0.8648	-1.1682	-0.2176	-0.1221	-1.1387	-1.1769	-1.6705	-0.9235	0.4308	-0.5176	-0.5383	-1.17
WID:184063	WID:184063 || IMAGE:269606 || MAP: || MPG || N-methylpurine-DNA glycosylase=3-methyl-adenine DNA glycosylase=AAG=Mid1 ||	1	0.079	-0.428	-0.2232	-0.47	0.0005	0.0692	-0.4703	0.1792	-0.1545	-0.7551	0.0407	0.3738	-0.9378	-0.9146	0.0409	-0.2908	-0.2422	0.0752	-0.2467	-0.408	-0.1122	-0.2677	-0.2984	-0.3068	-0.343	-0.0089	0.2127	-0.8673	0.0642	-0.0821	-0.0884	-0.0661	0.0488	-0.7812	-0.1419	-0.5613	-0.3657	-0.7352	-0.0538	-0.3328	-0.4925	-0.1203	-0.0481	-0.1714	-0.2549	-0.3336	-0.1053
WID:183968	WID:183968 || IMAGE:32493 || MAP: || ITGA6 || CD49F=Integrin alpha 6 ||	1	-0.4103	-1.7337	-0.3351	-2.1427	-0.9131	0.1864	-1.2221	-0.5096	-0.8044	-1.5844	-1.6236	-0.5401	-1.1313	-0.929	-0.6884	-1.0361	-0.552	-1.095	-1.4704	-0.8019	-0.9971	-0.8375	-1.5332	-1.2887	-0.4777	1.0392	0.0223	-1.8928	0.9995	1.158	-0.5592	0.3112	0.1347	-1.9999	-0.4943	-2.3991	-0.7864	-0.3576	-1.0439	-0.0515	-1.1743	-0.3347	-1.1402	-0.6635	-0.7903	-0.9151	-1.0082
WID:184064	WID:184064 || IMAGE:267420 || MAP:12q13 || ERBB3 || V-erb-b2 erythroblastic leukemia viral oncogene homolog 3 (avian) ||	1	0.0723	-0.7653	-0.1956	-0.2392	0.1531	0.1634	-0.3158	0.5385	-0.1407	-0.0303	0.2888	0.3276	-0.026	-0.125	-0.0344	0.6809	0.5249	0.2523	-0.0964	0.9039	0.7576	0.5076	0.8366	0.4063	-0.4836	0.5947	-0.1904	-0.1618	0.1441	0.0791	-0.336	0.1666	0.2385	-0.0449	0.6943	-0.3152	0.8955	0.2437	-0.1155	-0.1083	0.6649	0.5307	0.7395	0.5531	0.2246	0.337	0.9154
WID:183969	WID:183969 || IMAGE:148231 || MAP: || HLA-DMB || MHC Class II=DM beta ||	1	0.0197	-0.4372	0.4387	-1.4786	0.1647	0.0752	-0.007	0.2896	1.3636	-1.9236	0.052	0.3097	-0.6286	-0.408	-0.0291	-0.2561	-0.0014	-0.3326	0.4076	-0.3689	-0.1096	-0.1067	-0.4374	-0.2504	-0.2966	0.2921	-0.0896	-1.3842	0.3003	-0.0311	0.9266	-0.1467	0.4338	-1.1708	0.5113	-0.8604	0.2891	0.2757	-0.27	-0.4499	-0.103	-0.0999	0.139	-0.0633	-0.0667	-0.7456	-0.3729
WID:184065	WID:184065 || IMAGE:284220 || MAP:19q13.1 || CD22 || CD22 antigen ||	1	0.1195	-1.3994	0.4985	-0.5425	0.1843	0.5208	0.0005	0.2753	0.197	-0.4474	0.4603	0.3259	-0.5311	-1.2969	-0.1301	-0.2193	0.1735	-0.2596	-0.1602	-0.0697	0.0641	0.4102	0.021	-0.2184	-0.2235	0.4796	0.0392	-1.2579	0.5449	0.5546	0.1094	0.0737	0.4012	-0.3955	0.6245	-0.6785	0.0751	0.0334	-0.4258	-0.3899	0.3175	0.0453	-0.1836	-0.3594	-0.2267	-0.3	0.0313
WID:183970	WID:183970 || IMAGE:246748 || MAP: || BTK || btk=Bruton agammaglobulinemia tyrosine kinase ||	1	-1.4864	-0.9553	-0.5184	-0.9891	-1.0963	-1.1652	-1.5441	-0.8101	-1.2006	-1.1537	-1.068	-0.3949	-0.1513	-1.3601	-0.9881	-1.0944	-0.592	-0.7432	-0.6192	-0.9668	-0.9651	-1.2678	-0.6817	-1.3359	-1.5632	-0.7255	-0.6915	-1.0051	-0.3208	-0.4719	-0.5632	-0.3807	-1.055	-0.9988	-0.6978	-0.5712	-0.8182	-1.1408	-1.2889	-1.0535	-2.276	-1.4481	-0.508	-1.4685	-1.5685	-1.7901	-0.8432
WID:184066	WID:184066 || IMAGE:322079 || MAP:16p12.1 || CLN3 || Ceroid-lipofuscinosis, neuronal 3, juvenile (Batten, Spielmeyer-Vogt disease) ||	1	-0.0972	-0.5016	0.1177	-0.1413	0.25	0.0535	-0.4606	0.1682	-0.5068	-0.6905	0.3097	0.2841	-0.239	-0.5293	-0.1751	-0.3831	-0.112	-0.3386	-0.4463	-0.3324	-0.1243	-0.4453	-0.043	0.0606	-0.4395	-0.0229	-0.028	-0.3789	0.3739	0.3079	-0.3909	0.0157	0.2314	-0.6559	0.2729	-0.4041	-0.7943	-0.5956	-0.1344	-0.5095	-0.6216	0.0277	-0.4737		-0.0066	-0.5815	-0.1489
WID:183971	WID:183971 || IMAGE:309970 || MAP: || RASA1 || rasGAP=GTPase-activating protein for ras p21 ||	1	0.1225	-0.658	-0.2071	0.1441	0.2696	0.109	-0.4044	0.2843	-0.0248	-1.1222	0.0645	-0.0236	-0.5827	-0.561	-0.3272	-0.4775	-0.2126	-0.2936	-0.4365	-0.4473	-0.545	-0.0742	-0.3664	-0.0549	-0.4119	0.0144	-0.0935	-1.0351	0.2111	-0.0171	0	-0.1072	-0.1529	-0.0111	-0.033	-0.336	-0.1733	-0.5932	-0.2395	-0.3126	-0.3692	-0.262	-0.0653	-0.2254	-0.2314	-0.1655	-0.5346
WID:184067	WID:184067 || IMAGE:324492 || MAP:11q22.3 || MMP3 || Matrix metallopeptidase 3 (stromelysin 1, progelatinase) ||	1	0.0758	-0.7033	0.141	-1.0391	0.1316	0.1801	-0.9699	0.2868	-0.5188	-1.3408	0.1854	0.4577	-0.5222	-0.7916	-0.391	-0.4396	-0.1355	-0.9482	-0.5476	-0.2754	-0.085	-0.0117	0.0501	-0.1708	-0.7826	0.4113	-0.1624	-1.186	0.5291	0.2435	-0.8961	0.0953	0.4372	-1.343	0.4284	-0.7983	-0.4237	-0.5904	-0.2793	-0.1619	-0.4981	-0.103	-0.1848	-0.1827	-0.3509	-0.2956	-0.0893
WID:183972	WID:183972 || IMAGE:430297 || MAP: || ETV4 || E1A-F=E1A enhancer binding protein=ETS translocation variant 4=ets family transcription factor ||	1	-0.3775	-0.5556	-0.0343	0.0537	-0.3917	-0.4563	-0.2299	-0.3451	0.0779	-1.502	-0.3995	0.0027	-0.3734	-0.6886	-0.0089	-0.1066	-0.1354	0.595	-0.2246		-0.203	-0.1847	-0.7929	-0.7098	-0.5499	-0.2909	-0.2851		-0.2496	-0.0763	-0.1516	-0.2793	-0.55	-0.9072	-0.1423	-0.8059	-0.4658	-0.5604	-0.2431	-0.392	-0.6697	-0.4314	-0.0675		-0.1417	-0.2124	-0.1221
WID:184068	WID:184068 || IMAGE:346009 || MAP:21q22.3 || PFKL || Phosphofructokinase, liver ||	1	-0.4481	-0.5917	-0.6677	-0.9832	-0.571	-0.7497	-0.4696	-0.6782	-0.6718	-0.7065	-0.9191	-0.7315	-0.5266	-1.1378	-1.1068	-0.9207	-0.77	-0.3834	-0.8345	-0.932	-1.1743	-0.6802	-0.9819	-1.2812	-0.498	-0.5976	-0.3783	-0.5501	-0.5687	-0.7675	-0.1776	-1.0021	-0.5836	-0.7837	-0.7968	-0.6812	-0.5023	-1.211	-1.382	-0.8636	-0.6568	-1.2803	-0.8756	-1.4722	-0.8237	-0.6364	-0.6999
WID:183973	WID:183973 || IMAGE:488873 || MAP: || SDC2 || Syndecan-2 = heparin sulfate proteoglycan core protein ||	1	-0.4579	-1.8613	-0.3973	-0.3059	-0.5588	-0.248	-0.5922	-0.1139	-0.2515	-1.136	-0.5598	0.0431	-0.7716	-1.6934	-0.8927	-0.0995	-0.0174	-0.0564	0.0555	-0.4213	-0.2903	-0.0851	-0.3104	-0.1938	-0.6647	-0.0406	-0.3776	-1.4022	-0.4607	-0.2329	-0.2231	-0.637	-0.1436	-0.9388	0.1725	-1.3996	-0.1576	-0.647	-1.0382	-0.622	-0.2025	-0.4367	-0.2417		-0.5638	0.2338	-0.1222
WID:184069	WID:184069 || IMAGE:378461 || MAP:4q21-q25 || SPP1 || Secreted phosphoprotein 1 (osteopontin, bone sialoprotein I, early T-lymphocyte activation 1) ||	1	-0.3201	-1.3806	0.0868		-0.2523	-0.0573	-0.2384	-0.0343			0.0884	-0.0155	-0.3181	-1.5414	-0.1784	-0.3012	0.0073	-0.4843	-0.1778	-0.1704	-0.1849	0.1388	0.0328		-0.3563	0.1855	-0.1815	-1.0525	-0.1701	0.269	0.0179	0.1352	0.0011		0.5576	-0.8169	-0.0639		-0.4198	-0.7139	-0.3288	-0.156	-0.0121	-0.6359	-0.5838		0.0568
WID:183974	WID:183974 || IMAGE:884743 || MAP:7q31.3 || ARF5 || ADP-ribosylation factor 5 ||	1	-0.2492	-0.2236	-0.2186	0.1386	0.2099	-0.308	-0.6685	-0.0801	-0.438	-0.5282	-0.3574	-0.3374	-0.0884	0.137	-0.4456	-0.447	0.236	-0.4078	-0.2267	-0.2978	-0.1437	-0.3691	0.0327	-0.1154	-0.5907	0.0642	-0.0963	-0.025	0.3497	0.2173	-0.3804	-0.1222	-0.5058	-0.4945	-0.0719	0.544	-0.3259	-0.2844	-0.2112	0.0534	-0.5323	-0.0499	-0.1114	-0.4405	-0.3936	-0.0991	-0.1921
WID:184070	WID:184070 || IMAGE:379920 || MAP:17q23.2- || TK1 || Thymidine kinase 1, soluble ||	1	-0.2734	-0.0674	-0.2177	-0.3541	-0.0358	-0.3206	-0.6397	-0.1825	-0.242	-1.0899	-0.066	-0.0472	-0.3007	-0.5002	-0.1859	-0.4684	-0.2063	-0.1928	-0.5503	-0.4221	-0.3926	-0.2895	-0.3727	-0.2034	-0.616	-0.2595	-0.3541	-0.5618	0.0907	0.1361	-0.4402	-0.0348	-0.2735	-0.5678	-0.2124	-0.2698	-0.6052	-0.264	-0.2018	-0.3674	-0.4275	-0.3976	-0.3355	-0.3063	-0.3392	-0.497	-0.0802
WID:183975	WID:183975 || IMAGE:725076 || MAP: || NT5C2 || CD73=5'-nucleotidase (purine), cytosolic type B ||	1	-0.0287	-0.3019	-0.202	-1.1568	0.0173	-0.0293	-0.6894	-0.3086	-0.2418	-1.7751	0.0108	0.0046	0.0604	0.2862	0.3803	0.1224	-0.2197	0.2816	0.5059	-0.1313	0.1557	-0.0868	-0.3874	0.3274	-0.6492	-0.0599	-0.2094	-1.369	0.0459	-0.0875	-0.3591	-0.4057	-0.2423	-0.9854	-0.2728	-0.0808	0.2437	0.2105	0.2877	-0.2062	-0.0977	-0.2855	0.6232	0.8056	0.182	0.111	0.0935
WID:184071	WID:184071 || IMAGE:436094 || MAP:3q23 || RBP1 || Retinol binding protein 1, cellular ||	1	0.1444	0.2044	-0.3916	0.235	0.1033	-0.0698	-0.4392	0.2407	-0.059	-1.262	-0.1486	-0.3002	-0.5477	0.073	-0.2682	-0.3759	-0.1838	-0.2651	-0.1726	-0.3518	-0.2885	-0.1984	-0.2695		-0.3885	-0.1836	-0.4383	-0.3476	0.0022	-0.094	-0.4534	-0.3737	-0.3018	-0.1489	-0.37	-0.4621	-0.3595	-0.4949	0.1193	-0.2258	-0.0409	-0.4892	-0.1922	0.3284	0.0973	0.3338	-0.109
WID:183976	WID:183976 || IMAGE:773367 || MAP:22q11.21 || COMT || Catechol-O-methyltransferase ||	1	0.4535	1.7968	-0.1775	1.2218	0.2384	-0.3272	0.6162	0.4567	1.3175	1.3119	-0.2115	0.1805	0.5158	0.8989	0.7898	0.3632	-0.0596	2.731	0.8336	0.4081	0.2825	0.3905	0.1093	0.0676	0.3218	0.0436	0.2476	2.6169	-0.0604	-0.2495	0.7337	-0.0922	-0.0109	0.9329	-0.1976	0.1805	0.8457	1.0255	0.4102	-0.2441	0.4166	-0.3371	0.5369	0.8435	0.5733	0.4568	0.5932
WID:184072	WID:184072 || IMAGE:448619 || MAP:8p21.1 || GSR || Glutathione reductase ||	1	0.2117	-0.5897	-0.2222	-0.0132	-0.0983	-0.1222	0.0351	0.0942	-0.1475	-0.4388	-0.1877	-0.2613	-0.2484	-0.6416	-0.0613	0.272	0.1081	-0.3266	0.1982	-0.0039	0.2098	0.0614	-0.0423	-0.2415	-0.267	-0.1704	-0.2029	-0.2396	-0.1972	-0.3127	-0.2637	-0.2161	-0.0596	-0.0179	0.0211	-0.8999	0.2456	-0.1481	-0.0428	-0.2494	0.4492	0.0167	0.328	-0.0266	-0.1091	-0.009	0.3015
WID:183977	WID:183977 || IMAGE:897158 || MAP:3p21.3 || RHOA || Ras homolog gene family, member A ||	1	-1.0078	-2.9953	-0.5312	-3.4791	-0.5	-0.3893	-1.975	-0.5702	-1.2947	-2.7778	-0.6409	-0.0027	-1.9194	-2.2282	-1.0322	-0.9913	-0.1286	-0.7473	-1.4463	-0.994	-0.6761	-0.7626	-0.7954	-1.1691	-1.2675	-0.6425	-0.6068	-2.643	-0.5054	-0.3148	-1.8788	-0.6441	-0.1613	-2.8386	-0.2662	-3.0184	-1.2824	-1.4364	-1.4312	-0.925	-1.3851	-0.3453	-0.8742	-1.7374	-1.2836	-1.7404	-0.3451
WID:184073	WID:184073 || IMAGE:450060 || MAP:1q32 || CFHL1 || Complement factor H-related 1 pseudogene ||	1	-0.3748	-1.3837	-0.1087	-1.1096	0.242	1.005	-0.2751	-0.3581	-0.0401	-0.907	-0.0719	0.2977	-0.2288	-1.3403	-0.1504	-0.32	0.0519	-0.3542	-0.0671	-0.2183	-0.1614	-0.0386	-0.0035	-0.2987	-0.0189	0.1256	-0.1748	-1.393	0.3832	0.6226	0.1018	-0.2338	-0.0922	-1.2684	0.4479	-0.3921	-0.1206	-0.4189	-0.5679	-0.5731	0.1715	-0.0223	-0.2444	-0.6256	-0.8014	-0.8505	0.2122
WID:184158	WID:184158 || IMAGE:366893 || MAP:19p13.3 || TCF3 || Transcription factor 3 (E2A immunoglobulin enhancer binding factors E12/E47) ||	1	-0.6638	-1.0771	-0.2539	-2.4604	-0.2959	-0.1546	-0.9024	-0.7314	-0.3917	-2.6282	-0.4906	-0.1003	-0.8103	-1.1278	-0.0041	-0.5167	-0.1741	-1.1105	-0.5753	-0.4074	-0.1101	-0.178	-0.339	-0.5771	-0.7448	-0.2219	-0.392	-2.7039	0.3323	0.4719	-0.243	-0.1087	-0.309	-2.7593	-0.1844	-0.7913	-0.3195	-0.5253	-0.0787	-0.2707	-1.2566	-0.2382	-0.0343	-0.8654	-0.6691	-1.0754	-0.2232
WID:184254	WID:184254 || IMAGE:768296 || MAP:6p12.1 || C6orf142 || Chromosome 6 open reading frame 142 ||	1	-0.5688	-0.2413	-0.2694	-0.9407	-0.2608	-0.338	-1.2027	-0.5244	-0.8932	-1.6483	-0.3299	-0.3487	-0.5277	-0.6732	-0.433	-1.0162	-0.2863	-0.5809	-0.9321	-0.2921	-0.3013	-0.5119	-0.6722	-0.3898	-1.1657	-0.5222	-0.698	-1.3402	0.0386	0.2003	-0.8688	-0.2758	-0.1835	-1.3001	-0.2848	-0.3895	-0.471	-0.3059	-0.5392	-0.3206	-1.1068	-0.3416	-0.1559	0.1904	-0.6674	-0.7244	-0.361
WID:184159	WID:184159 || IMAGE:755821 || MAP:17q21.3 || NFE2L1 || Nuclear factor (erythroid-derived 2)-like 1 ||	1	-0.4011	-0.1102	-0.2384	-1.6068	-0.3338	-0.2177	-0.5286	-0.2489	-0.5874	-1.8908	-0.0901	-0.3109	-0.6949	-0.734	-0.1441	-0.2973	-0.4565	-0.2064	-0.4292	-0.7469	-0.3202	-0.1789	-0.7073	-0.6994	-0.2918	-0.1657	-0.5373	-1.9022	0.1248	0.1376	-0.2226	-0.2115	-0.3546	-1.6903	-0.4374	-0.0816	-0.4798	-0.6937	-0.1462	-0.5067	-0.4567	-0.0385	-0.0428	-0.656	-0.4908	-0.3676	-0.4789
WID:184255	WID:184255 || IMAGE:810372 || MAP:7q22.3 || PIK3CG || Phosphoinositide-3-kinase, catalytic, gamma polypeptide ||	1	-1.8359	-2.3556	-1.2169	-2.1499	-2.0745	-1.9195	-2.3221	-1.9456	-2.0861	-2.3745	-1.5566	-1.5425	-1.1832	-2.8182	-3.0094	-2.526	-1.5097	-1.3492	-1.7289	-1.9064	-1.5461	-1.7995	-2.0216	-1.9752	-2.4297	-1.4858	-1.9681	-2.6548	-1.3542	-1.2783	-1.8659	-1.3085	-1.5768	-2.2774	-1.1488	-1.7967	-1.9065	-1.9595	-2.6744	-1.1613	-2.1064	-2.2471	-1.2563	-2.3769	-2.6969	-2.4513	-1.3705
WID:184160	WID:184160 || IMAGE:823864 || MAP:22q12.2 || TCN2 || Transcobalamin II; macrocytic anemia ||	1	-0.5425		-0.1259	-0.9309	-0.7741	-0.9809	-0.4867	-0.2531	0.021	-1.6854	-0.8704	-0.4679	-0.7065	-0.5749	-0.561	-0.4965	-0.5085	-0.1294	-0.2831	0.0532	-0.1481	-0.3203	-0.6408	-0.9826	-0.7907	-0.7577	-0.5797	-1.5288	-0.6733	-0.3395	-0.1788	-0.5021	-0.6389	-1.4595	-0.5566	-1.0745	-0.4677	-0.7323	-1.0716	-0.5444	-0.7174	-0.7431	-0.2736	0.1314	-0.5668	-0.8622	-0.4336
WID:184256	WID:184256 || IMAGE:47142 || MAP:17q12 || PEX12 || Peroxisomal biogenesis factor 12 ||	1	0.0746	-0.6208	-0.1497	-0.5009	0.0211	0.0458	-0.1994	0.2181	0.0056	0.6862	0.0821	-0.4093	-0.1291	-0.7637	-0.2835	-0.4494	0.0249	0.6964	-0.1572	0.3579	0.24	0.3825	0.3192	0.1713	-0.3479	-0.0514	-0.4959	-0.3595	0.0306	0.195	-0.4114	-0.0255	0.0374	-0.0917	0.1375	-0.2443	0.096	-0.173	-0.5296	-0.5101	0.0482	0.3403	-0.2791	0.1777	-0.6523	-0.0772	0.2231
WID:184161	WID:184161 || IMAGE:130788 || MAP:3p24 || TOP2B || Topoisomerase (DNA) II beta 180kDa ||	1	0.1154		-0.1146	0.0996	-0.3607	-0.1968	-0.0114	-0.1373	-0.3624	-1.0179	-0.0079	-0.1442	-0.7661	-0.5609	-0.6874	-0.2001	-0.3438	0.1234	-0.5145	-0.3889	-0.3383	-0.1078	-0.367	-0.1328	-0.4753	-0.3672	-0.5392	-0.8637	-0.227	-0.3708	-0.271	-0.4839	0.0152	-0.5523	0.1805	0.4726	-0.4573		-0.9631	-0.5276	0.1079	-0.5871	-0.3835	-0.653	-1.0676	-0.2682	-0.5467
WID:184257	WID:184257 || IMAGE:133273 || MAP:17p12-p1 || PMP22 || Peripheral myelin protein 22 ||	1	-0.587	-1.6723	-0.3856	-1.3027	-0.3158	-1.781	-0.3832	0.3255	-0.0218	-1.603	-0.4718	-0.6218	0.2565	-0.9106	-1.1255	-0.2706	0.0514	-0.6538	0.4361	0.2804	-0.4562	-0.0705	0.0334	-0.9045	-0.4164	-0.1804	-0.4633	-0.8244	-0.4683	-0.2978	-0.2821	0.0336	-0.1509	-1.4378	0.027	-1.1007	0.2542	-0.3591	-1.3172	-0.643	-0.1982	-0.9657	0.1814	-0.3629	-1.3529	-0.5269	0.1968
WID:184162	WID:184162 || IMAGE:240766 || MAP:Xp11.3-p || TIMP1 || TIMP metallopeptidase inhibitor 1 ||	1	0.4235	1.3522	0.1805	0.5573	1.14	0.3045	0.3647	1.4197	0.5439	0.7736	0.9742	0.7014	2.0538	1.3243	1.6165	2.3907	0.9871	3.1069	1.9598	2.4288	1.5904	2.6084	1.6095	1.857	0.1188	1.279	0.3626		0.7945	0.6437	0.7375	0.936	0.6587	0.5449	1.3892	1.2899	1.628	2.1658	1.5563	0.9836	1.4329	0.8971	2.1404	2.1637	1.1328	1.2699	2.1909
WID:184258	WID:184258 || IMAGE:140806 || MAP:5q14-q21 || PAM || Peptidylglycine alpha-amidating monooxygenase ||	1	-0.0929	1.0379	-0.2395	0.3129	0.0185	-0.1368	-0.6407	-0.1484	-0.3621	-1.4128	0.1039	-0.1532	0.0253	0.1118	0.3487	-0.2533	-0.2258	-0.0631	-0.3302	-0.0526	-0.3602	-0.1935	-0.6209	0.0047	-0.3943	-0.3221	-0.4724	-0.9567	-0.0617	0.2252	-0.3922	-0.0417	-0.1143	-0.6462	0.1157	-0.0177	-0.6491	0.5234	0.4209	-0.3395	-0.1904	-0.3121	-0.0897	0.6019	0.1653	-0.3097	-0.1112
WID:184163	WID:184163 || IMAGE:179334 || MAP:15q13 || TJP1 || Tight junction protein 1 (zona occludens 1) ||	1	-0.0258	0.7177	-0.0347	0.2692	-0.1209	-0.164	-0.3536	0.0266	-0.7802	-1.5193	-0.0483	-0.3182	-0.5962	-0.0607	0.1991	-0.57	-0.4059	-0.2272	-0.517	-0.4876	-0.4886	-0.2352	-0.6049	0.2783	-0.2768	-0.3433	-0.8705	-1.3138	-0.1065	-0.0784	-0.5367	-0.1911	0.101	-0.407	-0.3595	-0.3921	-0.7383	0.3298	0.0301	-0.5222	-0.386	-0.7289	-0.0902	0.1771	0.0538	0.0445	-0.4099
WID:184259	WID:184259 || IMAGE:594540 || MAP: || PTCH || PTC=Patched=tumor suppressor for Basal Cell Nevus Syndrome ||	1	0.2358	0.8848	-0.1356	0.415	-0.0505	-0.5009	0.3761	0.1361	0.5609	-0.084	-0.2483	-0.4128	-0.0199	0.2415	0.3665	-0.2102	-0.3152	1.1679	-0.069	-0.0767	-0.261	0.0112	0.0942	-0.7566	0.0884	-0.5074	-0.607	0.1061	-0.3803	-0.3258	-0.2507	-0.2411	-0.2112	-0.0649	-0.3699	-0.5047	-0.1331	0.5369	0.2345	-0.1399	-0.1048	-0.7339	0.1361	0.6395	0.0668	0.2288	-0.2513
WID:184164	WID:184164 || IMAGE:810512 || MAP:15q15 || THBS1 || Thrombospondin 1 ||	1	0.0347		-0.13	-0.4365	-0.2836	-0.392	-0.091	-0.1645	0.0929	-1.4225	-0.372	-0.4748	-0.4011	-0.6366	-0.2687	-0.3519	-0.4578	0.2659	-0.3555	-0.247	-0.358	-0.2513	-0.4925	-0.796	-0.3013	-0.523	-0.5918	-0.9556	-0.4318	-0.087	-0.2471	-0.463	-0.1543	-0.7724	-0.3603	-0.9862	-0.0955	-0.2275	-0.3374	-0.5513	-0.3702	-0.4855	0.0954	-0.3477	-0.8828	-0.1798	-0.2847
WID:184260	WID:184260 || IMAGE:128143 || MAP:7q21.3 || PON1 || Paraoxonase 1 ||	1	-0.3516	-0.9706	-0.3177	-2.0497	-0.5793	-0.6751	-0.4701	-0.8093	-0.393	-1.5391	-0.4894	-0.7542	-0.6601	-1.0005	-0.6451	-0.7215	-0.4412	-0.2462	-0.6397	-0.7331	-0.4618	-0.5577	-0.8728	-1.1493	-0.5926	-0.5547	-0.5591	-1.6516	-0.75	-0.4893	-0.4464	-0.7042	-0.0667	-1.7542	-0.5184	-1.4094	-0.4031	-0.5829	-0.9619	-0.9776	-0.6664	-0.6876	-0.3896	-0.8733	-1.1418	-0.676	-0.4218
WID:184165	WID:184165 || IMAGE:205185 || MAP:20p12-ce || THBD || Thrombomodulin ||	1	-3.4726	-3.6906	-2.0767	-3.0266	-3.1801	-3.8095	-2.1807	-3.5245	-1.9506	-2.0148	-3.3798	-3.1271	-1.9938	-2.7747	-2.5793	-3.1062	-3.2622	-1.7349	-1.8287	-3.2887	-2.2842	-2.8204	-3.0101	-3.3971	-1.7809	-2.5176	-2.0065	-2.4918	-2.4521	-2.8446	-1.6346	-3.1806	-2.8343	-2.1863	-4.5252	-2.6154	-1.5718	-3.4366	-3.9581	-1.9254	-1.4886	-3.1204	-2.208	-3.8071	-3.1256	-2.1188	-2.3763
WID:184261	WID:184261 || IMAGE:134322 || MAP:8q11.2 || OPRK1 || Opioid receptor, kappa 1 ||	1	0.2966	-0.6377	0.0559	0.6875	0.3333	0.4538	0.0654	0.0875	0.4925	-0.9287	0.2296	-0.0566	-0.0316	-0.6954	-0.1084	0.1585	0.1194	0.3217	-0.1658	0.1542	-0.0444	0.4389	0.0811	0.4537	-0.0018	-0.1552	-0.1161	0.1398	-0.1163	0.0253	0.0311	-0.0077	0.4137	-0.318	0.5257	-0.4546	0.4743	0.1261	-0.4178	-0.3089	0.3612	-0.3382	0.0571	0.0223	-0.2547	-0.0662	0.4223
WID:184166	WID:184166 || IMAGE:795178 || MAP:11p15.5- || LDHC || Lactate dehydrogenase C ||	1	0.1708	0.8198	-0.0536	0.4666	0.5701	0.0933	-0.2266	0.2565	-0.5187	-0.6352	0.3683	-0.2597	0.5028	0.5315	0.443	-0.1541	-0.0457	0.0596	-0.1202	0.3785	0.1951	0.09	0.3614	0.64	-0.3035	-0.0504	-0.1335	-0.1535	0.3125	0.4903	-0.4105	0.0794	0.1997	-0.0559	0.1237	0.2905	-0.192	1.0494	0.569	0.2099	0.1636	0.1716	0.4199	0.4077	0.2705	0.2622	0.4828
WID:184262	WID:184262 || IMAGE:754600 || MAP:19p13.3 || NFIX || Nuclear factor I/X (CCAAT-binding transcription factor) ||	1	-0.1977	-0.1045	-0.4461	-0.7133	0.1141	-0.6904	-0.3777	-0.0247	-0.2317	-1.2069	-0.3471	-0.5772	-0.3137	-0.6302	-0.2036	-0.0214	-0.5944	0.3281	-0.0824	-0.2365	-0.28	-0.1708	-0.8437	-0.7679	0.2669	-0.3768	-0.133	-1.0038	-0.1067	0.0257	-0.0222	-0.1855	-0.3061	-1.1269	-0.2416	-0.4856	-0.1972	-0.3301	-0.5238	-0.4573	-1.0087	-0.6252	0.088	-0.3793	-0.5824	-0.64	-0.4159
WID:184167	WID:184167 || IMAGE:246300 || MAP: || TIAL1 || TIAR=nucleolysin=cytotoxic granule-associated RNA-binding protein inducer of DNA fragmentation ||	1	-0.4444	-0.7878	0.0882	-1.799	-0.5455	-0.2268	-1.0482	-0.4522	-0.294	-2.8055	-0.6214	-0.0646	-0.5956	-0.5417	-0.2897	-0.4552	-0.5316	-1.0892	-0.306	-0.1266	-0.3692	0.1347	-0.3115	-0.2752	-0.716	-0.2681	-0.6364	-2.518	-0.4452	0.2594	-0.3244	-0.2835	-0.2184	-2.4801	-0.5263	-1.5426	-0.1102	-0.0279	-0.5185	-0.4111	-1.0361	-0.5586	0.018	-0.0336	-0.5366	-0.3337	-0.6464
WID:184263	WID:184263 || IMAGE:509823 || MAP:19q13.2 || CEACAM6 || Carcinoembryonic antigen-related cell adhesion molecule 6 (non-specific cross reacting antigen) ||	1	0.3506	1.0612	-0.1574	0.4932	0.0649	-0.4425	0.4778	0.1165	0.7009	0.3941	-0.1392	-0.4448	0.0903	0.1537	0.3619	-0.0558	-0.3128	1.4785	0.0217	0.111	-0.0392	0.2686	0.1112	-0.4794	0.1839	-0.4864	-0.6675	0.5461	-0.375	-0.2803	0.0276	-0.2397	-0.0535	0.2057	-0.2575	-0.3367	0.0015	0.418	0.3302	-0.2784	-0.1715	-0.472	0.0243	0.4956	0.0708	0.2541	0.0016
WID:184168	WID:184168 || IMAGE:770014 || MAP:14 || || T cell receptor alpha chain ||	1	-0.4938	-0.1204	-0.1778	-2.5145	-0.0746	-0.0799	-0.3836	-0.1482	-0.1706	-2.566	-0.1581	-0.5688	-1.1122	-0.6544	0.2314	-0.3662	-0.1904	-1.5866	-1.1944	-0.5008	-0.0134	0.225	-0.1002	-0.3616	-0.4566	-0.4404	-0.5699	-3.0137	-0.1731	-0.0573	0.197	-0.3828	0.0608	-3.174	-0.2883	-0.1051	-0.4042	-0.3645	-0.2693	-0.5319	-0.5553	-0.2012	-0.6539	-0.812	-0.7181	-0.5719	-0.3795
WID:184264	WID:184264 || IMAGE:72869 || MAP: || NGFB || NGF-beta=Nerve growth factor beta ||	1	-0.1729	-0.5075	-0.2193	-2.1389	-0.2378	-0.52	-0.0105	-0.3057	0.1875	-1.7105	-0.2725	-0.5105	-0.7127	-0.6415	-0.4234	-0.3596	-0.5346	-0.5428	-0.2471	-0.7906	-0.4653	-0.3112	-0.8372		-0.3402	-0.4444	-0.1458	-2.2396	-0.1948	-0.3084	-0.1334	-0.1269	0.0995	-1.642	-0.157	-1.3333	-0.5385	-0.8512	-0.882	-1.0997	-1.0472	-0.8281	-0.2032	-0.9471	-0.8077	-0.9673	-0.6653
WID:184169	WID:184169 || IMAGE:812276 || MAP:4q21 || SNCA || Synuclein, alpha (non A4 component of amyloid precursor) ||	1	-1.8928	-2.4698	-1.5757	-2.7696	-2.3291	-3.4414	-1.1085	-2.462	-1.1502	-1.4802	-2.5085	-2.6065	-1.0668	-1.9235	-2.6718	-2.3847	-1.9162	-0.6986	-1.0784	-1.8424	-1.9749	-1.7402	-1.9465	-1.9756	-1.3642	-2.4563	-1.7019	-1.5447	-2.0111	-2.1947	-1.1924	-2.3326	-2.0139	-1.8832	-3.0123	-1.9341	-0.7553	-2.1439	-3.0884	-1.4678	-1.3035	-2.4921	-0.785	-2.5657	-3.1147	-1.5304	-1.6122
WID:184265	WID:184265 || IMAGE:813387 || MAP:16q22.1 || NQO1 || NAD(P)H dehydrogenase, quinone 1 ||	1	0.783	-0.1475	0.3436	-1.5975	0.3614	1.1095	0.4836	0.7269	0.7342	-1.4656	1.3331	0.6496	0.591	0.1525	0.6632	1.2607	1.4959	0.0244	2.1345	1.6125	0.7225	0.8963	1.419	1.3576	-0.1504	0.5846	0.0464	-1.2963	0.2687	0.3964	0.6073	0.7147	0.6541	-1.6493	1.713	-0.011	1.6646	1.1088	0.569	0.4408	0.9349	0.4789	1.5372	1.1986	0.5205	-0.0695	1.497
WID:183978	WID:183978 || IMAGE:853570 || MAP:Xp22.32 || SLC25A6 || Solute carrier family 25 (mitochondrial carrier; adenine nucleotide translocator), member 6 ||	1	-1.4393	-1.9987	-1.213	-1.0813	-1.9306	-1.5338	-2.0622	-1.1407	0.0246	-0.658	-1.1402	-1.2922	-1.8825	-1.3795	-1.0266	-0.9745	-1.2387	-0.5076	-1.1687	-1.3134	-1.4241	-1.0177	-1.3569	-1.9638	-1.0487	-1.2306	-0.5602	-0.6795	-1.5635	-0.4777	-1.4963	-1.1177	-1.4091	-1.9581	-1.1571	-1.6831	-0.931	-0.9786	-0.9563	-1.2656	-1.8821	-1.0245	-1.1428	-1.9253	-1.2379	-1.6028	-1.6495
WID:184074	WID:184074 || IMAGE:450745 || MAP:9q21.31 || TLE4 || Transducin-like enhancer of split 4 (E(sp1) homolog, Drosophila) ||	1	0.7959	0.2298	0.4681	1.1062	0.1138	1.0353	-0.0468	1.3556	0.4057	0.5233	1.1509	0.7037	-0.3456	0.667	0.0624	0.8011	0.1775	0.6527	0.8714	0.7295	0.5488	0.3172	0.3783	0.37	0.1091	0.674	0.7774	0.4133	0.1988	0.6051	0.8791	0.6825	0.6358	-0.3771	0.5435	-0.1511	1.1116	0.558	0.3354	0.5476	0.6898	1.1374	0.6737	0.211	0.7454	0.3881	-0.2959
WID:183979	WID:183979 || IMAGE:882522 || MAP:9q34.1 || ASS || Argininosuccinate synthetase ||	1	0.08	-0.705	0.0923	0.596	-0.3744	0.0874	-0.4419	0.5278	0.2562	0.3314	0.3921	-0.0361	-0.3252	0.28	-0.0804	-0.0426	-0.1259	0.8008	0.5393	-0.0519	-0.0545	-0.1446	-0.1063	-0.3492	-0.2749	0.2522	0.3368	0.7518	-0.6393	0.3957	-0.1728	0.2759	-0.0215	-0.4569	-0.1303	-0.3506	0.4286	-0.1548	0.1601	-0.0845	0.0825	0.3305	0.0657	0.0617	0.2921	0.1953	-0.6923
WID:184075	WID:184075 || IMAGE:454048 || MAP:4p12 || TEC || Tec protein tyrosine kinase ||	1	0.5013	-0.9837	0.1722	0.7217	-0.3523	0.8109	-0.491	1.0341	0.0863	-0.9101	0.577	0.2349	-1.0049	-0.555	-0.2885	0.0786	-0.1744	0.1159	0.1591	-0.0855	-0.0664	0.4276	-0.0854	0.0256	-0.0225	0.2712	0.2447	0.1386	-0.2712	0.4824	-0.2834	0.4292	0.2953	-0.6368	0.497	-0.2988	0.0014	-0.0067	-0.1351	0.1179	0.3012	1.0687	-0.043	-0.3531	0.209	0.3306	-0.484
WID:183980	WID:183980 || IMAGE:843398 || MAP:20p12 || BMP2 || Bone morphogenetic protein 2 ||	1	-0.1029	-1.1138	-0.1993	-0.7483	-0.7845	-0.3647	-0.7811	0.1777	0.2722	-1.7222	0.083	-0.0809	-0.7912	-1.0215	-0.6307	-0.325	-0.211	-0.0966	-0.4671	-0.6642	-0.575	-0.4338	-0.3151	-1.3775	-0.2315	-0.306	0.2264	-1.1146	-0.7632	0.1156	-0.561	-0.0959	-0.207	-1.8844	-0.0001	-0.986	-0.2418	-0.6138	-0.5749	-0.2453	-0.6414	-0.3619	-0.3232	-0.9963	-0.462	-0.7311	-1.1611
WID:184076	WID:184076 || IMAGE:453641 || MAP:11q23 || FXYD2 || FXYD domain containing ion transport regulator 2 ||	1	-0.0035	-1.0715	-0.0234	0.0488	-0.5817	0.3304	-0.2968	0.9337	-0.0928	-1.0703	0.1582	-0.2791	-1.0155	-1.1385	-0.5436	-0.4834	-0.2592	-0.2985	0.0001	-0.4816	-0.4758	-0.3378	-0.3916	-0.8478	-0.3088	-0.4254	-0.3321	-0.3827	-0.6787	0.1174	-0.1017	-0.1596	0.1806	-0.9385	-0.2103	-0.7533	-0.0742	-0.4254	-0.6549	-0.3455	0.0118	0.1751	-0.3543	-1.0243	-0.444	0.1502	-0.7678
WID:183981	WID:183981 || IMAGE:897768 || MAP:3p21.1 || COL7A1 || Collagen, type VII, alpha 1 (epidermolysis bullosa, dystrophic, dominant and recessive) ||	1	0.4133	-0.8006	0.0986	1.361	0.0443	0.6533	-0.5614	1.2376	0.2072	0.2907	0.6274	-0.2123	-0.584	-0.612	-0.1919	0.1654	0.0579	-0.2339	1.0494	0.1739	0.1175	0.0971	-0.3229	-0.132	-0.0812	-0.0941	-0.1355	1.2843	-0.2471	-0.1185	-0.0427	-0.1389	0.3398	0.1564	0.1125	-0.2767	0.6907	0.0049	-0.1841	-0.3154	0.7018	-0.2652	0.1306	-0.3071	0.1555	0.3277	-0.4363
WID:184077	WID:184077 || IMAGE:454339 || MAP:6p22.3 || TPMT || Thiopurine S-methyltransferase ||	1	-0.1576	-1.2225	-0.099	-0.4085	-0.947	-0.2079	-0.2047	-0.0362	0.0668	-0.6393	-0.7956	-0.2168	-0.7058	-0.6405	-0.5213	-0.6668	-0.0755	-0.6053	-0.2326	-0.4508	-0.4114	-0.5599	-0.2843	-0.8697	0.0815	-0.5588	-0.5352	-0.4707	-0.7993	-0.1388	-1.0712	-0.8724	0.257	-1.5252	-0.4824	-0.7774	-0.2676	-0.2981	-0.5447	-0.4149	0.2598	-0.1543	-0.3427	-0.4911	-0.2726	-0.3757	-0.7426
WID:183982	WID:183982 || IMAGE:665674 || MAP:14q32.1- || BDKRB2 || Bradykinin receptor B2 ||	1	0.0772	-0.2328	0.1304	1.3221	0.0437	0.554	-0.5845	1.2338	-0.1221	0.1446	0.7566	-0.1207	-0.5562	-0.0096	0.1642	0.27	0.2049	-0.1838	0.9609	-0.0083	0.1602	0.0727	0.7924	0.6352	-0.1478	0.2226	0.6496	0.3525	0.0005	0.5762	-0.3596	0.4589	-0.1155	-0.449	0.1565	0.3716	1.1321	0.332	0.0998	0.3516	0.2461	0.7927	0.2938	0.3081	0.3856	0.7798	-0.7581
WID:184078	WID:184078 || IMAGE:486110 || MAP: || PFN2 || profilin 2 ||	1	0.0336	-0.5431	0.4883	-0.1145	-0.1132	0.9394	-0.3861	0.7888	-0.1017	-1.0861	0.7895	0.1368	-0.4638	0.064	-0.1265	-0.0832	-0.1526	-0.1267	0.4182	0.1335	0.2488	-0.1954	0.3118	-0.072	-0.168	0.5191	0.3863	-0.3606	0.2021	0.6625	-0.5327	0.4648	0.5871	-1.1374	0.2675	-0.8225	-0.2343	-0.283	-0.1291	-0.2145	0.1742	0.7372	0.0517	-0.412	0.5908	0.0859	-0.6777
WID:183983	WID:183983 || IMAGE:753157 || MAP:5q31 || JMJD1B || Jumonji domain containing 1B ||	1	0.5132	0.83	0.8109	-0.6789	0.1877	0.491	0.3719	1.163	1.482	-1.8804	0.8677	0.3685	-0.3365	0.1642	0.1397	-0.2439	-0.1453	-0.2207	0.8446	-0.0932	-0.0198	-0.1517	0.1711	-0.531	-0.0589	0.8945	0.5536	-1.1481	0.3473	0.6952	0.7948	0.8706	0.4904	-1.6091	0.3839	-0.2313	0.4715	0.0625	0.2808	-0.0764	-0.2612	0.3038	0.353	0.2696	0.3542	-0.2769	-0.8629
WID:184079	WID:184079 || IMAGE:489489 || MAP:1q42.1 || LBR || Lamin B receptor ||	1	0.0224	-1.6416	0.9413	-2.3385	-0.5556	0.6034	-1.5314	0.5713	-0.5493	-3.0529	0.5084	0.7602	-1.3719	-1.3358	-0.6071	-0.4416	-0.0274	-1.2901	-0.8444	-0.4271	-0.3116	0.0781	-0.0268	-0.3236	-0.7856	1.0347	0.3558	-2.1074	0.4646	1.1593	-0.9461	0.7223	0.5579	-3.1869	1.076	-1.294	-0.5862	-0.4612	-0.5528	0.2637	-1.2349	0.4204	-0.465	-0.9172	-0.4894	-0.8687	-0.7281
WID:183984	WID:183984 || IMAGE:754649 || MAP:14q23.3- || AHSA1 || AHA1, activator of heat shock 90kDa protein ATPase homolog 1 (yeast) ||	1	-0.2631	-0.8567	-0.0063	-0.9416	-0.5935	-0.183	-0.5727	0.2805	0.0708	-2.0034	-0.3879	0.0027	-1.0115	-0.6698	-0.2035	-0.0456	-0.0356	-0.2281	0.0287	-0.4324	-0.4452	-0.0595	-0.145	-0.8221	-0.2981	-0.0394	-0.1167	-0.9027	-0.2822	0.3413	0.2855	0.0291	-0.1833	-2.007	-0.1326	-0.7771	-0.1892	-0.398	-0.1134	-0.0306	-0.4595	0.3969	-0.2882	-0.6206	-0.38	-0.447	-0.8663
WID:184080	WID:184080 || IMAGE:487704 || MAP:16q13-q2 || CES1 || Carboxylesterase 1 (monocyte/macrophage serine esterase 1) ||	1	-0.0688	-0.9485	-0.0541	-0.0373	-0.7779	-0.0089	-0.4955	0.4853	-0.1363	-1.0934	-0.0195	-0.3073	-0.9248	-1.1486	-0.7539	-0.6984	-0.1609	-0.4509	-0.4054	-0.4479	-0.5424	-0.3337	-0.325	-0.8887	-0.4516	-0.4391	-0.5724	-0.1416	-0.7471	-0.0299	-1.1215	-0.2643	0.1119	-0.4666	-0.1027	-1.1453	-0.1992	-0.4617	-0.6419	-0.4487	-0.1958	-0.3721	-0.4258	-1.0722	-0.1723	0.03	-0.7968
WID:183985	WID:183985 || IMAGE:768064 || MAP: || CYP1A1 || cytochrome P450, family 1, subfamily A, polypeptide 1 ||	1	0.303	-0.8618	0.182	0.2614	-0.1724	0.8016	-0.3834	1.28	0.1514	-0.8075	0.1987	0.0423	-0.6066	-0.4285	0.4361	0.6433	0.3431	-0.5075	0.8035	0.4555	-0.0586	0.5743	-0.1488	0.1235	0.0433	-0.0244	0.1013	-0.145	-0.3326	0.0224	-0.3043	-0.1413	0.1428	-0.2724	0.2791	-0.8622	0.8734	-0.0546	0.2274	-0.0223	0.8687	0.3847	0.4692	0.2063	0.1701	0.8725	-0.3043
WID:184081	WID:184081 || IMAGE:502177 || MAP:16p13.13 || MYH11 || Myosin, heavy polypeptide 11, smooth muscle ||	1	0.1157	-0.8651	0.1541	0.0516	0.191	0.1974	0.0319	0.3353	0.3146	-0.0521	0.156	0.2655	-0.2658	-0.5066	-0.128	0.6063	0.3807	0.2507	0.2445	0.0727	0.1898	0.2149	0.0924	-0.3108	0.2483	0.005	0.1227	-0.188	0.3287	0.2824	0.1337	-0.115	0.2898	-0.454	0.8309	-0.3758	0.5664	0.3307	0.1304	-0.0628	0.5776	0.1118	0.4907	0.0762	0.1698	0.282	0.0669
WID:183986	WID:183986 || IMAGE:812033 || MAP:2q35-q37 || GPC1 || Glypican 1 ||	1	0.145	-0.326	0.0976	1.3611	0.2141	0.4758	-0.6287	1.064	-0.1976	0.3372	0.6304	-0.0207	-0.5288	-0.0985	0.014	-0.1963	-0.0837	-0.4943	0.4887	-0.2605	-0.1861	-0.2041	0.3011	0.3143	0.0265	0.258	0.3883	0.3702	0.1261	0.69	-0.337	0.2438	-0.1227	-0.2625	0.011	0.2191	0.0327	0.0876	-0.1359	-0.2944	0.2653	0.6825	0.1082	-0.2793	0.0708	0.3507	-0.7125
WID:184082	WID:184082 || IMAGE:506369 || MAP:1q43 || NID || Nidogen 1 ||	1	-0.9427	-0.3282	-0.8254	-0.9415	-1.4603	-0.6731	-0.7192	-0.8738	-0.5276	-1.5478	-0.09	-2.3759	-0.9164	-0.1775	-0.3712	-1.0685	-0.6117	-0.3546	0.3233	-0.1585	-1.9351	-1.2566	-0.3025	-1.4873	-0.56	-1.7325	-0.2164	-0.3551	-1.8623	-0.1537	-1.4639	-0.941	-1.4165	-0.9968	-1.7961	-1.4671	-0.9472	-0.6774	-0.1393	-1.0755	-0.8792	-0.4383	-0.716	-0.7867	0.1878	-0.5307	-1.7071
WID:183987	WID:183987 || IMAGE:823718 || MAP:1p36.2 || CA6 || Carbonic anhydrase VI ||	1	-0.0419	-0.8192	-0.0196	0.5541	-0.4511	0.2773	-0.4841	0.4655	-0.0538	-0.4796	0.5448	-0.2778	-0.6454	0.2137	-0.29	-0.5693	-0.2668	-0.2822	0.4714	-0.0106	-0.2947	-0.237	-0.0293	-0.5131	-0.0421	0.227	0.3502	-0.1708	-0.5404	0.264	-0.26	0.4631	-0.2144	-0.9293	-0.2116	-0.0893	0.0322	-0.5663	-0.1951	-0.2568	-0.1017	0.3318	-0.0661	-0.5334	0.59	0.206	-0.8456
WID:184083	WID:184083 || IMAGE:878178 || MAP:17p13.3 || PAFAH1B1 || Platelet-activating factor acetylhydrolase, isoform Ib, alpha subunit 45kDa ||	1	0.4015	-1.3596	1.2213	-1.0682	0.2568	1.0962	-1.2935	1.3388	-0.1438	-2.0868	1.0434	1.2503	-1.0905	-0.5592	0.3765	0.1554	0.4541	-0.3643	-0.5811	-0.0626	0.4963	0.6111	0.2846	-0.0917	-0.1246	1.0772	0.5577	-1.2799	0.6855	1.3359	-1.2609	1.0788	0.9106	-1.7475	1.3971	-1.4187	0.2403	0.0816	0.2643	0.3455	-0.1212	0.7673	0.3685	-0.1407	0.3127	-0.112	0.1033
WID:183988	WID:183988 || IMAGE:796388 || MAP:13q32 || GPC6 || Glypican 6 ||	1	0.3161	-0.6063	0.0409	-0.697	-0.3456	0.5321	-0.2687	0.8768	0.3918	-0.6676	0.4449	-0.0015	-0.6482	-0.5123	-0.3467	-0.2681	-0.0164	-0.2944	-0.244	-0.2237	-0.264	-0.3335	-0.2175	-0.1184	-0.2116	-0.1373	-0.125	0.3265	-0.4634	0.0617	-0.2957	0.1666	-0.0228	-0.6709	-0.1402	-0.5306	-0.1133	-0.4104	-0.1292	-0.2094	-0.0003	0.1065	-0.2222	-0.5959	0.0195	-0.0758	-0.5748
WID:184084	WID:184084 || IMAGE:878578 || MAP:16q22-q2 || ALDOA || Aldolase A, fructose-bisphosphate ||	1	-1.4698	-2.471	-1.5098	-1.7888	-1.9807	-1.3119	-1.8741	-1.1665	-2.4224	-2.4093	-1.7994	-1.4748	-3.114	-2.3211	-1.8751	-1.8388	-1.477	-0.8927	-1.784	-2.3765	-2.2288	-2.116	-1.906	-2.5063	-1.334	-1.6901	-1.4792	-1.5293	-1.7883	-1.4276	-1.7933	-1.9525	-1.3445	-2.5933	-1.6241	-1.7764	-2.059	-2.0316	-1.6904	-1.9301	-2.0699	-1.5149	-1.9226	-2.3259	-1.4983	-1.9577	-2.3548
WID:183989	WID:183989 || IMAGE:796613 || MAP:2q14-q32 || COL5A2 || Collagen, type V, alpha 2 ||	1	0.4919	-0.6659	0.1646	1.3938	0.4467	0.744	-0.1048	1.5024	0.1992	0.1149	0.7193	-0.0686	-0.8027	-0.4351	0.6881	-0.055	0.1365	-0.495	0.6173	0.2482	0.2086	0.0952	-0.4091	0.3224	0.4006	0.2081		0.6902	-0.4001	0.0531	-0.2189	0.0459	0.6292	0.5001	0.5223	-0.5704	0.6161	-0.0363	0.0603	-0.4367	0.8714	-0.1814	0.3877	-0.3589	0.3064	0.3695	-0.4232
WID:184085	WID:184085 || IMAGE:878259 || MAP:1p34.1 || PRDX1 || Peroxiredoxin 1 ||	1	-0.5997	0.2141	-0.6502	-2.0853	-1.1258	-0.7932	-0.0532	-0.7608	-0.3387	-1.5746	-1.5052	-0.8559	-1.2809	-1.1273	-0.4839	-0.6439	-0.087	-0.337	-0.7745	-1.2718	-1.0064	-0.9665	-0.7154	-1.9657	-0.3719	-0.329	-0.0835	-1.4644	-0.6558	-0.1279	1.4058	-0.9561	-0.487	-2.1907	-0.8759	1.1005	-0.627	-0.8478	-0.463	-0.5112	-0.5579	0.1769	-0.6232	-1.3981	-0.9786	-1.449	-1.0928
WID:184170	WID:184170 || IMAGE:126858 || MAP:1q25 || SOAT1 || Sterol O-acyltransferase (acyl-Coenzyme A: cholesterol acyltransferase) 1 ||	1	-0.7388	-0.7981	0.1172	-0.8926	-0.3944	0.7586	-1.31	-0.0142	-0.737	-1.3417	0.3153	0.6601	-0.7406	-0.4686	-0.0589	-0.7699	0.2783	-0.6944	-1.6399	0.1529	-0.0939	-0.0839	0.1989	0.222	-0.7665	-0.1223	-0.4125	-0.462	-0.2023	1.1002	-1.2165	0.1778	0.1721	-1.0833	0.4855	-1.2785	-0.6778	0.0325	-0.1019	-0.0234	-0.6914	0.6595	-0.341	-0.3717	-0.1898	-0.7875	0.0816
WID:184266	WID:184266 || IMAGE:813279 || MAP:3p21.31 || APEH || N-acylaminoacyl-peptide hydrolase ||	1	-2.3708	-2.4004	-1.6119	-1.9309	-2.3447	-2.1851	-2.1141	-2.2158	-2.0912	-2.1239	-1.4271	-3.1014	-2.1715	-1.7345	-2.9654	-2.3836	-1.7731	-1.1573	-2.2855	-2.9484	-2.9225	-2.4096	-1.2169	-2.812	-1.8645	-2.6264	-1.9634	-1.4264	-1.9201	-1.2935	-2.5127	-1.7787	-2.3306	-1.8612	-2.5661	-1.9315	-3.2894	-2.415	-2.1073	-2.0381	-2.5223	-2.2743	-2.0265	-2.3054	-2.2413	-2.1053	-2.2732
WID:184171	WID:184171 || IMAGE:809535 || MAP:17q25.1 || SFRS2 || Hypothetical protein ET ||	1	-0.7922	-2.6375	0.4527	-3.0018	-0.7447	0.39	-1.9411	0.1098	-1.1286	-3.6457	0.0208	0.2176	-1.2141	-1.1487	0.0182	-0.6366	0.2346	-2.4965	-0.9538	-0.0437	0.2114	0.3052	-0.057	-0.109	-1.1513	0.3029	-0.6143	-3.4336	-0.0903	0.8181	-1.1001	0.061	-0.3239	-3.5947	-0.3608	-2.2993	-0.2797	-0.4708	-0.374	-0.0101	-0.7577	0.5277	-0.5547	-1.1164	-0.6966	-1.0499	-0.3515
WID:184267	WID:184267 || IMAGE:300103 || MAP:17q21 || NAGLU || N-acetylglucosaminidase, alpha- (Sanfilippo disease IIIB) ||	1	-1.161	-1.588	-0.8165	-0.9782	-1.9544	-1.4217	-1.4484	-1.8878	-0.8935	-1.8795	-1.4723	-1.6088	-1.6358	-1.8496	-1.4552	-1.9866	-1.1744	-0.6893	-1.224	-1.6959	-1.626	-1.6302	-1.0111	-2.0781	-1.0299	-1.4127	-0.9194	-0.6057	-1.4867	-0.7773	-1.4604	-1.1623	-1.7675	-1.2179	-2.0175	-1.3871	-2.0264	-1.3186	-1.3142	-1.0667	-1.5094	-2.195	-1.1743	-1.5156	-1.278	-1.4283	-1.3886
WID:184172	WID:184172 || IMAGE:128875 || MAP:12q24.1 || ATXN2 || Ataxin 2 ||	1	0.0855	-0.4033	-0.1787	0.0749	-0.5033	0.1075	-0.1354	0.233	0.2621	-0.5167	-0.0957	-0.0476	-0.3371	-0.5636	-0.3561	-0.2527	-0.1323	0.0321	-0.3095	-0.1123	0.0079	-0.2403	-0.107	-0.5753	-0.1771	-0.1709	0.0214	-0.2842	-0.5911	0.0265	-0.2776	-0.295	-0.166	-0.2915	-0.245	-0.8362	0.1194	-0.3845	-0.1063	-0.3666	-0.2995	-0.1238	0.0153	-0.5814	-0.0789	0.1277	-0.2194
WID:184268	WID:184268 || IMAGE:36493 || MAP:22q13-qt || NAGA || N-acetylgalactosaminidase, alpha- ||	1	-1.046	-1.2606	-0.2867	-1.3457	-1.3905	-1.0408	-0.7467	-0.6169	-0.5285	-1.3306	-1.0355	-0.8274	-1.0881	-1.7094	-1.3283	-0.9548	-0.4225	-0.5746	-0.6362	-1.1764	-0.6989	-1.0312	-0.7485	-1.9271	-0.4785	-1.1984	-0.6956	-1.1801	-1.0113	-0.283	-0.8293	-0.8224	-0.9696	-0.7422	-0.5082	-1.5147	-0.946	-1.1466	-1.5749	-0.9884	-1.1127	-1.4988	-1.1009	-1.5058	-1.4809	-0.9006	-0.85
WID:184173	WID:184173 || IMAGE:359835 || MAP:Xp22.1 || SAT || Spermidine/spermine N1-acetyltransferase ||	1	-2.1205	-2.3027	-1.0677	-3.031	-2.2332	-1.8774	-1.7692	-1.6795	-0.7129	-2.1622	-1.6606	-1.6645	-1.8228	-1.8306	-1.5287	-1.5147	-0.566	-1.492	-2.042	-1.3046	-1.2555	-1.6144	-1.3494	-1.8213	-0.9942	-2.2627	-1.6052	-2.1362	-1.7135	-0.7493	-1.7595	-1.5273	-1.719	-1.3708	-1.2024	-2.1934	-0.4209	-0.9662	-2.2731	-0.9877	-0.8804	-1.5896	-1.0662	-2.0246	-1.4065	-1.4696	-1.5161
WID:184269	WID:184269 || IMAGE:810671 || MAP:4p16.3 || FLJ22269 || Hypothetical protein FLJ22269 ||	1	-0.5885	-1.7845	-0.4084	-1.3558	-0.6549	-0.6447	-0.5434	-0.4739	-0.3212	-1.3279	-0.4884	-0.2688	-0.6972	-1.5617	-1.0826	-0.5521	0.1583	-0.5138	-0.7812	-0.4117	-0.4001	-0.6604	-0.1348	-1.0535	-0.1731	-0.21	-0.3415	-1.5021	-0.5399	-0.0793	-0.4743	-0.441	-0.243	-2.0877	-0.0773	-1.1946	-0.6865	-0.96	-1.1528	-0.8618	-0.4594	-0.6647	-0.6138	-1.3909	-0.6348	-0.5386	-0.278
WID:184174	WID:184174 || IMAGE:320763 || MAP:2q31 || SP3 || Sp3 transcription factor ||	1	-0.2536	-0.4716	-0.0256	0.4781	0.0135	0.032	-0.6988	-0.0165	-0.5804	0.1039	0.0908	-0.3116	-0.1774	-0.326	-0.0659	-0.1183	0.1389	0.0463	-0.4404	-0.1667	-0.5256	-0.2611	0.3523	0.3123	-0.2224	0.2393	0.1211	0.6047	0.3528	0.4955	-0.6446	0.2408	-0.2611	-0.1461	0.0486	0.004	-0.3828	0.3346	0.0169	-0.179	-0.679	0.1524	-0.0548	-0.5234	-0.1508	-0.1728	-0.0979
WID:184270	WID:184270 || IMAGE:365755 || MAP:15q21 || MYO5A || Myosin VA (heavy polypeptide 12, myoxin) ||	1	-0.2468	-0.5437	-0.1173	0.6532	0.1586	0.0678	-0.8144	0.3031	-0.3059	-0.8984	0.359	0.0212	-0.1754	-0.0791	-0.4263	-0.3473	-0.5012	-0.1545	-0.2618	0.0504	-0.5012	-0.3429	-0.075	-0.0559	-0.0394	-0.187	-0.1046	0.2798	-0.0287	0.272	-0.4612	0.0815	-0.1187	-0.2962	-0.106	-0.2006	-0.1002	-0.3465	-0.0783	-0.3422	0.1536	0.1892	-0.5401	-0.5046	0.0854	0.0477	-0.4185
WID:184175	WID:184175 || IMAGE:205303 || MAP:7q21.1 || SRI || Sorcin ||	1	-0.6887	-1.233	-0.7032	-1.1672	-0.8812	-0.5316	-1.0976	-0.8999	-1.0809	-1.7281	-0.5682	-0.8688	-1.3628	-1.2767	-1.0896	-1.3926	-0.8269	-0.6149	-0.9712	-1.196	-0.9503	-1.3432	-0.643	-1.5223	-0.7165	-0.6239	-0.5834	-0.8935	-0.9701	-0.2661	-0.9653	-0.7251	-0.8155	-0.7054	-1.2949	-0.535	-1.2154	-1.3824	-1.0039	-1.2057	-1.2471	-0.5746	-0.6428	-1.6032	-0.9355	-1.0413	-1.168
WID:184271	WID:184271 || IMAGE:50043 || MAP:18q23 || MBP || Myelin basic protein ||	1	-0.3997	-0.8142	-0.251	-1.0021	-0.7059	-0.2185	-0.9752	-0.5114	-0.3005	-1.7229	-0.277	-0.2118	-0.8397	-1.1973	-0.7531	-0.8096	-0.3055	-0.2627	-0.5042	-0.581	-0.7092	-0.5004	-0.2397	-0.9702	-0.566	0.0953	-0.268	-0.3724	-0.4847	-0.0067	-0.6698	-0.3289	-0.5015	-1.1872	-0.2562	-1.0413	-0.6086	-0.5466	-0.6313	-0.6034	-0.8584	-0.3499	-0.375	-0.7489	-0.5853	-0.6849	-0.4962
WID:184176	WID:184176 || IMAGE:810873 || MAP:12p13 || SCNN1A || Sodium channel, nonvoltage-gated 1 alpha ||	1	0.1121	-0.0788	-0.1978	0.5136	-0.4489	0.0927	-0.0557	0.473	0.3086	-0.1722	-0.0177	-0.0248	-0.3482	-0.1384	-0.261	-0.3674	-0.1472	-0.07	-0.1345	-0.1211	-0.3109	-0.3151	-0.1674	-0.3728	-0.0161	-0.2171	-0.1516	0.3713		-0.0091	-0.1922	-0.2954	-0.224	0.144	-0.3649	-0.3038	-0.2212	-0.419	-0.1253	-0.4564	-0.004	-0.2424	0.0249	-0.5438	0.0115	0.2973	-0.3622
WID:184272	WID:184272 || IMAGE:738899 || MAP:5q11-q12 || MSH3 || MutS homolog 3 (E. coli) ||	1	-0.183	-1.1809	-0.045	-0.2099	-0.2442	0.0532	-0.2965	0.3407	-0.1985	-0.6797	-0.1439	-0.2219	-0.993	-0.9695	-0.7809	-0.3452	0.1882	-0.5425	-0.1757		-0.1475	-0.3479	-0.3285	-0.2274	-0.1622	-0.2494	-0.3037	-0.0383	-0.3401	-0.1987	-0.5762	-0.4599	-0.0189	-0.3368	0.0499	-0.802	0.0833	-0.7843	-0.9085	-0.7869	0.3268	-0.3874	-0.6318	-0.9702	-0.5798	-0.0908	-0.2824
WID:184177	WID:184177 || IMAGE:812227 || MAP:1p36.1-p || SLC9A1 || Solute carrier family 9 (sodium/hydrogen exchanger), member 1 (antiporter, Na+/H+, amiloride sensitive) ||	1	-0.2404	-0.3857	0.161	-0.8829	0.0885	-0.2211	-0.2302	0.3629	-0.0316	-0.9612	0.2058	0.3677	-0.7252	-0.6692	-0.3827	-0.4687	0.1226	-0.5965	-0.3971	-0.5812	-0.0354	-0.1704	-0.5369	-0.3784	0.1527	-0.1662	0.158	-0.3928	-0.11	-0.223	0.1836	-0.2513	0.0052	0.0019	0.4266	0.1699	-0.1297	-0.359	-0.73	-0.4983	0.1264	-0.2647	-0.2741	-0.8014	-0.2745	-0.2574	-0.268
WID:184273	WID:184273 || IMAGE:136188 || MAP:4p16.3-p || MSX1 || Msh homeo box homolog 1 (Drosophila) ||	1	-0.0229	-0.6639	0.0526	-1.9633	0.1872	0.2268	0.2043	0.2879	0.0815	-1.9528	0.292	0.5546	-0.7178	-0.6758	0.2804	-0.0606	0.1551	-0.5091	-0.2006	-0.21	0.1275	-0.0099	-0.0479	-0.3282	0.2918	-0.0034	0.3975	-1.7375	0.0554	0.2131	0.5597	-0.0686	0.3917	-2.2948	0.6102	0.1173	-0.0701	-0.047	-0.0887	-0.5383	-0.0562	0.0653	0.113	-0.396	0.1439	-0.4298	-0.0383
WID:184178	WID:184178 || IMAGE:115143 || MAP:17q21-q2 || SLC4A1 || Solute carrier family 4, anion exchanger, member 1 (erythrocyte membrane protein band 3, Diego blood group) ||	1	0.2309	0.862	-0.0794	1.5662	0.6529	0.2342	-0.1247	0.9642	-0.0966		0.354	-0.0659	1.0155	0.5466	0.3903	0.6654	0.3852	0.2755	1.0579	0.6051	0.6794	0.6277	0.9908	1.192	0.2738	0.3283	0.5332	1.4984	0.5465	0.589	0.164	0.4377	-0.0829	0.9039	0.158	1.0104	0.8034	0.7054	0.4205	0.3754	0.5589	0.7074	0.7546	1.0304	0.6147	0.5466	0.2608
WID:184274	WID:184274 || IMAGE:154707 || MAP:2p23-p21 || MPV17 || MpV17 transgene, murine homolog, glomerulosclerosis ||	1	0.0966	0.5705	-0.1222	0.766	0.4776	0.2322	0.0916	0.6195	-0.1649	-0.2806	0.3212	-0.0487	0.3897	0.5421	0.6781	0.7813	-0.3152	0.4167	1.8198	1.4579	-0.21	0.6194	0.3169	1.0917	0.0257	0.1135	0.4634	0.7245	0.0827	0.33	-0.2181	-0.0388	-0.1456	0.6879	-0.0626	0.4898	1.4208	0.5841	0.3747	0.1525	0.5593	0.378	-0.0914	0.094	0.813	0.3491	0.1977
WID:184179	WID:184179 || IMAGE:190732 || MAP:1p36.2 || SLC2A5 || Solute carrier family 2 (facilitated glucose/fructose transporter), member 5 ||	1	-0.0723	0.1023	-0.5513	0.2813	0.0306	0.1525	0.0501	0.1088	-0.2194	0.1978	0.2424	-0.1681	-0.0477	0.6958	0.422	0.3705	-0.2829	0.8595	0.7396	-0.3449	-0.316	-0.6942	0.2365	0.2146	0.0627	-0.6366	0.1389	0.48	-0.3455	-0.2762	0.0837	-0.289	-0.2066	0.7115	-0.382	0.3672	-0.0337	-0.0012	0.3518	-0.3217	0.0899	0.2178	0.4651	0.247	0.6695	0.3628	-0.0254
WID:184275	WID:184275 || IMAGE:131362 || MAP:Xq11.2-q || MSN || Moesin ||	1	-0.2747	-0.1312	-0.2093	-0.6277	-0.2946	-0.1274	-0.4209	0.0067	0.2834	-1.4528	-0.1691	0.0008	-0.7436	-0.8789	-0.3288	-0.4242	-0.2388	0.0306	-0.1997	-0.4991	-0.4314	-0.4064	-0.2519	-0.8291	-0.1779	-0.2575	0.0682	-0.8495	-0.2874	0.0202	0.0239	-0.1138	-0.4068	-0.8542	-0.0629	-1.0034	-0.5818	-0.6134	-0.5806	-0.4219	-0.7231	-0.2916	-0.254	-0.5941	-0.4376	-0.6144	-0.4978
WID:184180	WID:184180 || IMAGE:123579 || MAP:3q26.1-q || SLC2A2 || Solute carrier family 2 (facilitated glucose transporter), member 2 ||	1	0.4518	0.6801	-0.2012	0.8213	0.0518	0.3637	0.2274	0.7371	0.4992	0.9946	0.2215	0.0194	0.032	0.5495	0.1607	0.4207	-0.0544	0.3805	0.9505	0.743	0.1669	0.6456	0.1026	-0.1574	0.2377	-0.0088	0.6859	1.3604	-0.1683	-0.0257	0.0476	0	0.071	0.3947	-0.0811	-0.2516		-0.1841	0.3933	-0.1943	0.4422	0.0522	0.2662	0.1932	0.7552	0.5286	0.2099
WID:184276	WID:184276 || IMAGE:809557 || MAP:6p12 || MCM3 || MCM3 minichromosome maintenance deficient 3 (S. cerevisiae) ||	1	-0.131	-0.9276	-0.0652	-1.5412	-0.3069	-0.2506	-0.0665	0.1935	0.2774	-1.3382	-0.2015	0.2163	-0.9919	-1.0137	-0.4439	-0.2102	-0.1476	-0.5395	-0.001	-0.5998	-0.1288	-0.3105	-0.2725	-0.6799	0.1048	-0.0175	0.0838	-1.3531	-0.0348	-0.0377	0.1108	-0.096	0.0018	-1.0528	0.1675	-0.8825	-0.424	-0.8423	-0.7665	-0.6768	-0.5489	-0.1092	-0.239	-1.1153	-0.4343	-0.6324	-0.3788
WID:184181	WID:184181 || IMAGE:153006 || MAP:21q22.3 || SLC19A1 || Solute carrier family 19 (folate transporter), member 1 ||	1	0.3338	1.0837	0.143	1.3303	0.2747	0.3697	0.357	0.8267			0.216	-0.3145	0.182	0.4905		0.505	0.3977	1.395		0.5439		0.7853	-0.0275		0.794	0.2676	0.4557	1.6692	-0.0402	-0.2127		-0.0377	0.2093	0.5661	-0.1813	0.5681	0.686	0.4583	0.2375	0.0631	0.7537	-0.0118	0.7186	0.9855	0.5524	0.6138	0.2176
WID:184277	WID:184277 || IMAGE:261971 || MAP:16q24.3 || PCOLN3 || Procollagen (type III) N-endopeptidase ||	1	-0.0397	-0.8066	0.0167	-1.3491	0.1071	0.1777	-0.2804	0.2204	0.245	-1.6982	0.2024	0.237	-0.4418	-0.9555	-0.1603	-0.1496	0.1377	-0.3888	-0.0446	-0.1525	0.0049	0.0614	-0.0459	-0.5021	-0.1205	0.1399	0.2588	-1.4972	-0.3868	0.2568	0.225	0.006	0.0983	-1.9125	0.6194	-0.9826	0.003	-0.123	-0.3765	-0.5658	0.0773	-0.2303	-0.1234	-0.4286	-0.1933	-0.6536	-0.1306
WID:183990	WID:183990 || IMAGE:681997 || MAP:17q21.33 || DLX4 || Distal-less homeobox 4 ||	1	-0.036	0.1553	0.0417	1.0652	0.4024	-0.0724	-0.452	0.641	-0.3997	-0.1366	0.1188	-0.2239	0.1886	0.7363	-0.1733	0.0384	0.5017	-0.1667	0.6988	0.3356	0.2022	0.4248	0.9295	0.6905	-0.2431	-0.0191	0.0525	0.4067	0.6619	0.3394	-0.32	0.1993	-0.2431	0.2121	0.0118	1.0316	0.2355	0.3326	0.1131	0.2697	0.4036	0.7326	0.2584	-0.0138	0.1255	0.3834	0.2295
WID:184086	WID:184086 || IMAGE:878689 || MAP:5q35 || MGAT1 || Mannosyl (alpha-1,3-)-glycoprotein beta-1,2-N-acetylglucosaminyltransferase ||	1	0.2145	1.1495	0.3881	-0.0385	0.5095	0.28	0.0869	0.497	0.9336	-0.0144	0.3397	0.8192	0.4249	0.2914	0.4818	0.1499	0.4065	0.7151	-0.0872	0.2465	0.5649	0.3777	0.658	0.586	-0.1597	0.431	0.6028	0.7776	0.5972	0.7299	0.4988	0.5061	0.128	-0.133	0.3444	0.5768	0.0942	0.7433	0.6329	0.3354	-0.0097	0.7103	0.1373	0.7389	0.4871	0.0473	0.2769
WID:183991	WID:183991 || IMAGE:1410444 || MAP:4q13-q21 || AREG || Amphiregulin (schwannoma-derived growth factor) ||	1	-1.3473	-1.6345	-1.864	-1.369	-1.6594	-1.5763	-1.5997	-2.0848	-0.849	-1.9308	-1.446	-1.8152	-1.1412	-1.5028	-1.1234	-1.6487	-0.9794	-0.4752	-1.6038	-1.5099	-1.4643	-1.6747	-1.3426	-2.0417	-1.5293	-1.7135	-1.3187	-0.8838	-1.4027	-1.2577	-1.1435	-1.6317	-2.1215	-1.389	-1.8432	-1.8906	-1.6709	-1.2385	-1.3241	-1.5735	-2.1289	-1.5986	-1.3576	-1.1821	-1.6077	-1.5227	-1.5104
WID:184087	WID:184087 || IMAGE:32257 || MAP:10q23.3 || TNKS2 || Tankyrase, TRF1-interacting ankyrin-related ADP-ribose polymerase 2 ||	1	1.2681	-1.0945	0.8971	-2.5674	0.5419	0.5571	0.3989	0.6357	-0.5723	-2.5759	0.4752	1.0697	-0.5801	-0.9019	0.2748	-0.1351	0.52	-1.1829	0.8737	-0.002	0.2989	0.2815	0.0967	-0.1068	0.6912	1.681	1.3271	-2.4888	1.0146	0.9038	0.8337	0.9887	0.8127	-2.7456	0.7428	-0.0376	-0.0978	-0.562	-0.0434	0.0232	-0.4318	0.7187	0.1949	-0.3554	-0.2806	-0.502	0.195
WID:183992	WID:183992 || IMAGE:1411726 || MAP:19p13.2 || RPS28 || Ribosomal protein S28 ||	1	-1.3557	-1.6748	-1.2186	-2.0623	-1.8057	-1.2605	-1.3336	-1.5236	-0.9536	-2.0697	-1.9964	-1.3593	-1.3462	-2.312	-1.4628	-1.8152	-1.23	-0.8767	-0.905	-1.4042	-1.5089	-1.8747	-1.7303	-2.0554	-1.1496	-1.5451	-1.3817	-2.4675	-1.288	-1.1057	-0.4804	-1.6386	-1.7631	-2.3421	-1.6721	-1.3259	-1.6645	-2.1546	-1.9563	-1.5778	-2.038	-1.4214	-1.5169	-2.2374	-1.9657	-1.914	-1.488
WID:184088	WID:184088 || IMAGE:1161155 || MAP:9p21 || CDKN2A || Cyclin-dependent kinase inhibitor 2A (melanoma, p16, inhibits CDK4) ||	1	0.0401	-0.0703	-0.1019	-0.1228	0.0525	0.3037	-0.2283	0.4037	0.1597	-0.4676	0.001	0.5564	-0.4318	-0.0662	0.2048	0.2185	0.4937	0.7791	-0.1651	-0.0949	0.2817	-0.0968	0.0758	-0.0403	-0.1956	0.4235	0.0863	0.4573	0.3805	0.4606	0.2417	0.3593	0.3349	-0.1441	0.6679	-0.0185	0.0366	-0.153	0.0385	-0.0822	0.2099	0.5218	0.0691	0.1623	0.311	0.2385	0.548
WID:183993	WID:183993 || IMAGE:1475633 || MAP:5q32-q34 || ANXA6 || Annexin A6 ||	1	-0.6927	-1.3993	-0.4819	-1.7081	-0.3765	-0.4951	-0.8083	-0.3713	0.2582	-1.7547	-0.2281	-0.1879	-0.8002	-1.5556	-0.7288	-0.4422	-0.2011	-0.1929	-0.8954	-1.0714	-0.7612	-0.7404	-0.6761	-0.971	-0.2893	-0.5962	-0.1095	-1.2973	-0.4979	-0.3777	-0.2135	-0.6633	-0.3306	-1.3257	-0.0299	-1.2142	-0.3517	-0.7106	-0.9862	-0.7844	-0.6474	-0.6822	-0.339	-1.4113	-0.8134	-1.2544	-0.4598
WID:184089	WID:184089 || IMAGE:1374571 || MAP:15q26.1 || FURIN || Furin (paired basic amino acid cleaving enzyme) ||	1	-0.2481	-1.6289	-0.104		-0.1212	0.1961	-0.1703	0.1503	0.0558	-0.8286	0.1257	0.2801	-0.4654	-1.2667	-0.0851	0.108	0.1331	0.4182	-0.3849	-0.3648	-0.0621	-0.2386	-0.197	-0.895	-0.0502	0.3831	0.2069	-0.5576	0.6577	0.6169	0.2169	0.2245	0.302	-0.7506	0.8938	-0.6942	0.0091	0.2091	-0.1928	-0.1674	0.0039	0.5429	-0.042	-0.1359	-0.0826	-0.291	0.1853
WID:183994	WID:183994 || IMAGE:1475595 || MAP:1p36.1-p || ALPL || Alkaline phosphatase, liver/bone/kidney ||	1	-0.2595	0.2288	0.0248		0.2967	-0.1022	-0.6144	0.2197	-0.5169		-0.0651	-0.171	0.07	0.2691	-0.2299	-0.3937	0.2314	0.0293	0.5429	-0.1112	-0.014	-0.1204	0.6662	0.0796	-0.2583	0.2124	-0.1098	0.045	0.545	0.426	-0.4699	0.1096	-0.5288	-0.5108	-0.1058	0.673	-0.4225	-0.0038	-0.1316	-0.0142	-0.2071	0.1062	-0.1454	-0.5493	-0.4111	-0.0461	-0.1292
WID:184090	WID:184090 || IMAGE:1384851 || MAP:11q22.3 || MMP10 || Matrix metallopeptidase 10 (stromelysin 2) ||	1	0.2076	0.6971	-0.3017	1.3225	0.2832	-0.1238	-0.2051	0.1922	0.0615	-0.5637	-0.0286	0.0768	-0.1688	0.0744	0.0728	-0.4755	-0.1719	0.601	-0.524	-0.3331	-0.3564	-0.369	-0.2571	0.202	-0.2499	-0.153	-0.0391	0.3703	0.2259	0.252	0.0381	0.0228	-0.1025	0.1249	-0.1286	0.2792	-0.352	0.0392	0.3646	-0.3684	-0.0352	-0.009	-0.2811		0.0099	0.1468	-0.1539
WID:183995	WID:183995 || IMAGE:1476053 || MAP:15q15.1 || RAD51 || RAD51 homolog (RecA homolog, E. coli) (S. cerevisiae) ||	1	0.257	-0.9486	-0.0854	0.3385	0.0657	0.0949	-0.4576	0.5128	-0.4532	0.1502	0.065	-0.2495	-0.5942	-0.617	-0.4463	-0.7944	-0.1098	-0.3974	-0.4673	-0.498	-0.5598	-0.2265	-0.3685	0.7012	-0.5613	0.0238	-0.1823	0.0076	0.184	-0.0493	-0.4505	-0.2101	-0.1756	0.3785	-0.2	-0.177	-0.1686	-0.8509	-0.5607	-0.2627	-0.2058	0.0292	0.0481	-0.3241	-0.4845	0.2906	-0.6409
WID:184091	WID:184091 || IMAGE:1471841 || MAP:1p21 || ATP1A1 || Hypothetical protein MGC16179 ||	1	-0.6879	-1.5732	-0.1802	-2.4845	-0.2124	-0.2586	-1.7474	-0.208	-0.5365	-2.5189	-0.4573	-0.1207	-0.9041	-0.9039	-0.1475	-0.109	0.0755	-0.9192	-0.9733	-0.4454	-0.4536	-0.3564	-0.6071	-0.3552	-0.507	0.0036	-0.2173	-2.3316	1.0347	0.5473	-1.0002	-0.2475	-0.235	-2.4632	0.0611	-2.3214	-0.2826	0.0949	-0.2462	-0.0266	-1.113	-0.36	-0.6037	-0.6374	-0.4603	-0.6838	-0.6946
WID:183996	WID:183996 || IMAGE:1323328 || MAP:3p22-p21 || PTHR1 || Parathyroid hormone receptor 1 ||	1	0.0993	-0.1376	-0.0845	0.1458	-0.0341	-0.1025	0.0522	0.3975	0.0785	-0.9225	-0.0668	0.0852	-0.2769	-0.6004	-0.0024	-0.375	-0.3031	0.0514	-0.3518	-0.0815	-0.1718	-0.0963	-0.4774	-0.4367	-0.4923	-0.1079	-0.2969	0.1841	-0.0968	-0.0704	-0.1984	-0.3016	-0.1771	-0.2912	-0.0765	-0.6249	-0.1607	-0.1203	-0.014	-0.3563	-0.2322	-0.336	-0.0712	0.3968	-0.6109	0.2334	0.0109
WID:184092	WID:184092 || IMAGE:1460110 || MAP:14q11.2 || PSMB5 || Proteasome (prosome, macropain) subunit, beta type, 5 ||	1	-0.8464	-1.1607	-0.4915	-1.3234	-0.5581	-0.6309	-1.0294	-0.6455	-0.2809	-0.7817	-0.8662	-0.5824	-0.7898	-0.8556	-0.3844	-0.5307	-0.2891	0.0559	-1.1012	-0.8912	-0.6134	-0.4868	-0.8371	-0.9842	-0.6073	-0.6575	-0.6587	-0.6279	-0.3391	-0.4193	-0.5347	-0.8954	-0.4875	-1.0414	-0.5153	-1.3033	-0.3165	-0.615	-0.9249	-0.5141	-0.6491	-0.6409	-0.5691	-1.2046	-0.7945	-0.6341	-0.4848
WID:183997	WID:183997 || IMAGE:1323432 || MAP:X || || Clone 488469 iduronate-2-sulfatase (IDS2) pseudogene, mRNA sequence ||	1	-0.319	-1.9184	-0.0819	-0.2487	-0.1281	-0.1756	-0.8403	0.0443	0.9782	-1.087	-0.1535	0.1826	0.408	-0.6553	-0.1743	-0.1415	-0.0374	-0.6387	-0.0626	-0.3464	0.2516	-0.107	-0.2681	-0.0689	-0.426	-0.0106	-0.2914	-0.8099	-0.2197	-0.2325	-0.1509	-0.2955	0.0472	-0.2302	0.023	-1.187	0.1072	-0.1629	-0.5042	-0.4823	-0.3216	-0.0916	0.2207	-0.8107	-0.2218	-0.2765	-0.2664
WID:184093	WID:184093 || IMAGE:1473300 || MAP:2p23 || HADHA || Hydroxyacyl-Coenzyme A dehydrogenase/3-ketoacyl-Coenzyme A thiolase/enoyl-Coenzyme A hydratase (trifunctional protein), alpha subunit ||	1	-1.4098	-2.8038	-0.6249	-2.9253	-0.8583	-0.5985	-1.7354	-0.774	-1.2227	-2.4234	-0.7925	-0.6376	-1.6558	-2.416	-1.0069	-1.1074	-0.3965	-1.5983	-1.4828	-1.4755	-1.0836	-1.0691	-0.9329	-1.5217	-1.0591	-0.918	-0.7948	-2.3714	-0.744	-0.0506	-0.9563	-0.9387	-0.5644	-2.6311	-0.0993	-2.6105	-1.4179	-1.2076	-1.4078	-1.2841	-1.5545	-1.0481	-1.1159	-1.8192	-1.5537	-1.7543	-0.8303
WID:183998	WID:183998 || IMAGE:1323157 || MAP:19q13.12 || ZNF345 || Zinc finger protein 345 ||	1	-0.1139	0.1264	-0.0286	0.7132	0.1806	-0.1822	-0.5274	-0.0316	-0.5232	-0.69	-0.0528	-0.1427	0.3286	0.5445	-0.0304	-0.3552	0.1048	-0.5243	-0.2442	-0.2162	-0.1605	-0.2729	-0.0574	-0.0423	-0.3868	0.1513	0.0483	0.5296	0.2513	0.3395	-0.4359	0.142	-0.2432	-0.3604	0.0172	0.3934	-0.3504	-0.0669	0.0016	-0.0939	-0.3508	-0.0581	-0.2208	-0.2396	-0.3196	0.3146	-0.1718
WID:184094	WID:184094 || IMAGE:1474174 || MAP:16q13-q2 || MMP2 || Matrix metallopeptidase 2 (gelatinase A, 72kDa gelatinase, 72kDa type IV collagenase) ||	1	0.1998	0.8527	-0.2028	0.877	0.4101	-0.0097	-0.0017	0.5962	-0.0036	-0.0737	0.2747	0.0191	0.0212	0.525	0.2195	-0.091	-0.0157	0.0015	0.322	0.0995	-0.2704	0.2797	-0.0253	0.7437	-0.1455	-0.1555	0.0729	0.7054	0.4025	0.271	0.0585	0.0678	-0.0687	0.3321	0.0847	0.2219	0.1513	0.4817	0.4481	-0.0205	0.197	0.162	0.0782	0.762	0.469	0.4866	0.2314
WID:183999	WID:183999 || IMAGE:1323203 || MAP:8p22-p21 || ATP6V1B2 || ATPase, H+ transporting, lysosomal 56/58kDa, V1 subunit B, isoform 2 ||	1	-1.7942	-2.7048	-1.3019	-2.9199	-1.7746	-1.2341	-2.8801	-1.2353	-2.3086	-3.0877	-1.3959	-0.9594	-1.9793	-2.7658	-1.6066	-1.9661	-0.9685	-1.9798	-1.8344	-1.3482	-1.4638	-1.7741	-1.5562	-1.9423	-2.3014	-1.2992	-1.7888	-3.0333	-1.1884	-0.8771	-1.9028	-1.0132	-1.5382	-2.8166	-1.2793	-2.5058	-1.7247	-1.8382	-2.0287	-1.7901	-1.6235	-1.1731	-1.1595	-1.9537	-2.0278	-1.8903	-1.0146
WID:184095	WID:184095 || IMAGE:1475730 || MAP:7p11.2 || CCT6A || Chaperonin containing TCP1, subunit 6A (zeta 1) ||	1	0.0833	-0.7548	0.0268	-1.3457	0.4191	0.2716	-0.5131	0.1749	-0.4134	-1.7522	0.1012	0.4979	-0.3929	-0.3917	0.2497	-0.03	0.3365	-0.4209	-0.1707	-0.2297	-0.1082	0.1575	-0.2921	-0.2863	-0.1171	0.1942	0.0124	-1.6367	0.4359	0.4814	-0.5913	0.1252	0.2649	-1.1782	0.3871	-1.1945	-0.1813	-0.3953	0.1138	-0.1882	-0.142	0.1192	0.1371	-0.1607	-0.1605	-0.0285	-0.0628
WID:184000	WID:184000 || IMAGE:1456160 || MAP:7q22.1 || AZGP1 || Alpha-2-glycoprotein 1, zinc ||	1	0.2024		-0.0508	0.015	0.1146	-0.166	0.1628	0.238	-0.0592	-0.6542	-0.0724	0.0466	-0.0443	0.2822	0.194	-0.0577	-0.1939	0.5671	-0.0198	0.1382	0.0024	0.214	-0.0981		-0.3674	-0.1004	-0.099	0.8025	-0.0276	-0.1426	-0.1523	-0.334	-0.1068	0.0627	-0.0867	-0.5042	0.0255	-0.0931	0.089	-0.4236	0.1137	-0.3656	0.0132	0.5872	0.2078	0.2664	0.2466
WID:184096	WID:184096 || IMAGE:1486109 || MAP:1p34.1 || EIF3S2 || Eukaryotic translation initiation factor 3, subunit 2 beta, 36kDa ||	1	0.0328	0.1239	-0.0904	-0.9546	-0.1004	-0.1971	0.1357	-0.16	0.2409	-0.2066	-0.3831	-0.0004	0.2353	0.2408	0.4672	0.0834	0.144	0.8209	0.2731	0.1945	0.4668	0.0472	-0.1048	-0.0088	-0.0047	-0.2007	0.0768	-0.0809	0.1239	-0.135	0.5096	-0.3217	0.0485	-0.4244	-0.1323	0.1487	0.7881	0.0413	-0.1102	0.0323	0.1698	0.0977	0.4414	0.114	-0.0224	-0.2166	0.2019
WID:184001	WID:184001 || IMAGE:1456419 || MAP:3q21-q24 || CASR || Calcium-sensing receptor (hypocalciuric hypercalcemia 1, severe neonatal hyperparathyroidism) ||	1	-0.1384	-1.2543	-0.3087	-0.0651	-0.167	-0.1567	-0.4961	-0.1213	-0.1276	-1.2831	-0.3134	-0.1306	-0.4823	-1.0966	-0.635	-0.4555	-0.0586	-0.2655	-0.4143	-0.5254	-0.3606	-0.3818	-0.4516	-0.5958	-0.5226	-0.0524	-0.4567	-0.6951	-0.345	-0.1698	-0.3812	-0.4396	-0.0742	-0.2165	0.0999	-1.2302	-0.4001	-0.1861	-0.8326	-0.6496	0.0797	-0.3672	-0.1788	-0.7127	-0.7125	-0.675	-0.3544
WID:184097	WID:184097 || IMAGE:151104 || MAP:16q22.1 || CDH5 || Cadherin 5, type 2, VE-cadherin (vascular epithelium) ||	1	-0.5883	0.1592	-0.0505		-0.1922	-0.1727	0.0631	-0.3609	0.4408	-0.9217	-0.654	0.0204	-0.2981	-0.9095	-0.1805	-0.3867	0.0622	-0.4243	-0.4017	-0.4031	-0.0708	-0.2757	-0.0765	-1.0918	-0.2366	-0.0639	-0.295	-1.4463	-0.26	0.2844	0.7999	-0.2848	-0.3139	-0.6069	-0.1006	0.212	-0.2656	-0.5916	-0.4868	-0.6229	-0.0278	-0.0367	-0.2073	-0.5438	-0.8029	-0.8753	-0.0642
WID:184182	WID:184182 || IMAGE:813614 || MAP:1q21-q22 || SPRR1B || Small proline-rich protein 1B (cornifin) ||	1	2.5617	1.6002	2.2348	-0.9549	1.8502	1.9292	1.8855	2.3686	3.5492	-0.0182	1.7409	2.736	3.5144	0.8919	1.7068	1.2172	1.5985	0.9788	2.6319	2.4016	2.4419	1.9507	1.7353	1.4531	1.1635	3.4285	3.1276	-0.3305	1.93	2.5012	3.4875	2.9591	2.7718	-1.0202	2.2079	0.5078	1.8655	1.751	1.4317	1.2432	0.5538	2.0491	1.8461	1.4935	1.7447	0.6721	1.9813
WID:184278	WID:184278 || IMAGE:754509 || MAP:7q31 || MET || Met proto-oncogene (hepatocyte growth factor receptor) ||	1	-0.03	0.8462	-0.4002	0.1514	0.3712	-0.1986	-0.5866	-0.009	-0.3658	-1.5508	0.1505	-0.3126	0.0836	-0.0149	0.2045	-0.152	-0.334	-0.1559	-0.716	-0.0274	-0.2953	-0.0366	-0.5509	0.8618	-0.4821	-0.1108	-0.4272	-0.507	0.0116	0.207	-0.4998	-0.0835	-0.048	-0.0288	0.0827	-0.0962	-0.6748	0.5537	0.3028	-0.2635	-0.1226	-0.4611	0.2617	0.6481	0.2351	-0.2818	0.1065
WID:184183	WID:184183 || IMAGE:486544 || MAP:9p22.3 || SNAPC3 || Small nuclear RNA activating complex, polypeptide 3, 50kDa ||	1	0.1241	0.3298	-0.23	-0.0684	0.1025	0.1524	-0.2943	-0.1273	-0.7586	-0.6757	0.3012	-0.1452	0.3301	-0.1495	0.1359	-0.2923	-0.3186	0.7327	0.0229	0.0818	-0.1332	0.0226	-0.2889	0.2462	-0.3858	-0.2596	-0.6985	-0.1409	-0.0926	0.0532	-0.3238	-0.1982	0.1513	-0.409	-0.1169	-0.1044	-0.1658	-0.0323	-0.0504	-0.1959	-0.0499	-0.2392	0.2475	0.5559	0.1472	0.0716	0.1224
WID:184279	WID:184279 || IMAGE:296880 || MAP:Xq28 || MPP1 || Membrane protein, palmitoylated 1, 55kDa ||	1	-1.411	-3.6163	-1.5503	-3.2305	-2.1672	-2.4581	-1.7314	-2.1119	-3.0136	-3.2073	-2.213	-2.6401	-1.8906	-3.4084	-3.9297	-3.2546	-1.8459	-2.3035	-1.1937	-2.7425	-2.7315	-2.5881	-2.508	-2.6119	-2.2504	-1.9506	-2.0629	-3.0721	-1.9361	-1.8363	-1.9802	-1.7611	-2.3554	-2.7571	-2.1337	-2.7828	-1.9636	-2.7589	-3.5235	-2.0152	-2.8058	-2.7152	-1.5765	-2.7757	-3.5567	-2.4172	-2.6222
WID:184184	WID:184184 || IMAGE:205633 || MAP: || CCL4 || MIP-1 beta=SCAY2=G-26=HC21=pAT 744=LAG-1=Act-2=H400=SIS-gamma=chemokine ||	1	-1.1627	-1.6313	-0.2013	-2.3655	-1.8183	0.7581	-0.9405	0.8231	-0.0559	-2.129	1.2347	3.5643	-0.4911	-0.0151	0.5533	-0.2598	0.9952	-1.2636	-0.103	1.7606	1.2561	0.9861	1.0883	1.1636	-1.9385	-0.7899	0.481	-2.3926	-0.3839	1.5388	0.662	0.9012	2.4142	-2.2814	2.3975	3.2666	-0.8398	0.725	0.3207	-0.3387	0.9834	1.2735	0.1131	1.5006	1.4234	0.3893	1.4229
WID:184280	WID:184280 || IMAGE:200814 || MAP: || MME || CD10=CALLA=Neprilysin=enkepalinase ||	1	-0.0545		-0.4082	-0.9659	-0.5029	-0.5369	-0.1239	-0.6608		-1.3651	-0.3691	-0.6401	-0.6452	-1.1493	-1.0186	-0.9776	-0.5608	-0.4667	-0.7153		-0.4644	-0.6421	-1.0162	-0.1514	-0.6032	-1.0133	-0.5511	-1.5573	-0.9102	-0.5124	-0.4149	-0.9291	-0.0629	-0.6812	-0.7726	-0.9863	-0.5663	-0.7835	-1.4401	-1.0015	-0.5031	-0.9639	-0.4646	-0.3634	-1.0577	-0.2133	-0.4058
WID:184185	WID:184185 || IMAGE:768561 || MAP: || CCL2 || MCP-1=MCAF=small inducible cytokine A2=JE=chemokine ||	1	-1.5561	-2.1617	-0.6107	-2.4433	-1.6876	-0.2209	-1.348	-0.2375	-0.4542	-2.2318	0.1851	1.6047	-0.8792	-0.4275	-0.0322	-0.5638	0.3437	-1.0264	-0.5096	0.8982	0.4459	0.2164	0.2411	0.4581	-1.6623	-0.8886	-0.0404	-2.0445	-0.6727	0.572	0.2216	-0.022	1.2656	-1.8075	1.0736	1.847	-0.8317	0.1108	-0.5392	-0.7025	0.3238	0.3551	-0.224	0.4731	0.4643	-0.3791	0.3051
WID:184281	WID:184281 || IMAGE:809938 || MAP:1p32-p31 || TACSTD2 || Tumor-associated calcium signal transducer 2 ||	1	-1.0963	-2.1125	-0.4275	-1.8648	-0.7002	-0.6491	-0.9902	-0.9645	-0.2564	-2.0801	-0.7889	-0.4121	-0.6212	-1.5177	-1.5175	-0.7802	-0.4854	-0.737	-0.4132	-0.5682	-0.345	-0.6044	-0.4817	-1.9152	-0.8361	-0.1772	-0.6666	-1.5951	-0.7561	-0.0573	-0.2711	-0.3705	-0.7066	-2.1842	-0.5992	-1.3815	-0.3442	-1.5172	-1.7414	-0.9293	-0.8116	-0.9458	-0.3629	-1.7584	-1.7703	-1.2691	-0.0095
WID:184186	WID:184186 || IMAGE:49970 || MAP:2q31.1 || SSB || Sjogren syndrome antigen B (autoantigen La) ||	1	0.7141	-0.0827	1.2876	-1.3592	0.7665	0.771	-0.2155	0.7748	-0.3252	-1.1616	0.6055	0.8195	-0.2746	-0.5036	0.6267	0.0192	0.5064	0.3292	0.1328	0.6144	0.6747	0.6859	0.5539	0.5581	-0.0848	1.0631	0.541	-1.2101	1.1771	1.656	-0.1702	1.0425	1.1728	-2.0343	0.7615	-0.1444	-0.138	0.4622	0.4384	0.6219	-0.7001	0.5792	0.3922	-0.1415	-0.1387	-0.3607	0.1165
WID:184282	WID:184282 || IMAGE:470393 || MAP:11q21-q2 || MMP7 || Matrix metallopeptidase 7 (matrilysin, uterine) ||	1	0.179	1.0607	-0.1832	0.6425	0.8198	0.0057	-0.3553	0.768	-0.4816	-0.9828	0.9702	0.023	0.349	0.6192	0.4273	0.4107	0.5389	0.5071	0.0719	0.6622	-0.0998	0.8567	0.6696	0.5915	-0.4304	-0.0259	-0.301	0.1093	0.3358	0.1451	-0.3795	0.297	0.2897	-0.084	0.7787	0.3104	-0.1586	0.923	0.316	0.1889	0.6163	0.2063	0.3319	0.2825	0.3475	0.394	0.6726
WID:184187	WID:184187 || IMAGE:754998 || MAP:5q21-q22 || SRP19 || Signal recognition particle 19kDa ||	1	0.5994	0.1866	0.7728	-2.0352	0.8205	0.8156	-0.039	0.5504	-0.3705	-2.3717	0.4839	0.9708	-0.3656	-0.2734	0.632	0.2651	0.1914	-1.0431	0.2228	0.0914	0.2616	0.1757	0.0502	0.0206	0.0017	1.0018	0.8997	-2.4858	1.0025	1.2798	0.5187	0.7802	1.0063	-2.2461	0.4906	-0.1574	0.2089	0.3747	0.4916	0.1063	0.0812	0.5315	0.4124	-0.0092	0.1777	-0.1555	0.2793
WID:184283	WID:184283 || IMAGE:22040 || MAP:20q11.2- || MMP9 || Matrix metallopeptidase 9 (gelatinase B, 92kDa gelatinase, 92kDa type IV collagenase) ||	1	-0.6635	-1.264	-0.5615	-1.8278	-0.9007	-0.9237	-0.8427	-0.7374	-0.7599	-1.987	-1.0132	-1.1004	-0.8202	-1.6671	-0.953	-1.009	-0.7908	-0.3735	-0.5218	-1.115	-0.8322	-0.5663	-0.7953	-1.503	-0.5135	-0.9579	-0.6264	-2.3407	-0.5988	-0.5299	-0.3701	-0.636	-0.6439	-2.1517	-0.7246	-1.6226	-0.8038	-1.2128	-1.1148	-0.7528	-1.076	-1.1415	-0.6739	-1.4175	-1.3465	-1.2544	-1.0126
WID:184188	WID:184188 || IMAGE:82871 || MAP:17p13-p1 || SHBG || Sex hormone-binding globulin ||	1	-0.7939	-2.537	-0.2071	-2.4355	-0.5146	-0.4087	-1.5222	-0.4708	-0.0938	-2.4569	-1.2559	-0.8585	1.3477	-1.5465	-0.8084	-0.8971	-0.7607	-1.6421	-0.9038	-0.3103	0.1613	-0.3632	-0.8205	-1.0569	-1.5394	-0.8124	-1.0463	-2.9312	-1.0064	-0.5633	-1.2072	-0.7986	-0.322	-2.919	-1.367	-1.8492	-0.8246	-1.156	-1.2081	-0.8412	-1.3308	-0.7987	-0.7038	-1.2276	-1.0608	-1.234	-0.3481
WID:184284	WID:184284 || IMAGE:196612 || MAP:11q22.3 || MMP12 || Matrix metallopeptidase 12 (macrophage elastase) ||	1	-0.3541	-0.543	-0.3713	-2.4965	-0.6982	-0.5886	-0.1787	-0.7038	-0.2149	-1.9964	-0.4259	-0.6806	-0.7377	-0.8212	-0.2047	-0.5378	-0.4575	-0.274	-0.582	-0.6742	-0.2748	-0.4255	-0.8027	-0.8975	-0.4556	-0.4423	-0.4872	-2.1029	-0.6159	-0.4362	-0.1772	-0.6447	-0.1414	-2.1777	-0.5512	-0.9028	-0.4008	-0.4518	-0.7799	-1.1016	-0.6163	-0.7782	-0.236	-0.6911	-0.8707	-0.7015	-0.3837
WID:184189	WID:184189 || IMAGE:149910 || MAP: || SELL || CD62L=L-selectin=LAM-1=leukocyte adhesion molecule-1 ||	1	-0.9467	-3.4834	0.0404	-3.4338	-0.6088	-0.3461	-2.068	-0.7192	-1.4966	-3.2587	-1.8044	-0.9498	-1.9743	-2.0733	-1.1055	-1.369	-0.5632	-1.8646	-2.0145	-1.0364	-0.624	-0.7259	-1.8923	-2.0534	-1.6731	-1.3184	-0.9442	-3.4048	-1.113	-0.7463	-2.0724	-1.2442	-0.6471	-3.6934	-2.1519	-3.5142	-1.6732	-1.5718	-1.7838	-1.4381	-1.9774	-1.4431	-1.8658	-1.9144	-1.8494	-1.8802	-1.7381
WID:184285	WID:184285 || IMAGE:589115 || MAP:11q22.3 || MMP1 || Matrix metallopeptidase 1 (interstitial collagenase) ||	1	0.5089	-0.2993	0.556	-2.2927	0.2496	0.6624	0.3854	-0.0004	0.5067	-1.8766	0.309	0.5302	-0.3088	-0.3361	0.6122	0.1174	0.0099	-0.1666	-0.1057	0.0318	0.149	0.1679	-0.1768	-0.4274	0.1228	0.487	-0.0915	-1.373	0.4005	0.3833	0.7136	0.3469	0.731	-2.1842	1.1144	0.2105	0.2974	0.7304	-0.0876	-0.3028	-0.0483	-0.4078	0.2609	-0.1026	-0.0099	-0.7022	0.1877
WID:184190	WID:184190 || IMAGE:186132 || MAP: || SELE || selectin E=ELAM1=endothelial leukocyte adhesion molecule I ||	1	0.2743	-1.2622	-0.0948	-1.7083	0.8514	-0.3268	-0.3303	-0.0069	1.8594	-1.6874	-0.2216	-0.2769	0.5246	-0.3808	0.2917	0.4919	-0.3412	1.9298	0.0521	-0.1789	0.1097	0.0523	-0.3004	-0.4349	0.89	0.2444	0.8946	-1.6206	0.4531	0.3374	-0.3595	0.2075	0.0784	-2.2651	-0.2148	-0.7134	-0.0109	-0.1537	0.1572	-0.1463	-0.9425	-0.2908	0.0518	-0.595	-0.1699	0.1543	-0.4764
WID:184286	WID:184286 || IMAGE:178468 || MAP:22q13.1 || MGAT3 || Mannosyl (beta-1,4-)-glycoprotein beta-1,4-N-acetylglucosaminyltransferase ||	1	0.1874	1.0795	-0.1059	-0.2806	0.5116	-0.0551	-0.3477	0.1608	-0.2349	-1.6148	0.2093	-0.0554	0.0857	0.2972	0.893	0.1063	-0.0283	0.2807	-0.2783	0.2653	-0.436	0.5678	-0.2747	-0.5123	-0.2522	-0.2728	-0.2837	-0.7563	0.1283	0.1757	-0.1759	0.2246	0.4509	-0.502	0.2252	0.3119	-0.3134	0.7468	0.4055	-0.1724	-0.2936	-0.3791	0.4896	0.7203	0.3031	-0.4628	0.0243
WID:184191	WID:184191 || IMAGE:666829 || MAP:5q33-q34 || SGCD || Sarcoglycan, delta (35kDa dystrophin-associated glycoprotein) ||	1	0.0522	0.7411	-0.1573	0.2212	-0.0665	-0.0061	-0.3573	0.1191	-0.7734	-1.5029	0.3083	-0.3202	-0.2567	0.1238	0.0454	-0.4173	-0.5251	-0.3474	-0.4538	-0.1267	-0.3425	0.0939	-0.9112	-0.1836	-0.2494	-0.4587	-1.0013	-0.8982	-0.2959	0.1542	-0.6778	-0.144	0.1792	-0.3764	-0.204	-0.5375	-0.5695	0.2916	0.0004	-0.6553	-0.2947	-0.6785	0.2417	-0.2301	-0.0293	0.2124	-0.5088
WID:184287	WID:184287 || IMAGE:212496 || MAP:5q21-q22 || MAN2A1 || Mannosidase, alpha, class 2A, member 1 ||	1	0.0358	0.3762	-0.1675	0.0614	-0.0664	-0.5021	0.2796	0.1538	0.1324	-0.4865	-0.086	-0.6315	-0.0998	0.0378	0.1531	0.0361	-0.2201	1.0347	-0.0592	-0.0212	-0.1606	0.1791	-0.1404	-0.8525	-0.0051	-0.5015	-0.6553	-0.4988	-0.1912	-0.3868	-0.2883	-0.1274	-0.1734	-0.4998	-0.203	-0.4064	-0.2329	0.2636	0.1303	-0.1909	-0.2875	-0.4044	-0.2135	0.6161	-0.0553	-0.004	-0.2503
WID:184192	WID:184192 || IMAGE:753184 || MAP:17q24.3- || SOX9 || SRY (sex determining region Y)-box 9 (campomelic dysplasia, autosomal sex-reversal) ||	1	0.0615		0.0597	-0.5499	-0.3324	0.1134	0.0789	0.2296	0.3487	-1.2318	-0.2853	-0.5319	-0.2957	-0.7497	-0.4805	-0.1283	-0.4356	0.2234	-0.4306	-0.2903	-0.2164	-0.2465	-0.3273	-0.7842	-0.334	-0.5861	-0.4387	-1.0709	-0.1563	-0.1201	-0.2562	-0.4	0.3	-0.6904	-0.225	-0.5352	-0.323	-0.306	-0.2444	-0.38	-0.276	-0.5682	0.1485	-0.298	-0.5499	-0.0198	-0.287
WID:184288	WID:184288 || IMAGE:82879 || MAP:10q11.2- || MBL2 || Mannose-binding lectin (protein C) 2, soluble (opsonic defect) ||	1	-0.1799	-1.6421	-0.3704	-1.6318	-0.5664	-0.5705	-0.7718	-0.4469	-0.3714	-1.3588	-0.6507	-0.9529	-0.8864	-1.5241	-1.3648	-0.9409	-0.8586	-0.417	-0.3022	-1.0447	-1.0562	-0.9063	-0.869	-1.6432	-0.7749	-0.9073	-0.7227	-1.8367	-0.6983	-0.5602	-0.5852	-0.6464	-0.1997	-1.7043	-0.5074	-1.3897	-0.7507	-1.5595	-1.3819	-1.3194	-1.1873	-1.1476	-0.5932	-1.5561	-1.5597	-0.8287	-0.7556
WID:184193	WID:184193 || IMAGE:770794 || MAP:9p12-p11 || SHB || Src homology 2 domain containing adaptor protein B ||	1	0.104	-0.6823	-0.0637	-0.5307	-0.3263	-0.5882	-0.1926	-0.2584	-0.2023	-1.6582	-0.062	-0.266	-0.4466	-0.766	-0.4505	-0.2418	-0.3325	0.3943	-0.4968	-0.048	-0.2225	-0.1148	-0.9562	-0.7694	-0.3653	-0.384	-0.5174	-1.36	-0.6441	-0.2448	-0.1334	-0.3259	0.0846	-0.7904	-0.1817	-1.4365	-0.251	-0.461	-0.55	-0.4669	-0.4272	-0.9881	-0.0489	-0.8064	-0.8044	-0.4526	-0.147
WID:184289	WID:184289 || IMAGE:667482 || MAP:2cen-q13 || MAL || Mal, T-cell differentiation protein ||	1	0.0287	-0.916	0.1634	-0.5689	-0.0666	0.7142	-0.1268	-0.2211	0.6159	-1.4136	0.1238	-0.1124	-0.3196	-0.9275	-0.4249	-0.1194	-0.0009	0.091	-0.0577	0.007	-0.1353	0.0326	-0.1933	-0.3662	-0.2785	0.0632	-0.1712	-1.307		0.1461	0.0876	-0.2085	0.2761	-1.959	0.1433	-0.8601	-0.094	-0.352	-0.5962	-0.2627	0.2226	-0.3523	-0.0133	-0.1122	-0.5511	-0.5492	0.1576
WID:184002	WID:184002 || IMAGE:1493527 || MAP:7q21.3 || ASNS || Asparagine synthetase ||	1	0.1552	-0.0646	0.6219	0.4065	-0.021	0.79	-0.3662	1.0148	0.0395	-0.7131	0.5978	0.3845	-0.8203	0.1819	1.036	0.7435	0.8287	0.704	0.5311	0.5334	0.2821	0.458	0.251	0.5569	0.1969	0.8482	1.2096	0.7346	0.4566	1.3462	-0.0823	0.5904	0.7653	-0.5842	0.396	-0.7611	0.0674	0.3322	0.9328	0.9603	0.5076	1.9002	0.2303	0.2848	0.4438	0.2974	-0.4951
WID:184098	WID:184098 || IMAGE:859478 || MAP:17q21.32 || ITGB3 || Integrin, beta 3 (platelet glycoprotein IIIa, antigen CD61) ||	1	-0.0474	0.7694	0.2746	1.0647	-0.0032	0.4239	0.2492	0.8918	1.5663	0.7976	0.7786	0.5954	-0.2133	0.6153	0.3869	0.5089	0.1772	1.1472	0.9242	0.5739	0.3802	0.4943	0.4468	0.5163	0.0983	0.4994	0.7693	1.2538	-0.2886	0.6029	0.7609	0.4568	0.1916	-0.02	0.2466	0.2419	0.43	0.7237	0.3511	0.6041	0.2314	0.8924	0.4471	0.8817	0.6145	0.365	-0.0319
WID:184003	WID:184003 || IMAGE:1325751 || MAP:7q21.1 || CYP3A5 || Cytochrome P450, family 3, subfamily A, polypeptide 5 pseudogene 2 ||	1	0.3766	-0.6805	0.1318	0.4667	-0.0938	0.8474	-0.4264	1.1618	-0.0657	-0.1128	0.9972	0.1412	0.2235	0.3333	-0.1655	1.1991	0.2064	-0.0371	1.4814	0.1828	0.5541	0.5876	0.1075	-0.0787	-0.3892	0.6112	0.2555	0.6021	-0.3692	0.3452	0.0196	0.8424	0.1944	-0.791	0.2659	0.0173	1.1285	-0.32	0.0315	0.6732	0.35	0.6878	0.3375	-0.1576	0.5476	0.4842	-0.3083
WID:184099	WID:184099 || IMAGE:1468820 || MAP:7q36 || NOS3 || Nitric oxide synthase 3 (endothelial cell) ||	1	0.6134	-0.4317	-0.1065	1.149	-0.1521	0.6783	-0.2157	1.291	0.1884	0.7028	0.6639	-0.3608	-0.1554	-0.0735	-0.2377	0.3032	-0.3033	0.4541	0.3544	0.1778	-0.2212	0.0873	-0.1875	-0.0625	0.0588	-0.0637	0.2358	0.8157	-0.5818	0.2353	0.0225	-0.1129	-0.0053	0.7306	-0.0946	0.2001	0.2614	-0.3359	0.159	0.3208	0.3596	0.5616	-0.1719	0.1475	0.3523	0.4729	-0.2034
WID:184004	WID:184004 || IMAGE:1455566 || MAP: || || Unknown ||	1	-0.5309	-1.9292	-0.1735	-1.1469	-0.9823	-0.4541	-1.7981	-0.2392	0.5194	-1.5953	-0.6892	-0.2778	-1.3486	-0.6971	-0.5102	-0.4386	-0.3414	-0.411	-0.8005	-0.5252	-0.5023	-0.4014	-0.2724	-1.1481	-0.5642	-0.3358	-0.0782	-1.1996	-0.8159	0.1662	-0.8829	-0.257	-0.452	-2.0998	-0.4268	-1.3304	-0.213	-0.4393	-0.3423	-0.1248	-0.8238	-0.3455	-0.4353	-0.9293	-0.3708	-0.7106	-0.9366
WID:184100	WID:184100 || IMAGE:684626 || MAP: || || Unknown ||	1	0.3936	0.1035	0.3058	0.0197	0.2916	0.4745	0.1167	1.3622	0.9899	-0.445	0.6951	0.8487	-0.3254	-0.3456	0.34	0.4581	0.2387	0.1639	0.8268	0.6582	0.6202	0.781	0.1598	0.4033	0.1043	0.8086	0.5005	0.3573	0.0232	0.3371	1.0133	0.5313	0.7375	-0.6906	0.927	0.1303	0.5978	0.3262	0.2814	-0.0683	0.5826	0.5799	0.4672	0.0935	0.4241	0.3729	0.1791
WID:184005	WID:184005 || IMAGE:1471829 || MAP:3q29-qte || RPL35A || Ribosomal protein L35a ||	1	-0.5753	-2.3628	-0.335	-2.0907	-0.89	-0.4807	-2.3723	-0.2682	0.3733	-2.1138	-1.2407	-0.2854	-1.8938	-0.9123	-0.3488	-0.4021	-0.2023	-0.5172	-0.5578	-0.5594	-0.3872	-0.2786	-0.8423	-1.2823	-0.5608	-0.7937		-1.4764	-0.7666	-0.0058	-1.1859	-0.8016	-0.4433	-2.2504	-0.4338	-1.5023	-0.0786	-0.3184	-0.35	-0.5766	-1.2817	-0.4292	-0.4555	-0.9813	-0.5426	-0.6356	-1.2255
WID:184101	WID:184101 || IMAGE:1032431 || MAP:1p34.3 || BMP8A || Bone morphogenetic protein 8a ||	1	0.3322	-0.6827	0.2977	-0.0954	0.3859	1.0186	-0.0009	1.1272	0.4691	-0.1214	0.3318	0.6325	-0.0348	-0.1805	0.1549	1.0592	0.4163	0.3836	1.5029	0.9674	0.5875	0.6309	0.1804	-0.2409	0.2913	0.5516	0.7664	0.4585	0.1601	0.1628	0.6161	0.0571	0.7774	-0.8666	1.1589	-0.2531	1.3722	1.0284	0.6392	0.095	1.1468	0.7422	1.3996	0.3787	0.4487	0.6161	-0.0433
WID:184006	WID:184006 || IMAGE:1472150 || MAP:21q22.1- || ATP5O || ATP synthase, H+ transporting, mitochondrial F1 complex, O subunit (oligomycin sensitivity conferring protein) ||	1	-0.5023	-0.0095	-0.7513	-1.6337	-1.4339	-1.134	-0.702	-0.5291	-0.2139	-2.4231	-0.7794	-1.3579	-1.6704	-1.2806	-0.7163	-0.5903	-1.2036	-0.1881	-0.3562	-1.1346	-1.2324	-0.8884	-0.9842	-1.7512	-0.2223	-0.4545	0.1764	-1.6339	-0.9462	-0.4128	0.2311	-0.6026	-1.2131	-2.6771	-0.8312	-1.2849	-1.2242	-1.0248	-0.6858	-1.1809	-1.5853	-0.5671	-0.9354	-1.5349	-1.1206	-1.3686	-2.0516
WID:184102	WID:184102 || IMAGE:815284 || MAP:19q12-q1 || PEPD || Peptidase D ||	1	-0.6453	-1.3285	-0.3748	-1.3685	-0.698	-0.7439	-1.1095	-0.6918	-0.6533	-1.4549	-0.2557	-0.8492	-1.5619	-1.2265	-0.7942	-0.6513	-0.5749	-0.4547	-0.5626	-1.0432	-1.1444	-0.6623	-0.3912	-1.2711	-0.8967	-0.5786	-0.1883	-0.8876	-0.6317	0.0103	-0.863	-0.3702	-0.7621	-2.0417	-0.4614	-1.4476	-1.0577	-1.0125	-0.7322	-0.7193	-1.2895	-0.532	-0.7007	-1.2543	-0.7653	-0.9908	-1.3415
WID:184007	WID:184007 || IMAGE:1472689 || MAP:19q13.2 || APOC1 || Apolipoprotein C-I ||	1	0.3745	-0.3481	0.1201	0.6663	-0.4609	0.4053	-0.4542	1.127	-0.1469	0.3069	0.8861	-0.2726	-0.7794	-0.1201	-0.3083	-0.4238	-0.2883	-0.2139	0.134	-0.3041	-0.1448	-0.3369	-0.0813	0.2708	-0.1366	-0.0606	0.0307	0.7642	-0.2441	0.3362	-0.458	0.1088	-0.0674	0.1892	-0.2509	0.1026	-0.0939	-0.002	0.199	-0.1935	0.31	0.3099	-0.3363	-0.2736	0.2872	0.3001	-0.9042
WID:184103	WID:184103 || IMAGE:83011 || MAP:Yp11.3 || RPS4Y1 || Ribosomal protein S4, Y-linked 1 ||	1	-1.4707	-1.887	-1.8244	-0.9756	-1.1197	-1.9798	-2.1543	-1.7945	-0.4079	-1.3494	-0.7004	-1.845	-2.1863	-1.4067	-1.4103	-0.699	-0.9718	-0.2743	-0.9925	-1.4534	-1.9021	-0.6626	-0.9516	-2.0932	-1.691	-1.705	-1.0317	-0.7567	-0.9045	-1.7904	-1.7751	-1.7842	-1.6	-1.9804	-0.8871	-2.1815	-0.8673	-1.2408	-0.997	-0.9319	-1.4995	-1.8814	-1.1849	-1.3437	-1.2357	-1.0347	-1.7495
WID:184008	WID:184008 || IMAGE:1492147 || MAP:Xq13.1 || RPS4X || Ribosomal protein S4, X-linked ||	1	-0.7574	-2.2805	-0.2129	-2.3492	-1.8124	-0.2491	-2.2137	-0.5165	0.1237	-2.6006	-1.1736	-0.6224	-2.3566	-1.0475	-0.7097	-0.9229	-0.8225	-0.6227	-1.3563	-0.9825	-0.6339	-0.6349	-1.1001	-1.4045	-0.3214	-0.6477	-0.3956	-2.0404	-1.4028	-0.1079	-1.0025	-0.7509	-0.873	-3.3565	-0.8564	-1.9703	-0.3032	-0.8499	-0.7351	-0.7978	-1.497	-0.5401	-0.3862	-1.3212	-0.9425	-1.2292	-1.4717
WID:184104	WID:184104 || IMAGE:815110 || MAP:7q34 || SSBP1 || Single-stranded DNA binding protein 1 ||	1	-0.6484	-1.3088	-0.2253	-0.8203	-0.9157	-0.3565	-0.8852	-0.1855	-0.1853	-1.6677	-0.452	-0.167	-1.1622	-1.3083	-0.7277	-0.3931	-0.2234	-0.5231	-0.6223	-0.6805	-0.6828	-0.2519	-0.4963	-1.1374	-0.4949	-0.5077	-0.5346	-1.1617	-0.6245	-0.2185	-0.9109	-0.3618	-0.342	-1.1189	-0.0318	-1.1337	-0.572	-0.729	-0.748	-0.5413	-0.9133	-0.2987	-0.698	-1.1495	-0.9907	-0.4267	-0.899
WID:184009	WID:184009 || IMAGE:1492412 || MAP:19p13.1- || UBA52 || Ubiquitin A-52 residue ribosomal protein fusion product 1 ||	1	-0.0668	-1.607	-0.0106	-2.2203	0.3191	0.6782	-1.4211	0.4471	1.4595	-1.9746	0.3915	1.3403	1.6533	-0.6519	0.1305	0.5146	0.7474	-1.0027	0.5031	0.4314	0.8481	0.6424	0.5942	0.9265	-0.2373	0.2542	0.1809	-1.6029	-0.1899	0.7718	0.1761	0.3862	0.8509	-2.9281	0.69	-1.4807	0.492	0.19	-0.1065	0.4168	0.0012	1.1758	1.0422	-0.0733	0.1543	0.2629	0.8034
WID:184105	WID:184105 || IMAGE:686081 || MAP: || PTPN7 || LPTPase=inducible lymphoid-specific, protein tyrosine phosphatase=protein tyrosine phosphatase, non-receptor type 7 ||	1	-0.1853	-1.0026	-0.0223	-0.3532	-0.2743	-0.3362	-0.0666	-0.3537	0.2268	-0.2614	-0.1088	0.1247	-0.6536	-0.6812	-0.2396	0.0743	0.1966	0.7733	-0.2076	-0.4064	-0.3977	-0.3636	-0.1401	-0.9064	0.2217	-0.2121	0.6924	0.1301	0.296	0.3042	0.1464	-0.399	0.395	-0.9377	0.4595	-0.4221	-0.1042	-0.2127	-0.0846	-0.335	0.3195	0.1741	-0.1955	-0.4543	-0.4517	-0.1657	-0.5263
WID:184010	WID:184010 || IMAGE:1493160 || MAP:4q21 || CXCL10 || Chemokine (C-X-C motif) ligand 10 ||	1	-0.7231	-1.086	0.9108	-0.2841	0.129	2.8373	-1.079	0.8926	-0.2659	-1.2912	0.833	2.6294	-1.0126	-0.1803	2.0719	1.582	2.7872	1.0012	-0.1108	1.5432	1.1832	0.6729	1.6886	0.549	-0.3244	0.3871	1.767	-0.1775	1.0481	2.9855	-0.3549	0.8898	1.7324	-0.7069	1.5294	-0.2655	0.2772	0.8518	1.405	2.7291	3.1457	2.7477	2.28	1.473	1.2475	1.8516	1.3444
WID:184106	WID:184106 || IMAGE:712460 || MAP: || NKTR || NK-tumor recognition protein=cyclophilin-related protein ||	1	0.3112	-0.3765	0.9869	-1.4191	0.2788	0.7563	-0.6771	0.9744	-0.2737	-1.7081	0.727	0.7218	-0.3254	-0.1205	-0.1721	0.0289	0.19	-0.3716	0.2556	0.588	0.4157	0.6434	0.2308	0.0139	-0.1308	1.2441	0.5302	-0.6179	0.5722	1.0769	-0.4339	0.9542	0.4624	-1.41	0.645	-0.4716	0.166	-0.0418	0.2123	0.5552	-0.3982	0.7256	-0.1278	0.0037	0.1045	-0.1682	-0.1416
WID:184011	WID:184011 || IMAGE:1493175 || MAP:3p21.33 || GLB1 || Galactosidase, beta 1 ||	1	-0.6987	-1.4741	-0.6407	-1.5697	-1.0644	-0.9895	-1.2081	-0.7713	-0.6569	-2.5968	-0.3345	-0.7296	-1.3526	-1.5295	-1.0389	-1.1531	-0.8404	-0.8781	-0.8299	-1.2434	-1.4947	-1.2281	-0.6459	-1.5205	-0.9999	-0.8628	-0.4035	-1.3095	-1.0893	-0.3105	-0.8065	-0.8675	-1.0711	-2.2642	-0.7228	-0.9972	-0.978	-1.3769	-0.836	-1.1445	-1.6716	-0.839	-0.8089	-1.331	-0.7686	-1.4856	-1.6108
WID:184107	WID:184107 || IMAGE:713193 || MAP: || JAK1 || JAK1 tyrosine kinase ||	1	0.6748	0.0459	0.7613	0.6485	0.3748	0.8925	0.4082	1.3753	0.2856	-0.1183	0.5887	0.3927	-0.4582	-0.0391	0.0263	0.4646	-0.0163	-0.0465	0.4859	-0.2495	0.1591	0.5556	-0.094	0.1885	0.745	1.2139	0.5857	-0.1872	0.6943	0.8247	0.6642	0.6645	0.1534	-0.3531	0.7718	0.3427	0.4106	0.47	0.336	0.293	0.2524	0.7065	0.3091	0.6812	0.4203	0.3336	-0.4553
WID:184012	WID:184012 || IMAGE:1461664 || MAP:3q26.1-q || BCHE || Butyrylcholinesterase ||	1	0.0865	-0.388	-0.0862	-0.1956	-0.4886	0.3032	-0.4671	0.3609	0.109	-1.0168	0.2521	-0.2538	-0.6806	-0.6049	-0.4361	-0.5757	-0.1083	-0.3964	-0.2987	-0.3698	-0.3764	-0.3743	-0.1551	-0.802	-0.2777	-0.2036	-0.4371	0.4938	-0.3573	-0.0056	-0.5807	0.049	-0.2067	-0.605	-0.3107	-0.5067	-0.2543	-0.2912	-0.0258	-0.2238	0.0913	0.1648	-0.2789	-0.4697	0.4333	-0.0023	-0.5496
WID:184108	WID:184108 || IMAGE:815535 || MAP:5q32-q33 || TCOF1 || Treacher Collins-Franceschetti syndrome 1 ||	1	0.1711	-0.1086	0.0398	0.1097	-0.028	0.1858	-0.0773	0.6658	1.0756	-0.6608	0.1065	0.2037	-0.4286	-0.3225	0.2257	0.3545	0.0661	1.0576	0.2261	-0.018	-0.0302	-0.1049	-0.1745	-0.3329	0.0034	0.2335	0.5262	0.3353	-0.1569	0.1417	0.3717	0.0371	0.362	-0.6192	0.2394	-0.4548	0.5293	-0.0514	0.0617	-0.3377	0.2452	0.2233	0.2244	-0.5767	0.4186	0.1971	-0.3612
WID:184013	WID:184013 || IMAGE:1467195 || MAP: || CYP11B1 || Cytochrome P450 11 beta ||	1	0.0017	-1.2333	0.1478	0.1966	-0.0966	0.4709	-0.5519	0.8708	0.0602	-0.9001	-0.2864	-0.0249	-0.8934	-0.9875	-0.2883	-0.3105	0.096	-0.6623	-0.0421	-0.1677	-0.3324	-0.027	-0.5416	-0.75	-0.0565	-0.0466	-0.0334	-0.4356	-0.4936	-0.0981	-0.3197	-0.1222	0.057	-0.6736	0.2419	-1.0052	0.2904	-0.3583	-0.5387	-0.4747	0.5324	-0.425	0.0007	-0.8754	-0.0612	0.2539	-0.5992
WID:184109	WID:184109 || IMAGE:826984 || MAP:1q32 || CR2 || Complement component (3d/Epstein Barr virus) receptor 2 ||	1	-0.9404	-0.0792	-0.5608	-1.9683	-1.4723	-0.8698	-0.189	-0.4893	0.7266	-1.0254	-1.8215	0.025	-0.9605	-0.7135	-0.7117	-0.9801	-0.8934	-0.7411	-0.8408	-0.5988	-0.7703	-0.1456	-1.4728	-0.9708	-0.4037	-1.3651	-0.6739	-0.7627	-2.0307	-0.7427	-0.293	-1.2213	-0.5316	-1.8075	-1.9375	-0.4523	-1.0417	-0.6255	-1.0897	-0.9363	-0.238	-0.7872	-0.9457	-0.3316	-0.2916	-0.8593	-1.2168
WID:184194	WID:184194 || IMAGE:40704 || MAP:17q25.1- || SEC14L1 || SEC14-like 1 (S. cerevisiae) ||	1	-0.8149	0.0757	-0.4076	0.2207	-0.0421	-0.1714	-0.5473	0.1095	-0.3878	0.74	-0.0793	-0.3737	-0.1894	-0.0035	0.0844	0.1044	0.1267	0.6913	0.2007	-0.034	-0.0776	-0.1622	0.2614	0.2921	-0.1514	-0.0873	0.0481	1.2138	-0.1994	0.331	-0.4844	-0.0968	-0.6672	0.3397	-0.62	-0.0443	-0.0438	0.564	0.0999	-0.0312	-0.5683	0.0118	0.0643	0.1071	0.0942	-0.0514	-0.1275
WID:184290	WID:184290 || IMAGE:147414 || MAP: || MAP3K10 || mitogen-activated protein kinase kinase kinase 10=mixed lineage kinase 2 ||	1	-0.085	0.3293	-0.1279	0.7726	0.057	0.0777	-0.4378	0.5711	-0.4841	-0.216	0.4987	-0.4429	-0.0168	0.4091	-1.5943	-0.1623	-0.3871	0.0526	-0.0724	-0.0625	-0.5681	-0.256	-0.1595	-0.0815	-0.0171	0.0674	0.1112	0.923	0.1111	0.1114	-0.4925	0.0093	-0.2516	0.1336	-0.2291	-0.1606	-0.4298	-0.4438	0.2032	-0.2383	0.3429	0.2037	-0.3994	-0.6215	0.2229	0.0106	-0.3592
WID:184195	WID:184195 || IMAGE:149013 || MAP:6q21-q22 || AMD1 || Adenosylmethionine decarboxylase 1 ||	1	-0.4792	-1.246	-0.2362	-0.4919	-0.7372	-0.0532	-1.3091	-0.3275	-0.4181	-1.5898	-0.2184	-0.3308	-0.7321	-0.8091	-0.6508	-0.8378	-0.2648	-0.4635	-0.5241	-0.4038	-0.4394	-0.4732	-0.3122	-0.6171	-0.4582	-0.1499	-0.277	-0.8883	-0.787	0.0971	-0.6684	-0.3705	-0.8148	-0.5775	-0.6835	-1.0998	-0.3967	-0.62	-0.4633	-0.6412	-0.8965	-0.0407	-0.2246	-1.0792	-0.3872	-0.6744	-0.7326
WID:184291	WID:184291 || IMAGE:591864 || MAP:6p21.3 || TAP2 || Transporter 2, ATP-binding cassette, sub-family B (MDR/TAP) ||	1	-0.4946	-1.3804	0.0245	-1.9204	-0.469	-0.0346	-1.1914	-0.1968	-1.2288	-2.1642	-0.5227	0.2917	-1.4745	-1.0607	-0.29	-0.7335	0.0253	-0.6713	-0.3327	-0.5422	-0.2988	-0.4497	-0.328	-0.49	-0.6847	-0.0332	-0.4841	-1.0478	0.2147	0.6298	-0.5403	-0.0871	-0.1384	-1.8447	-0.2077	-0.7733	-0.9102	-0.7423	-0.2304	-0.2965	-0.7885	0.4583	-0.3965	-0.5945	-0.5191	-0.7984	-0.5489
WID:184196	WID:184196 || IMAGE:66731 || MAP: || PITX2 || ARP1=paired-like homeodomain transcription factor 2= target for MLL acute leukemia gene ||	1	0.5104	1.1157	-0.1548	1.4461	0.2603	0.2869	0.2488	1.0547			0.2627	0.0308	0.4749	1.0914	0.709	1.0801	0.1452	1.2395		1.3104	1.0062	1.4848	0.807		0.3815	0.4883	0.9226	1.1727	-0.0013	0.197		0.4493	0.088	0.7846	0.5099	1.1573		-0.0452	0.8647	0.5358	0.6042	0.7003	0.9909	1.5855	0.8969	0.7275	1.2836
WID:184292	WID:184292 || IMAGE:292475 || MAP:16p13.3 || HBA2 || Hemoglobin, alpha 2 ||	1	-0.1559	-0.7437	-0.2266	-0.4617	-0.8272	-0.1197	-0.3618	0.1242	-0.1696	-1.0658	-0.24	-0.3557	-1.1594	-1.1273	-0.6564	-0.452	0.0123	-0.5468	-0.2416	-0.5097	-0.2161	-0.5124	-0.394	-0.5753	-0.1067	-0.3437	-0.1808	-0.6635	-0.5635	-0.1129	-0.6056	-0.4591	-0.4037	-0.4789	0.0136	-0.9781	-0.4053	-0.7696	-1.028	-0.7781	0.0528	-0.5301	-0.5537	-1.0726	-0.7739	0.1374	-0.4409
WID:184197	WID:184197 || IMAGE:283954 || MAP:18q12.3 || RIT2 || Ras-like without CAAX 2 ||	1	0.2065	0.2133	0.1917		0.373	0.4427	-0.1064	1.11	0.0316	0.0318	0.5908	0.0618	-0.1446	-0.0967	0.402	0.5289	0.227	0.4279	0.9002	0.3375	0.3738	0.4506	-0.2199	0.6647	0.5281	0.1361	0.4816	1.4659	-0.2341	-0.2694	0.6141	-0.1103	0.2695	0.7741	0.5283	-0.5042	1.177	0.0361	0.2391	-0.4054	0.7444		0.8225	0.7726	0.5399	0.6466	0.1428
WID:184293	WID:184293 || IMAGE:687270 || MAP:5q14 || MEF2C || MADS box transcription enhancer factor 2, polypeptide C (myocyte enhancer factor 2C) ||	1	-1.9072	-2.9514	-1.6061	-2.0848	-1.6185	-2.7207	-1.1889	-1.6594	-0.7597	-1.614	-1.6467	-1.1514	-1.1198	-2.4353	-2.4955	-1.3959	-0.1726	-1.4452	-1.4962	-1.3524	-1.0006	-1.7272	-0.551	-2.0952	-1.0076	-1.4193	-1.3199	-1.8329	-1.8643	-0.5355	-1.3926	-1.1519	-1.1041	-1.6817	-0.7551	-1.2474	-1.8103	-2.1559	-2.3329	-1.2674	-1.3953	-2.5059	-1.4832	-2.9189	-1.3106	-1.2551	-0.5507
WID:184198	WID:184198 || IMAGE:809578 || MAP:19q13.4 || RPS5 || Ribosomal protein S5 ||	1	-1.5307	-0.8725	-1.6465	-1.4921	-0.7888	-1.7316	-1.6807	-1.3588	-1.3962	-1.7533	-1.7172	-1.8523	-1.9852	-1.898	-1.1793	-1.4971	-1.2608	-0.6745	-1.7531	-1.8005	-1.6976	-1.8047	-1.4049	-1.8802	-0.996	-1.5108	-1.1411	-1.3715	-1.1106	-0.8401	-0.5564	-1.3948	-1.8028	-2.1286	-1.8561	-1.2319	-1.6212	-1.2774	-1.3007	-1.8241	-2.0908	-1.4208	-1.5147	-2.0967	-1.6453	-1.7681	-1.9202
WID:184294	WID:184294 || IMAGE:771323 || MAP:1p36.3-p || PLOD1 || Procollagen-lysine 1, 2-oxoglutarate 5-dioxygenase 1 ||	1	-1.0536	-1.1598	-0.6625	-0.2546	-0.6833	-0.8067	-1.3747	-0.7557	-0.9186	-1.6113	-0.0595	-0.6543	-0.4994	-0.8977	-1.1531	-0.8946	-0.6787	-0.5163	-1.7728	-1.2365	-1.3568	-1.3217	-0.4552	-1.1199	-0.8307	-0.8586	-0.9013	-0.4698	-0.7418	-0.2654	-0.9138	-0.8133	-0.8804	-0.6776	-1.0169	-0.9479	-1.8675	-1.1492	-0.7668	-1.3018	-1.2629	-0.7676	-1.0605	-1.2222	-0.4168	-0.9903	-1.0946
WID:184199	WID:184199 || IMAGE:51981 || MAP:9q34 || RPL7A || Ribosomal protein L7a ||	1	-0.1171	-0.6757	0.2044	-2.3739	0.3252	-0.1405	-0.1111	0.1687	-0.4606	-2.4562	-0.3612	0.1688	-0.7604	-1.1852	-0.2353	0.2619	-0.104	-1.7131	0.8066	-0.3886	-0.3419	-0.1787	-0.3608	-0.4703	-0.1009	0.392	0.6286	-2.4565	0.8076	0.528	0.6908	0.2066	-0.1646	-2.746	-0.0932	-0.7011	-0.2487	-0.6262	-0.3828	-0.2765	-0.8768	0.072	-0.3507	-0.973	-0.4015	-0.764	-0.8934
WID:184295	WID:184295 || IMAGE:289615 || MAP:Xq24 || LAMP2 || Lysosomal-associated membrane protein 2 ||	1	-0.4531	-1.3218	-0.2235	-1.969	-0.9053	-0.3179	-1.4659	-0.6131	-0.3267	-2.3978	-0.4313	-0.416	-1.08	-1.6835	-0.9265	-1.0851	-0.4768	-0.4772	-0.958	-0.9618	-0.9408	-0.7442	-0.5235	-1.1162	-0.8516	0.1074	-0.3048	-1.6158	-0.4746	-0.0876	-0.9134	-0.5962	-0.6895	-1.8812	-0.3382	-1.7927	-0.9525	-1.0412	-0.9016	-0.6687	-1.1339	-0.486	-0.6288	-1.4278	-1.2055	-1.2859	-0.7133
WID:184200	WID:184200 || IMAGE:322561 || MAP:2q11.2 || RPL31 || Ribosomal protein L31 ||	1	-0.6632	-0.7991	-0.524	-1.6691	-0.1771	-0.4106	-0.8673	-0.1245	1.7007	-1.4601	-0.7691	0.4583	2.3989	-0.25	-0.0498	-0.1145	-0.1715	-0.512	0.219	0.7505	1.1475	0.2534	0.0717	0.1826	-0.6393	0.115	-0.2529	-1.4034	-0.6021	-0.3282	-0.0973	-0.3361	-0.1078	-1.8167	-0.4818	-0.678	0.1495	-0.2708	-0.3291	-0.2261	-0.6514	0.4803	0.5121	-0.4974	0.0916	-0.4207	0.8403
WID:184296	WID:184296 || IMAGE:813823 || MAP:12q21.3- || LUM || Lumican ||	1	0.2423	-0.5842	-0.1383	0.9203	0.2149	0.3704	0.1109	1.0588	-0.1731		0.166	0.1102	-0.5138	-0.8357	-0.1697	0.3163	0.2571	0.7012	0.6754		0.34	-0.1697	0.1331	0.3587	0.3931	-0.0011	-0.07	1.2009	0.0248	-0.0631	-0.0988	-0.0897	0.2186	0.6847	0.2653	0.4017	0.5671	-0.1367	0.1059	-0.214	0.6749	0.1684	-0.1861	0.4357	0.1968	0.4107	0.2916
WID:184201	WID:184201 || IMAGE:365945 || MAP:14 || || Full-length cDNA clone CS0DK002YP16 of HeLa cells Cot 25-normalized of Homo sapiens (human) ||	1	0.3699	-0.0881	0.2192	0.3055	0.2717	0.4833	-0.2836	0.7291	0.0285	0.2525	0.2521	0.167	-0.4845	-0.3596	-0.2399	-0.2354	0.2061	-0.5563	0.157	-0.3144	-0.052	0.0384	-0.4955	0.0316	0.405	-0.1296	-0.1206	0.3835	-0.1578	-0.2478	-0.067	-0.2176	0.1875	0.9065	0.269		0.0983	-0.0704	-0.1888	-0.4779	0.6543		0.278	-0.2831	-0.2678	0.049	-0.1777
WID:184297	WID:184297 || IMAGE:770012 || MAP:7q35-q36 || KCNH2 || Potassium voltage-gated channel, subfamily H (eag-related), member 2 ||	1	0.2967	-0.9143	0.0026	-1.1494	0.1679	-0.0453	0.3601	0.66	-0.0514	-1.5914	0.5138	0.2696	0.1935	0.1891	0.5346	0.6831	0.1829	0.0262	1.2582	1.0167	0.0997	1.6221	0.5101	1.4472	0.1506	0.1243	0.1174	-1.492	0.3197	0.2286	0.1967	0.1541	-0.0065	-1.3901	0.753	-0.2801	1.5055	2.1374	0.5735	0.4636	0.4982	0.1975	1.0936	1.71	-0.0311	-0.0809	0.3124
WID:184202	WID:184202 || IMAGE:810617 || MAP:13q12.2 || RPL21 || Ribosomal protein L21 ||	1	0.16	-1.2193	-0.108	-1.4711	0.7441	-0.2169	-0.3909	0.3195	1.5084	-1.7795	-0.0692	-0.0017	0.0835	-0.5301	0.2354	0.5221	-0.0367	1.2198	-0.0047	-0.23	0.1256	-0.033	-0.0842	-0.4113	0.8964	0.4171	1.295	-1.1367	0.657	0.3679	-0.3096	0.2099	-0.1917	-2.1321	-0.1355	-0.9994	0.0301	-0.0879	0.0722	-0.26	-0.7819	0.1605	-0.0341	-0.5994	-0.0613	0.0859	-0.5153
WID:184298	WID:184298 || IMAGE:292306 || MAP:15q21-q2 || LIPC || Lipase, hepatic ||	1	0.5257	-0.3658	0.2162	0.6398	0.5393	0.5752	-0.3052	0.5104	-0.2637	-0.2479	0.3174	0.2055	0.0114	0.2606	-0.13	-0.4232	-0.4051	0.1042	-0.2458	-0.1642	-0.5122	-0.5125	0.283	-0.3645	-0.0902	0.4364	0.2215	0.2271	0.5561	0.5631	-0.4374	0.36	0.091	0.3764	0.1643	0.0269	-0.3943	0.2461	-0.0636	0.0175	0.1785	0.1752	-0.2736	-0.4602	0.2389	0.0416	-0.5748
WID:184203	WID:184203 || IMAGE:549101 || MAP:4p13 || FLJ13220 || Hypothetical protein FLJ13220 ||	1	0.3339	0.8691	-0.2241	-1.2708	0.1807	-0.6573	0.9119	-0.0927	0.5555	-1.252	-0.8645	-0.6526	-0.5994	-1.0333	-0.401	0.272	-0.6707	0.1964	0.7002	-0.7005	-0.5645	-0.163	-0.7657	-0.944	1.1349	0.2537	1.1797	-1.338	0.312	-0.2133	1.7128	-0.1846	-0.6826	-1.6784	-0.7694	-0.485	-0.4349	-0.6992	-0.5624	-0.5968	-1.2482	-0.5108	-0.4923	-1.1376	-0.7836	-0.6308	-1.1626
WID:184299	WID:184299 || IMAGE:153025 || MAP: || LIF || LIF ||	1	-0.4155	-0.6771	-0.24	-0.4034	-0.6574	-0.2556	-0.6868	-0.1207	-0.2777	-1.4742	-0.344	-0.1456	-0.7488	-0.8668	-0.5056	-0.369	-0.0268	-0.0397	-0.3105	-0.5368	-0.506	-0.468	-0.2907	-0.876	-0.1577	-0.0799	0.0845	-0.8659	0.0965	0.2904	-0.2804	-0.1528	-0.5046	-0.9645	-0.3059	-1.0319	-0.4721	-0.6427	-0.5502	-0.3442	-0.7097	-0.1974	-0.341	-0.6625	-0.6942	-0.7745	-0.3391
WID:184204	WID:184204 || IMAGE:249856 || MAP:20q11.2 || RBL1 || Retinoblastoma-like 1 (p107) ||	1	-0.0129	-0.1587	0.0323	-0.5575	0.1149	-0.0693	-0.0482	0.2428	0.0014	-1.2516	-0.1339	0.2864	-0.6037	-0.4646	-0.4956	-0.2869	-0.0126	0.1603	-0.1835	-0.3679	-0.2448	0.0569	-0.184	-0.5587	-0.068	0.1727	0.2181	-0.6177	0.0747	0.1071	0.713	0.0155	-0.1505	-1.1447	0.2618	0.3148	-0.0496	-0.468	-0.5919	-0.4462	-0.6929	-0.1687	-0.2473	-0.6922	-0.314	-0.2497	-0.3878
WID:184300	WID:184300 || IMAGE:359747 || MAP:19 || || Transcribed locus, strongly similar to NP_002298.1 galectin 7; lectin galactoside-binding soluble 7 [Homo sapiens] ||	1	-0.0264	-1.6171	-0.2954	0.0052	-0.4732	-0.0841	-0.3341	0.1095	-0.3797	-0.9128	-0.2271	-0.3903	-1.0026	-0.9825	-0.6713	-0.2917	0.1194	-0.5514	-0.3337	0.5866	-0.1591	-0.1373	-0.496		-0.1925	-0.1183	-0.4458	-0.8952	-0.1129	-0.3857	-0.5144	-0.2524	-0.1943	-0.5254	0.0759	-1.1529	-0.4394	-1.0355	-0.9893	-0.6503	0.0465	-0.6405	-0.5702	-1.197	-0.52	-0.328	-0.2413
WID:184205	WID:184205 || IMAGE:223098 || MAP:11q13 || ROM1 || Retinal outer segment membrane protein 1 ||	1	-0.0655	-0.0797	-0.1776	-0.7941	0.0153	-0.0889	-0.1905	0.218	-0.0701	-1.2311	-0.3095	-0.0215	-0.5466	-0.7375	-0.505	-0.3086	0.0361	-0.3704	0.0271	-0.6508	-0.2583	-0.1656	-0.668	-0.5194	0.145	-0.2237	0.1928	-0.8931	-0.3884	-0.3195	0.4712	-0.181	-0.1488		-0.0477	-0.342	-0.0818	-0.4505	-0.8553	-0.5715	-0.0734	-0.4283	-0.129	-0.6276	-0.3145	-0.3964	-0.2332
WID:184301	WID:184301 || IMAGE:126390 || MAP:16q22.1 || LCAT || Lecithin-cholesterol acyltransferase ||	1	0.0378	-0.5131	0.1504	-1.394	0.2054	0.3476	-0.1294	0.2148	0.9028	-1.6512	0.2179	0.2513	-0.0171	-0.6612	0.0609	-0.1653	0.1618	-0.3367	-0.0297	-0.0628	0.0507	0.1668	0.0506	-0.4806	-0.1577	0.1182	0.1439	-1.604	-0.2709	0.1635	0.4477	0.0316	0.0026	-1.6326	0.4816	-0.907	0.3406	-0.0533	-0.1163	-0.4535	-0.1345	-0.073	-0.017	-0.299	-0.0806	-0.5507	-0.0375
WID:184014	WID:184014 || IMAGE:1412398 || MAP:17q21 || PPY || Pancreatic polypeptide ||	1	0.0169	0.399	0.0108	1.2103	0.5026	-0.1044	-0.2241	0.656	-0.4203	0.3161	0.0761	-0.208	-0.0052	0.5672	-0.225	-0.0679	0.29	-0.1027	0.3226	-0.0976	-0.1457	-0.1291	0.7197	0.9781	-0.205	0.0937	0.1808	1.0891	0.6185	0.3017	-0.4265	0.0856	-0.2628	0.2327	-0.0145	0.6859	-0.1353	0.362	-0.0312	0.0636	0.162	0.3078	0.0588	-0.1646	-0.052	0.3567	0.0472
WID:184110	WID:184110 || IMAGE:592592 || MAP:11p15 || MUC5AC || Mucin 5, subtypes A and C, tracheobronchial/gastric ||	1	0.5299	1.2996	-0.0477	1.7725	0.5845	-0.1665	0.7212	0.5874	0.7959	2.5379	0.12	0.14	0.6191	0.6703	0.6098	0.3921	-0.0025	2.3145	0.4505	0.5067	0.6732	0.5586	0.5995	0.8676	0.5239	0.301	0.7289	2.8208	0.4968	0.0893	0.7641	0.1431	-0.1202	1.3869	-0.0951	0.7675	0.7165	0.9584	0.7028	0.2688	0.3277	0.4702	0.5233	1.0427	0.6613	0.5877	0.5047
WID:184015	WID:184015 || IMAGE:1412238 || MAP:1p21 || AMY2A || Amylase, alpha 2A; pancreatic ||	1	-0.051	-0.7827	-0.1643	0.0513	0.2247	-0.0297	-0.7897	0.2243	-0.4916	-1.319	0.0482	0.0551	-0.6474	-0.5849	-0.1982	-0.6897	-0.2121	-0.214	-0.5841	-0.6911	-0.267	0.0584	-0.6321	-0.0905	-0.5707	0.0378	-0.2819	-0.4711	0.0357	0.0668	-0.4217	-0.1554	-0.4126	0.3311	-0.1409	-0.651	-0.5141	-0.867	-0.3545	-0.7028	-0.3748	-0.3595	-0.1446	-0.9615	-0.4591	-0.1898	-0.4238
WID:184111	WID:184111 || IMAGE:108378 || MAP:11q13.4- || PC || Pyruvate carboxylase ||	1	0.3573	1.1403	-0.1772	0.6699	0.328	0.1164	0.0188	0.5733	0.3498		0.1343	-0.234	0.5949	0.8524	0.1211	0.0963	-0.181	1.9202	0.7894	0.4787	0.3788	0.5875	0.0543		-0.059	0.1435	0.1012		0.2912	-0.1585	-0.0181	-0.2284	-0.1058	0.7464	-0.2208	0.477	0.6471	0.1738	0.7476	0.3256	0.2458	-0.0434	0.8111	1.4475	0.4417	0.5154	0.3143
WID:184016	WID:184016 || IMAGE:1412412 || MAP:1p36.21 || ELA2A || Elastase 2A ||	1	0.2517		-0.1097	0.2602	-0.0795	-0.0485	0.0105	0.2961	0.0865	-0.8005	0.072	0.032	-0.4296	0.0254	0.0831	-0.3064	-0.1398	0.154	-0.2661	-0.0394	-0.3026	-0.247	-0.3254	-0.5427	-0.4409	-0.1045	-0.2984	-0.2567	-0.0595	-0.0994	-0.0319	-0.2922	-0.2014	0.0506	-0.1867	-0.4874	-0.1833	-0.2184	-0.4571	-0.2876	-0.0938	-0.3824	0.0631	0.3399	-0.2664	0.2884	-0.1828
WID:184112	WID:184112 || IMAGE:263716 || MAP: || COL6A1 || collagen, type VI, alpha 1 ||	1	0.864	0.2603	0.0184	-0.1268	1.6616	-0.0968	1.1439	2.5754	0.266	0.2836	1.5218	0.4749	0.7146	-0.1319	0.1869	0.4793	0.7365	0.2082	2.5612	1.926	1.4453	1.6008	1.097	0.2222	0.1496	1.4586	0.4594	0.2244	1.031	-0.1789	1.9549	1.9662	0.5433	0.2896	1.9809	-0.2782	1.795	0.2218	-0.0332	-0.295	0.7415	-0.3526	1.7425	1.0748	1.0106	0.4981	1.5433
WID:184017	WID:184017 || IMAGE:1412481 || MAP:5q32 || SPINK1 || Serine peptidase inhibitor, Kazal type 1 ||	1	-0.3493	-2.1471	-0.317		-0.3141	-0.3793	-0.5198	0.0653	0.0408	-1.1325	-0.4209	-0.0034	-0.636	-1.3427		-0.6885	0.0023	-0.2156	0.2115	-0.1583	-0.23	-0.3854	-0.5508	-0.3717	-0.3328	-0.1433	-0.4827	-1.1185	-0.2991	-0.5133	-0.2432	-0.4236	-0.2836	-0.4125	0.1267	-1.2958	-0.372	-0.201	-0.8053	-0.7214	-0.2335		-0.2221	0.0204	-0.6488	-0.509	-0.4401
WID:184113	WID:184113 || IMAGE:430314 || MAP:12q24-qt || HPD || 4-hydroxyphenylpyruvate dioxygenase ||	1	-0.1495		-0.0765		0.112	0.1628	-0.1219	-0.1231	0.3779	-0.6922	-0.0366	0.0261	-0.1832	-0.8835	-0.1744	-0.0656	0.1234	-0.3246	-0.1042	-0.0428	-0.1	0.0579	-0.0969	-0.5065	-0.2341	0.0633	-0.0644	-1.4097	-0.1739	0.4069	0.2898	-0.055	0.044	-0.9171	0.5088	-0.6358	0.1604	0.3528	-0.3509	-0.5362	0.2021	-0.0924	0.0476	-0.4189	-0.411	-0.3269	0.2203
WID:184018	WID:184018 || IMAGE:1412503 || MAP:7q32 || CPA1 || Carboxypeptidase A1 (pancreatic) ||	1	-0.7539	-0.16	-0.3555	-0.8835	-0.4817	-0.6709	-0.8006	-0.5015	-0.5007	-1.3044	-0.7379	-0.6954	-0.616	-0.4759	-0.4577	-0.6585	-0.274	-0.1098	-0.3047	-0.6638	-0.5057	-0.805	-0.2184	-0.9299	-0.412	-0.2127	-0.1466	-1.1874	0.1678	0.0281	-0.213	-0.2641	-0.8375	-1.6254	-0.337	-0.0679	-0.7085	-0.7518	-0.3777	-0.4663	-1.2094	-0.6754	-0.4983	-1.1772	-0.82	-0.991	-0.6068
WID:184114	WID:184114 || IMAGE:183556 || MAP:1p35.1 || GJA4 || Gap junction protein, alpha 4, 37kDa (connexin 37) ||	1	0.8636	0.6092	-0.2681		0.5816	0.0457	1.5781	0.579	0.0629	-0.2612	0.2168	0.1562	0.2668	0.1738	0.0882	0.2859	0.0761	0.002	0.6354	0.0241	-0.2083	0.3842	0.2238	0.7989	1.1446	-0.0318	-0.0187	0.4613	0.3344	0.1806	2.2949	0.1976	-0.0983	0.212	0.2973	0.4222	1.061	0.3086	0.334	-0.0939	0.2824	0.1899	0.9505	0.5934	0.179	0.4516	0.099
WID:184019	WID:184019 || IMAGE:1412504 || MAP:16 || || Transcribed locus, strongly similar to XP_496169.1 PREDICTED: similar to Chymotrypsinogen B precursor [Homo sapiens] ||	1	0.1601	-0.924	-0.4077	0.3907	-0.0598	-0.0255	-0.9489	0.1902	-0.3447	-1.1839	-0.0454	-0.2083	-0.624	-0.6208	-0.5078	-0.9357	-0.4055	-0.5081	-0.6609	-0.6029	-0.6833	-0.2323	-0.6211	-0.2976	-0.6722	-0.0573	-0.2171	-1.2073	-0.1412	-0.1748	-0.4396	-0.1219	-0.4748	0.0308	-0.2371	-0.6547	-0.5533	-0.8812	-0.5081	-0.6202	-0.5422	-0.5497	-0.2401	-0.7911	-0.566	-0.004	-0.5573
WID:184115	WID:184115 || IMAGE:813997 || MAP:5q35.1 || RARS || Arginyl-tRNA synthetase ||	1	0.4019	0.0491	0.1738	-0.9254	0.5939	0.5369	-0.5994	0.6469	-0.0483	-1.2556	0.502	0.9644	-0.1772	-0.018	0.4395	0.188	0.6264	-0.2341	-0.1981	0.2534	0.4784	0.5026	0.1146	0.2439	-0.1082	0.5871	-0.0325	-1.1132	0.6714	0.7185	-0.4202	0.4259	0.7016	-0.9523	0.6723	-0.4123	0.0129	-0.4046	0.6093	0.1523	0.2241	0.7239	0.1874	0.6201	0.143	0.2599	0.3072
WID:184020	WID:184020 || IMAGE:1416782 || MAP:14q32 || CKB || Creatine kinase, brain ||	1	-0.1867	-0.1233	-0.2758	-0.1301	-0.318	-0.5576	-0.0993	0.1109	-0.1311	-1.3665	-0.0212	-0.2983	-0.5017	-0.366	-0.2811	0.0684	0.1933	0.0797	-0.0749	-0.0791	-0.3056	-0.2292	-0.43	-0.7797	-0.5645	-0.409	-0.4125	-0.5824	-0.2278	-0.3724	-0.2079	-0.3327	-0.616	-0.7183	0.1256	-0.9119	-0.107	-0.4394	-0.6146	-0.3136	0.0987	-0.5105	0.0192	-0.1758	-0.732	-0.1647	0.0827
WID:184116	WID:184116 || IMAGE:878652 || MAP:7q22 || PCOLCE || Procollagen C-endopeptidase enhancer ||	1	0.0937	-0.1485	-0.2024	0.491	0.0433	-0.2024	-0.0708	0.2943	0.0194	0.0278	-0.2058	-0.1139	-0.4988	-0.7456	-0.3165	-0.4326	-0.0976	0.2788	-0.5267	-0.2563	-0.1886	-0.1649	-0.385	-0.291	-0.3426	-0.2193	-0.0331	0.2181	-0.2399	-0.2467	-0.2428	-0.2483	-0.0516	0.3925	0.005	-0.4699	-0.0386	-0.5968	-0.772	-0.423	0.0867	-0.5552	-0.2586	-0.6505	-0.3725	0.2211	-0.0265
WID:184021	WID:184021 || IMAGE:1435862 || MAP:Xp22.32 || CD99 || CD99 antigen ||	1	-1.3125	-1.9042	-1.1617	-2.3224	-0.9532	-1.4365	-1.2607	-1.5998	-1.7248	-2.1753	-1.2425	-0.9565	-1.9305	-2.915	-1.7066	-1.3173	-1.058	-1.2368	-1.8121	-2.3	-1.6326	-2.1411	-1.3926	-1.8858	-0.7867	-0.8658	-0.8107	-2.4487	-0.5728	-0.7893	-0.349	-1.5969	-0.7319	-2.4745	-0.4575	-1.9342	-1.6889	-1.9938	-2.0155	-1.8744	-2.0439	-1.7121	-1.7443	-2.5893	-1.8265	-2.4734	-1.1869
WID:184117	WID:184117 || IMAGE:859858 || MAP:8p11.2 || STAR || Steroidogenic acute regulator ||	1	-0.4346	-0.7285	-0.1378	-1.0186	-0.0482	-0.2849	0.1506	-0.2229	0.2467	-0.0142	-0.2595	0.0798	0.0326	-0.8588	0.035	-0.0599	0.1201	0.3402	0.0076	-0.1254	-0.0787	0.1239	-0.0355	-0.2656	-0.0294	0.0493	-0.1802	-0.4525	-0.0215	0.2974	0.3014	0.0122	-0.1128	0.0817	0.1872	-0.3192	0.1711	0.3744	-0.2829	-0.4268	0.0941	-0.1145	0.1079	-0.0255	-0.2459	-0.6343	0.2173
WID:184022	WID:184022 || IMAGE:1473289 || MAP:20q13.1 || PPGB || Protective protein for beta-galactosidase (galactosialidosis) ||	1	-1.5552	-1.2528	-0.7993	-2.4845	-0.7932	-1.4266	-1.5622	-1.0616	-1.4729	-2.1596	-1.1134	-0.878	-1.39	-2.1625	-1.567	-1.8205	-1.2311	-1.2636	-1.4422	-1.4174	-1.3302	-1.795	-1.3624	-1.759	-1.3185	-1.1851	-0.9186	-1.98	-0.7302	-0.6955	-0.6996	-1.245	-1.8082	-2.3949	-0.6337	-1.5416	-1.6292	-1.7455	-1.7784	-1.5175	-2.5412	-2.0228	-1.4878	-2.2901	-2.1966	-1.9221	-1.6402
WID:184118	WID:184118 || IMAGE:741880 || MAP: || PBX1 || pbx-1=pre-B cell leukemia transcription factor-1=prl=fused to E2A in t(1;19) translocation ||	1	0.0907	1.0133	-0.294		0.3475	0.0724	0.0008	0.2761	0.0271	0.2476	0.2557	0.0536	-0.1457	0.4022	0.1975	-0.2082	0.0488	0.071	0.4737	-0.0902	0.0601	-0.229	-0.3232	0.5718	-0.4625	-0.2437	-0.2424	0.4386	0.339	0.1779	-0.1729	-0.1562	-0.069	0.3137	-0.0809	0.4664	-0.3867	0.5988	0.384	0.0415	-0.0335	0.1744	-0.0368	1.1999	0.4058	0.344	0.0839
WID:184023	WID:184023 || IMAGE:1435029 || MAP:9p13 || GALT || Galactose-1-phosphate uridylyltransferase ||	1	-0.2081	-0.8996	-0.2085	-0.6806	0.0063	-0.2701	-0.9993	-0.2661	-0.5928	-1.3391	-0.2046	-0.3799	-0.7791	-1.1915	-0.6333	-0.7112	-0.4081	-0.483	-0.6676	-0.8302	-0.5916	-0.5583	-0.8261	-0.4149	-0.8162	-0.222	-0.2559	-0.9019	0.1078	-0.091	-0.5502	-0.3057	-0.3471	-0.6502	-0.44	-0.7123	-0.7232	-0.6557	-0.8079	-0.5726	-0.6016	-0.5718	-0.4654	-0.92	-0.5949	-0.3619	-0.7501
WID:184119	WID:184119 || IMAGE:814780 || MAP: || CAMK4 || calmodulin-dependent protein kinase IV ||	1	0.8881	0.1187	1.8248	-0.5432	1.4497	0.8418	0.0543	1.4285	0.4052	-0.0915	0.3182	0.997	0.297	0.5639	0.357	0.7146	1.3137	0.279	0.7694	1.282	1.0901	1.7735	0.7171	0.3931	0.1219	1.4335	0.561	-0.1045	1.8205	1.5577	-0.3049	1.4852	0.7546	-0.5665	0.4619	-0.1361	0.19	0.3943	0.4884	1.0126	-0.0248	0.6671	0.1255	1.1038	0.3148	0.2136	0.4179
WID:184024	WID:184024 || IMAGE:1474337 || MAP:20p11.2- || PYGB || Phosphorylase, glycogen; brain ||	1	0.1765	0.4631	0.1073	-1.2263	0.2056	-0.1309	0.3245	0.1878	-0.0536	-1.1026	-0.0319	0.5216	-0.5164	-0.584	-0.035	-0.359	-0.2829	-0.1627	-0.221	-0.385	0.1283	-0.2352	-0.3081	-0.3991	-0.326	-0.0874	0.5176	-1.3045	0.0579	-0.0061	0.749	-0.2175	0.0826	-1.2001	0.3301	0.1501	-0.1003	-0.4066	-0.3869	-0.4729	-0.5151	-0.4709	0.1629	-0.5204	0.0124	-0.2897	-0.0467
WID:184120	WID:184120 || IMAGE:502518 || MAP:3p21 || LAMB2 || Laminin, beta 2 (laminin S) ||	1	-0.2275	-0.6834	-0.4139	-0.5543	-0.4283	-0.5694	-0.1882	-0.3821	-0.3353	-1.01	-0.6807	-0.342	-0.3299	-1.02	-0.6632	-0.816	-0.2719	-0.2504	-0.2544	-0.6359	-0.5264	-0.6134	-0.7654	-0.8197	-0.577	-0.535	-0.578	-1.0326	-0.6591	-0.4091	-0.0461	-0.8765	-0.2147	-0.5941	-0.3736	-1.1607	-0.3211	-1.1199	-1.1229	-0.8753	-0.1499	-0.8557	-0.392	-0.9461	-0.7756	-0.5046	-0.2634
WID:184025	WID:184025 || IMAGE:1486083 || MAP:2q14 || IL1A || Interleukin 1, alpha ||	1	-0.0928	-0.3635	-0.2302	0.1341	-0.0679	-0.3566	0.0228	0.2302	0.5004	-0.0534	-0.1275	0.0984	-0.3475	0.2869	-0.0061	0.0011	0.4655	0.6407	0.522	1.1996	0.0223	0.0222	0.0369	-0.2133	-0.4567	-0.1597	-0.3475	0.3682	-0.4246	-0.2998	-0.0457	-0.4767	-0.0347	-0.216	0.1977	-0.7126	0.0945	1.0623	-0.0253	-0.3481	0.2109	-0.0535	0.1788	1.7468	0.1987	0.0308	0.0733
WID:184121	WID:184121 || IMAGE:809421 || MAP:10q22 || PCBD || 6-pyruvoyl-tetrahydropterin synthase/dimerization cofactor of hepatocyte nuclear factor 1 alpha (TCF1) ||	1	-1.3054	-2.371	-0.7026	-2.229	-0.7033	-1.3764	-0.384	-1.0762	-0.9742	-1.9374	-0.9825	-0.438	-0.8447	-2.2166	-1.249	-1.3938	-0.1494	-1.3508	-0.0782	-1.6214	-0.5347	-1.6744	-0.4545	-1.8572	-0.6297	-0.5327	-0.5253	-2.1467	-0.5411	-0.2967	0.4069	-0.7099	-0.7099	-2.1066	-0.2916	-1.3712	-1.3113	-2.1294	-1.8846	-1.5872	-1.3211	-1.1819	-0.6871	-2.3198	-1.7658	-2.1282	-0.3405
WID:184206	WID:184206 || IMAGE:810802 || MAP:12q24.3 || RSN || Restin (Reed-Steinberg cell-expressed intermediate filament-associated protein) ||	1	0.3804	-0.4486	1.3574	-1.9144	0.8886	1.1865	-1.4138	0.374	-0.5812	-1.7272	0.5259	1.3368	-1.0507	-1.0183	0.455	0.0716	0.652	-1.4469	-1.0084	-0.2024	0.2765	-0.1289	0.2858	-0.1276	-0.2256	1.0325	1.0098	-1.7511	1.1229	2.0355	-0.5401	1.0704	1.4183	-2.3589	1.2205	-1.0456	-0.2373	0.1562	0.3983	0.4873	-0.1863	0.6277	0.3804	-0.2726	-0.1129	-0.5979	0.6436
WID:184302	WID:184302 || IMAGE:160723 || MAP:1q31 || LAMC1 || Laminin, gamma 1 (formerly LAMB2) ||	1	0.4604	1.3158	-0.3464		0.3917	-0.0807	0.0137	0.4693	-0.3131		-0.0383	-0.2003	0.7728	0.4369	0.2132	0.0824	-0.2387	1.7495	0.1262	0.2092	0.2045	0.6246	0.2255		-0.0032	-0.2556	-0.4414		0.2123	0.3451	-0.3025	-0.099	0.2183	0.8502	-0.0148	0.4113	-0.0658	0.9625	0.2951	0.2361	0.3644	0.1974	0.7095	1.0784	0.4282	0.7001	0.5237
WID:184207	WID:184207 || IMAGE:26616 || MAP:1p35 || RPA2 || Replication protein A2, 32kDa ||	1	-0.0461	-0.4551	0.563	-1.6429	0.1388	0.3331	-0.9054	0.2747	-1.1308	-2.4198	-0.0122	0.4704	-1.237	-0.7077	-0.4385	-0.6726	0.0941	-1.141	-0.4263	-0.3038	-0.3237	-0.0211	-0.2777	-0.2353	-0.2816	0.3996	-0.2487	-1.7033	0.5833	0.9715	-0.4328	0.5929	0.6375	-2.0051	0.0133	-0.9344	-0.6228	-0.404	-0.5287	-0.3367	-0.9738	0.2766	-0.0382	-0.4457	-0.5752	-0.6589	-0.374
WID:184303	WID:184303 || IMAGE:32609 || MAP: || || Transcribed locus ||	1	0.0014	-0.636	-0.3376	-0.2246	-0.3771	-0.5538	-0.7267	-0.0721	-0.1254	-1.0676	-0.3098	-0.8308	-0.4625	-0.7502	-1.0439	-0.8051	-0.6098	0.1974	-0.2719	-0.4908	-0.5489	-0.3282	-0.6337	-0.7647	-0.6564	-0.6741	-0.9934	-0.4537	-0.496	-0.2573	-0.5314	-0.4495	-0.3985	-0.5953	-0.8236	-0.5813	-0.5247	-0.5467	-0.4051	-0.1217	-0.5184	-0.7712	-0.1293	-0.3273	-0.6592	-0.0684	-0.4783
WID:184208	WID:184208 || IMAGE:204299 || MAP:7p22 || RPA3 || Replication protein A3, 14kDa ||	1	0.2555		-0.0802	-0.1973	-0.1709	-0.1511	0.0621	-0.0251	0.5037	0.263	-0.302	-0.5561	-0.1988	-0.0022	-0.1194	-0.2439	-0.455	0.4306	-0.0774	-0.4329	-0.2874	-0.0068	-0.0363	0.0131	-0.0953	-0.4234	-0.3302	0.3267	-0.0984	-0.0796	-0.1853	-0.6268	0.12	-0.1251	-0.7686	0.0357	-0.0609	-0.0764	-0.3458	-0.0553	-0.0565	-0.343	-0.0895	0.7019	-0.8159	0.1319	-0.4691
WID:184304	WID:184304 || IMAGE:179500 || MAP:7q11.23 || LIMK1 || LIM domain kinase 1 ||	1	0.4082		-0.1397	0.5585	0.1047	-0.1708	0.254	0.4742	0.4352	0.3048	0.0489	-0.4167	-0.0376	-0.5122		-0.0771	0.0269	0.4147	-0.3698	0.2017	0.051	-0.2129	0.0096		-0.2066	-0.4762	-0.5716	0.4143	-0.0317	-0.1443	-0.0963	-0.3614	0.2355	0.8645	0.0365	-0.0348	-0.2427	0.2246	-0.4598	-0.39	0.2704		0.2881	0.4598	-0.6192	0.5524	0.2143
WID:184209	WID:184209 || IMAGE:214537 || MAP:4p14-p13 || RFC1 || Replication factor C (activator 1) 1, 145kDa ||	1	-0.1838	-1.6561	0.2376	-2.1993	-0.0786	0.3702	-0.902	0.1188	-0.6408	-1.1378	0.1473	0.392	-1.0181	-1.1125	-0.6234	-0.6873	0.0134	-0.7881	-1.2463	-0.5575	-0.2431	-0.1597	-0.3162	-0.5525	-0.6279	-0.0752	-0.2972	-1.4939	0.1641	0.4456	-0.7392	0.0161	0.384	-1.2	0.1457	-0.9203	-0.4397	-0.8539	-0.9651	-0.2849	-0.2835	-0.0056	-0.4633	-1.1864	-1.0158	-0.8117	-0.2393
WID:184305	WID:184305 || IMAGE:213280 || MAP:3q27 || KNG1 || Kininogen 1 ||	1	0.4569	0.0403	0.034	-0.077	0.5448	0.6739	0.3696	0.9404	1.0963	-1.1555	1.2113	0.5208	1.0649	1.4126	1.8144	1.3294	0.5532	1.3558	0.6686	1.5	0.7971	1.0041	0.6962	1.8257	-0.1191	0.4849	-0.0502	-0.2927	-0.1448	0.1814	0.3769	0.5709	0.8085	-1.2782	1.3931	0.4797	1.9521	2.3865	1.4053	0.4789	0.7086	0.0278	1.1853	2.3795	1.5194	0.6966	0.6775
WID:184210	WID:184210 || IMAGE:159118 || MAP:11p15.5- || RHOG || Ras homolog gene family, member G (rho G) ||	1	-0.6132	-0.6048	-0.5234	-0.6916	-0.1559	-0.297	-1.0624	-0.5442	-0.8765	-1.5932	-0.581	-0.5587	-0.6641	-0.7027	-0.812	-0.6874	-0.7045	-0.5929	-0.6812	-0.7937	-0.4919	-0.5987	-0.7559	-0.7762	-0.7345	-0.2934	-0.2974	-1.4724	0.0014	0.2647	-0.5684	-0.3273	-0.6918	-1.2264	-0.5507	-0.8368	-0.5408	-0.9658	-0.7077	-0.4473	-1.6465	-0.5629	-0.4058	-1.4511	-0.8594	-0.9433	-0.7243
WID:184306	WID:184306 || IMAGE:469345 || MAP: || KDR || Kinase insert domain receptor (a type III receptor tyrosine kinase) ||	1	-0.6628	-0.0512	-0.4427	-0.6323	-0.2285	-0.6964	-1.1411	-0.6176	-0.9547	-1.6583	-0.3477	-0.6287	-0.3375	-0.7184	-0.7464	-0.7806	-0.5167	-0.2088	-0.7212	-0.654	-0.7385	-0.9237	-0.8374	-0.3209	-1.1405	-0.4609	-0.7856	-1.4853	-0.3192	-0.0212	-0.8035	-0.5565	-0.6885	-1.0677	-0.2092	-0.3898	-0.8415	-0.9489	-1.2242	-0.5658	-0.7076	-0.5602	-0.3566	-0.7599	-0.7792	-0.8136	-0.3772
WID:184211	WID:184211 || IMAGE:770391 || MAP:16q13-q2 || POLR2C || Polymerase (RNA) II (DNA directed) polypeptide C, 33kDa ||	1	-0.4874	-0.6029	-0.4585	-0.663	-0.2943	-0.2483	-0.8286	-0.278	-0.7659	-1.9727	-0.3904	-0.5303	-0.7027	-0.9572	-0.9549	-0.7816	-0.8757	-0.6232	-0.7553	-1.0421	-0.8748	-0.4299	-1.1191	-0.8719	-0.5616	-0.6004	-0.9785	-1.905	-0.4027	0.0048	-0.8263	-0.5734	-0.5845	-1.4485	-0.5845	-1.1645	-0.8116	-0.8473	-0.8594	-1.0067	-1.4689	-0.6708	-0.5183	-1.0074	-0.9624	-0.5783	-0.9007
WID:184307	WID:184307 || IMAGE:50182 || MAP:Xp22.32 || KAL1 || Kallmann syndrome 1 sequence ||	1	-0.2541	-1.4557	-0.6289	-0.993	-0.8215	-1.0523	-1.0189	-0.9021	-0.6701	-1.2844	-0.8799	-1.4444	-0.7736	-0.7847	-1.293	-1.2117	-0.6759	-0.3757	-0.4524	-0.8227	-0.6772	-0.6271	-0.4923	-1.0449	-1.1638	-0.8307	-0.9423	-1.614	-0.9498	-0.6018	-0.7244	-0.486	-0.9531	-1.0369	-0.8971	-0.9114	-0.4974	-1.1218	-1.2604	-0.4846	-0.795	-0.9801	-0.4121	-0.7363	-1.4202	-0.878	-0.7347
WID:184212	WID:184212 || IMAGE:30093 || MAP:22q11.21 || RANBP1 || RAN binding protein 1 ||	1	0.4041	0.3127	0.5376	-2.0522	0.5008	0.4637	0.6404	0.4567	1.9074	-1.6827	0.2864	0.6233	0.2467	-0.0873	1.3168	1.1559	0.5515	0.997	1.0521	0.0048	0.7235	0.4159	0.3203	-0.1823	0.2341	0.1618	0.6155	-2.0708	0.8261	0.5932	1.6059	0.5117	0.8787	-1.9719	0.4023	0.8012	0.7136	0.4749	1.0673	0.4436	0.39	0.8839	0.8399	0.2253	0.4126	0.0845	0.3003
WID:184308	WID:184308 || IMAGE:810325 || MAP:15q14-q1 || IVD || Isovaleryl Coenzyme A dehydrogenase ||	1	-0.3364	-0.9539	-0.3776	-1.6516	-0.54	-0.7719	-0.5169	-0.7156	-0.2804	-0.8747	-0.7332	-0.8397	-0.6856	-1.2216	-0.8628	-0.9401	-0.614	0.047	-0.7125	-0.9781	-0.7704	-0.7029	-0.9464	-1.2953	-0.5814	-0.6101	-0.6393	-0.7042	-0.6286	-0.3633	-0.2376	-0.7538	-0.3483	-1.2571	-0.7293	-1.3383	-0.6211	-1.0745	-1.2865	-1.1413	-0.6966	-0.8893	-0.521	-1.2668	-1.3792	-0.7809	-0.5846
WID:184213	WID:184213 || IMAGE:245296 || MAP:12p13-p1 || RAD52 || RAD52 homolog (S. cerevisiae) ||	1	0.6299	-0.0031	0.252	-1.1721	0.4583	0.5372	0.1067	0.5671	1.5003	-1.3843	0.8625	0.5501	0.1622	0.3876	0.6222	0.7695	0.3433	0.9632	0.367	0.8899	0.6525	0.6788	0.2234	0.0111	-0.1146	0.428	-0.0523	-1.2286	0.1171	0.199	0.2903	0.7218	0.7216	-1.0786	0.9143	-0.7428	0.6477	0.8226	0.3063	-0.093	0.2782	-0.1125	0.5897	0.9307	0.2936	-0.3292	0.1242
WID:184309	WID:184309 || IMAGE:244355 || MAP: || IL2RG || IL-2/IL-4/IL-7/IL-9/IL-15 receptor common gamma chain ||	1	0.4571	1.1088	0.5871	-1.8471	0.9947	1.3983	1.566	0.715	1.0715	-1.7973	1.7212	1.6261	0.3153	0.4813	2.1232	1.2534	0.9891	0.6524	0.4499	0.889	1.407	1.36	0.3853	1.1485	0.8791	0.5188	0.4203		0.6861	0.7652	2.2928	0.7878	1.2331	-2.4541	1.9202	2.3147	1.1372	1.2838	1.4282	0.2536	0.9235	0.7026	1.0605	0.9018	1.632	0.3248	1.0598
WID:184214	WID:184214 || IMAGE:127841 || MAP: || PKLR || pyruvate kinase, liver and RBC ||	1	0.2191	0.6873	-0.059	0.4644	0.4615	-0.0279	-0.1449	0.15	-0.1734	-1.1411	0.3027	-0.3033	0.7035	0.6146	0.4339	0.3092	-0.0403	1.2816	0.2128	0.6511	0.062	-0.0224	0.3181	0.6106	0.125	-0.0246	0.1373	0.2654	0.2538	0.4853	-0.4243	0.2753	0.0694	0.0811	0.2388	0.4304	-0.04	0.9902	0.5604	0.2881	-0.2965	0.124	0.5014	0.1426	0.3068	0.1808	0.4859
WID:184310	WID:184310 || IMAGE:823696 || MAP: || IFIT1 || Interferon-induced 56-KDa protein ||	1	0.8202	0.6962	0.3551	0.1946	0.5969	0.5624	-0.2906	0.415	-0.2713	-1.7922	0.238	0.4239	-0.2729	-0.1317	-0.0117	-0.7531	-0.6241	-0.4218	-0.5939	-0.5866	-0.5907	-0.3063	-0.8714	0.0555	-0.0295	0.1792	-0.1748	-1.3853	0.4335	0.492	-0.4295	0.4169	1.5759	-0.8341	0.6138	-0.0232	-0.5896	-0.422	-0.6086	-0.4567	-0.9248	-0.6134	-0.1804	0.2035	-0.5098	-0.4656	-0.7112
WID:184215	WID:184215 || IMAGE:340630 || MAP:10p11.23 || MAP3K8 || Mitogen-activated protein kinase kinase kinase 8 ||	1	-1.3365	-1.9765	-0.8812	-1.9213	-1.3459	-0.8566	-1.9946	-1.2561	-2.2657	-2.3734	-1.3439	-1.5721	-1.5435	-2.2208	-2.2362	-2.0918	-1.0387	-1.346	-1.4557	-1.4376	-1.3322	-1.5003	-1.5924	-1.5851	-1.7697	-1.3312	-1.7498	-2.3783	-1.2171	-0.6346	-1.31	-1.1002	-1.0978	-1.8837	-1.243	-1.5552	-1.2293	-1.8123	-2.1819	-1.3412	-1.7519	-1.1823	-1.1178	-2.1556	-2.0453	-1.4117	-1.4471
WID:184311	WID:184311 || IMAGE:727551 || MAP: || IRF2 || IRF-2=interferon regulatory factor-2 ||	1	0.041	-1.0513	0.3225	-1.535	0.4518	0.3682	-0.7599	0.2655	1.2509	-1.5701	0.5999	0.7327	-0.5528	-0.7132	-0.1569	-0.1878	0.0369	-0.4207	-0.6574	-0.1687	0.0781	0.2854	0.3263	-0.131	-0.4543	-0.4516	-0.4655	-1.9922	0.7822	0.5947	-0.4064	0.2224	0.8323	-1.75	0.5145	-0.5335	-0.4121	-0.5175	-0.2871	-0.048	-0.5429	-0.0847	-0.0777	-0.4535	-0.4357	-0.165	0.0225
WID:184216	WID:184216 || IMAGE:756452 || MAP: || TYK2 || tyk2=non-receptor protein tyrosine kinase=tyrosine kinase 2 ||	1	0.005	-0.437	-0.1564	-1.8555	-0.151	-0.3086	-0.0435	-0.0944	-0.4803	-2.2118	-0.3552	-0.5852	-0.8969	-1.2656	-0.7801	-0.5239	-0.7654	-0.1598	-0.3549	-0.898	-0.6274	-0.3431	-0.7758	-1.1245	-0.2664	-0.6584	-0.3218	-2.3363	-0.4144	-0.3442	0.6064	-0.374	-0.0978	-1.9634	-0.3307	0.3164	-0.452	-1.0132	-1.2059	-0.5259	-0.8773	-0.8779	-0.4677	-1.1665	-1.2257	-0.731	-0.9428
WID:184312	WID:184312 || IMAGE:811044 || MAP:21 || || Transcribed locus, moderately similar to XP_510104.1 PREDICTED: similar to hypothetical protein FLJ25224 [Pan troglodytes] ||	1	0.3447	-0.6925	0.1981	-1.5823	0.199	-0.2898	-0.2221	0.1501	-0.1894	-0.7244	0.3948	-0.3432	-0.0698	0.4034	-0.6108	-0.2654	-0.3761	0.6351	-0.0249	-0.3433	0.0114	-0.1116	-0.0499	-1.1893	-0.4686	-0.1313	-0.0253	-1.415	0.1836	-0.0618	-0.2975	-0.1192	0.5653	-1.4914	0.1991	-0.7332	0.4185	0.0514	-0.7727	-0.574	-0.7119	-0.9617	0.5144	0.1056	-0.7341	-0.4484	-0.3064
WID:184217	WID:184217 || IMAGE:813742 || MAP: || PTK7 || PTK7 protein tyrosine kinase 7 ||	1	0.142	-0.5158	-0.2311	-0.89	-0.6087	-0.7154	-0.0757	-0.2098	-0.0664	-1.7632	-0.0798	-0.3094	-0.3931	-0.6346	-0.3038	-0.2148	-0.3788	0.1578	-0.2133	-0.0723	-0.3687	-0.142	-1.0078	-1.0462	-0.3297	-0.4218	-0.651	-1.369	-0.868	-0.3484	0.0137	-0.2302	-0.0214	-1.3308	-0.1478	-1.4665	-0.1753	-0.3709	-0.8264	-0.4755	-0.639	-0.9613	0.4217	-0.5199	-0.4956	-0.3385	-0.298
WID:184313	WID:184313 || IMAGE:754080 || MAP: || ICAM3 || CD50=ICAM-3 ||	1	-1.817	-3.0173	-1.2933	-2.8799	-1.8566	-1.0537	-2.2529	-2.1016	-0.9604	-2.2738	-2.6931	-1.6923	-1.934	-2.7305	-2.2673	-2.3081	-2.1971	-0.8175	-1.9168	-2.5536	-1.9112	-2.4371	-1.8567	-3.1684	-1.3902	-1.452	-1.3767	-1.9987	-1.7476	-1.1927	-1.5716	-1.8486	-1.3915	-2.6885	-2.0361	-2.6765	-1.7471	-2.7168	-2.675	-2.7961	-2.2347	-1.7972	-1.799	-3.1073	-2.8981	-2.4994	-2.0444
WID:184026	WID:184026 || IMAGE:1486260 || MAP:19 || || Transcribed locus, strongly similar to NP_066552.1 NADH dehydrogenase (ubiquinone) flavoprotein 2, 24kDa; NADH dehydrogenase (ubiquinone) flavoprotein 2 (24kD) [Homo sapiens] ||	1	1.2742	0.7681	0.9712	-0.2188	0.5444	0.7781	0.7293	1.1774	0.4723	-0.8118	0.5187	0.6447	0.3086	0.1562	0.9201	1.007	0.4561	-0.0512	1.7168	0.7944	0.5048	0.558	0.3464	0.3084	1.3997	1.2183	1.783	0.1816	1.0404	1.5445	1.8014	1.1191	0.7766	-1.4445	0.6174	0.8481	1.456	0.7346	0.7373	0.8512	0.1056	1.3341	0.9569	0.4307	0.5734	0.1539	-0.4022
WID:184122	WID:184122 || IMAGE:307873 || MAP:1q32.1 || ATP2B4 || ATPase, Ca++ transporting, plasma membrane 4 ||	1	0.4378	0.7161	0.2327	1.5762	-0.121	0.7253	0.2539	1.1672			1.2534	-0.0845	0.1693	0.6099	0.1719	0.5161	0.1632	0.2367	1.3792	1.0199	0.3894	0.3616	0.5109	0.8816	0.1735	0.493	0.6864	1.3496	-0.1744	0.4771	0.0893	0.5212	0.4208	0.4852	0.0628	0.3549	0.7994	0.5282	0.685	0.8231	0.5494	1.0103	0.9404	1.095	0.6648	0.8169	-0.3888
WID:184027	WID:184027 || IMAGE:121659 || MAP:1q21-q23 || CRP || C-reactive protein, pentraxin-related ||	1	0.5839	-0.3691	0.0635	1.5351	-0.2408	0.6648	-0.2277	1.2772	0.0529		1.1172	-0.389	-0.3599	0.3324	-0.4534	0.1567	-0.0947	0.1631	1.0565	0.3687	0.478	-0.028	-0.0567	0.1037	-0.2288	0.212	0.1959	1.1634	-0.4164	0.3261	0.1295	0.1465	0.0117	0.4183	-0.0933	0.2322	0.7008	-0.343	0.2391	0.3277	0.5753	0.7811	0.298	0.5403	0.6493	0.6699	-0.0526
WID:184123	WID:184123 || IMAGE:41074 || MAP:20q13.2- || CHRNA4 || Cholinergic receptor, nicotinic, alpha polypeptide 4 ||	1	0.1793	-0.3467	-0.0429	0.0142	-0.3776	0.4953	-0.4403	0.8535	0.3097	-0.793	0.4736	0.181	-0.61	-0.3693	-0.4355	-0.2907	-0.2354	0.0728	0.1543	-0.3618	0.0304	-0.0196	-0.2059	-0.3218	-0.3242	0.1771	0.0396	-0.1812	-0.3905	0.0943	0.4788	0.1786	-0.1461	-0.7509	0.0968	-0.3	-0.0408	-0.3684	-0.2767	-0.2514	-0.0381	0.2252	-0.2867	-0.1892	0.0097	-0.0994	-0.4617
WID:184028	WID:184028 || IMAGE:127709 || MAP:2p23-p22 || XDH || Xanthine dehydrogenase ||	1	0.2783	-0.8708	0.2021	0.1003	-0.2806	0.7409	-0.4055	1.1894	0.3557	-0.4636	0.571	0.2074	-0.1882	-0.1475	-0.111	0.2131	0.026	0.0865	0.3004	0.2585	-0.0146	0.2296	0.1767	0.6977	-0.3526	0.0872	-0.0763	-0.0454	-0.3086	0.3042	-0.1752	0.1306	0.3609	-0.3404	0.1879	0.4712	0.3726	0.0887	0.0159	0.0826	0.8362	0.5728	0.1668	0.1483	0.1982	0.5795	-0.425
WID:184124	WID:184124 || IMAGE:42070 || MAP: || NT5E || CD73=Ecto 5' nucleotidase ||	1	-0.2356	0.048	-0.0692	-0.6468	-0.8558	0.2373	-0.2601	0.7643	0.7998	-1.1111	-0.4529	0.4185	-0.8556	-0.8144	-0.3932	-0.4837	-0.3116	-0.3484	0.1299	-0.0703	0.0364	-0.0032	-0.2924	-0.2471	-0.4774	-0.243	-0.4295	-0.5267	-0.7016	0.0613	0.148	0.1734	0.1115	-1.3544	-0.2076	-0.7762	-0.3412	-0.3888	-0.5747	-0.3851	-0.4413	-0.1422	-0.2167	-0.5401	-0.1427	-0.254	-0.7736
WID:184029	WID:184029 || IMAGE:245979 || MAP:8p21.1 || EPB49 || Erythrocyte membrane protein band 4.9 (dematin) ||	1	0.6537	-0.2153	0.4784	0.3114	1.0715	1.0207	-0.2168	1.9185	0.5273	0.0471	1.6675	0.5465	0.4458	0.6852	0.6148	1.1436	0.4902	0.1752	1.6178	1.1386	1.8721	0.6149	0.1931	0.9209	0.0332	2.0419	1.4898	0.4122	0.2207	0.2573	0.663	0.3156	0.8522	-0.4945	1.529	0.4413	2.2474	0.4825	0.7472	0.195	1.6746	0.9831	1.4296	0.6686	0.8327	0.9121	-0.1336
WID:184125	WID:184125 || IMAGE:549139 || MAP:Xp22.3 || ARSD || Arylsulfatase D ||	1	0.497	0.8026	0.1157	2.0984	0.3269	-0.1102	0.8896	0.7693	1.0846	2.3076		0.3397	0.1427	0.1344	0.2642	0.842	0.3099	1.463	1.1447	0.9222	0.3779	0.3689	0.0667	-0.0985	0.8764	0.1757	0.805	2.2521	-0.3982	0.0412	0.9648	-0.1463	0.2536	1.0429	0.3434	0.1066	1.0059	0.8649	0.6256	-0.0845	0.8791	0.1833	0.8856	0.5674	0.524	0.6483	-0.0433
WID:184030	WID:184030 || IMAGE:248631 || MAP:3p21.2-p || AMT || Aminomethyltransferase (glycine cleavage system protein T) ||	1	0.1514	-0.6468	0.4527	0.0957	0.2734	0.5329	-0.5799	0.9941	-0.3088	-1.1854	0.7302	0.3466	-0.5445	-0.4525	-0.1732	-0.0631	0.0542	-0.4421	0.3255	-0.27	-0.0405	0.0241	0.326	0.3484	-0.0889	0.2218	0.5119		0.2256	0.6918	-0.0662	0.6618	0.3486	-0.9939	0.3995	-0.6698	-0.2337	-0.1025	-0.0562	0.1161	-0.4832	0.5104	0.1634	-0.4505	0.1529	0.1945	-0.7783
WID:184126	WID:184126 || IMAGE:782406 || MAP:1cen-q12 || ADSS || Adenylosuccinate synthase ||	1	2.0414	-0.4125	2.914	-1.1858	1.8759	2.1439	0.6929	2.2928	1.5183	-1.6026	2.1807	2.5374	0.8405	0.3814	1.062	1.0785	1.8829	-0.8231	1.2186	1.6481	1.7793	1.598	1.6801	1.6549	0.742	2.4786	1.8062	-0.3439	2.2895	2.6858	0.194	2.3912	2.2136	-1.6515	2.5988	-0.9195	1.0292	1.0532	0.9747	1.8035	0.5771	2.1456	1.2118	1.0023	1.0413	0.4941	1.6821
WID:184031	WID:184031 || IMAGE:1435339 || MAP:11p15.5 || MUC2 || Mucin 2, intestinal/tracheal ||	1	0.046	-0.6808	0.0256	-0.0997	-0.3446	0.531	-0.5803	0.7909	-0.1892	-0.4338	0.7706	-0.1283	-0.7051	-0.4662	-0.4426	-0.4702	-0.2834	-0.1232	0.1997	-0.182	-0.4312	-0.2329	-0.1778	-0.1999	-0.2666	-0.0614	-0.0479	-0.2957	-0.4221	0.304	-0.5899	0.0703	-0.2395	-0.4103	-0.291	-0.3418	-0.1238	-0.3586	-0.3048	-0.2923	-0.0503	0.3383	-0.1813	-0.6694	0.2322	0.0715	-0.8084
WID:184127	WID:184127 || IMAGE:85171 || MAP:3p21.2-p || ARF4 || ADP-ribosylation factor 4 ||	1	0.9194	0.2809	0.7117	-0.8814	0.2198	0.8093	-0.0458	0.7811	0.7765	-1.675	-0.027	0.7441	-0.0706	-0.1292	0.3926	0.6787	0.195	0.0393	0.6479	0.4702	0.4276	0.5664	-0.1159	-0.062	0.5054	1.0542	1.0712	-0.5653	0.0891	0.8874	0.5744	0.7773	0.3255	-1.78	0.2613	-0.4021	0.4755	0.3522	0.4612	0.5374	-0.1319	1.333	0.1672	0.0437	0.4055	0.1013	-0.1476
WID:184032	WID:184032 || IMAGE:392622 || MAP:12q13.13 || ATP5B || ATP synthase, H+ transporting, mitochondrial F1 complex, beta polypeptide ||	1	0.2086	-2.3097	0.2154	-3.0552	0.0428	0.5468	-0.0598	0.603	-0.7335	-3.0954	0.5305	1.0875	0.1874	-1.0914	0.1605	0.4738	0.5742	-0.1856	0.7953	0.2217	0.3915	0.32	0.3789	0.0641	-0.308	0.3344	0.733	-2.2152	0.1783	0.5981	-1.1041	0.6008	0.6545	-3.6693	0.9795	-2.2197	-0.1797	-0.351	0.009	-0.0211	-0.2683	1.3351	0.114	-0.4053	0.0739	-0.7007	0.2825
WID:184128	WID:184128 || IMAGE:838366 || MAP:1p36.1-p || HMGCL || 3-hydroxymethyl-3-methylglutaryl-Coenzyme A lyase (hydroxymethylglutaricaciduria) ||	1	0.4613	0.1842	0.1458	-0.3371	-0.4049	0.1116	-0.0477	0.4561	0.2888	-0.6649	-0.3563	0.152	-0.7008	-0.1212	0.2287	0.1569	-0.0284	-0.2291	0.5403	-0.0402	-0.1643	-0.0885	-0.403	-0.6271	0.2114	0.2376	0.6865	-0.0171	-0.4603	0.0667	-0.0973	-0.1095	0.1856	-0.585	-0.0146	-0.9442	0.2687	-0.1411	0.262	-0.2226	-0.1349	0.0213	-0.233	-0.4718	0.3966	-0.0555	-0.6396
WID:184033	WID:184033 || IMAGE:278570 || MAP:3p14.2-p || MITF || Microphthalmia-associated transcription factor ||	1	-0.6071	-1.4606	-0.3809	-0.7453	-1.4584	-0.3767	-0.895	-0.0369	-0.2408	-1.641	-1.3499	-0.502	-0.7876	-0.6738	-0.802	-0.525	0.0955	-0.6234	0.2702	0.1324	-0.0763	-0.1882	-0.1624	-0.7822	-0.5481	-1.4827	-1.9372	-0.4112	-1.2707	-0.2793	-0.8842	-0.6607	-0.3519	-1.1588	-0.6658	-1.1295	0.4174	-0.2873	-0.7715	-0.4682	0.0329	-0.6832	0.2454	-0.4899	-0.0987	-0.3302	-0.3396
WID:184129	WID:184129 || IMAGE:626967 || MAP:2q37.1 || ALPI || Alkaline phosphatase, intestinal ||	1	0.3298	0.1672	0.0947	1.1743	-0.1517	-0.0251	0.7317	0.2326	0.5695	0.5383	-0.2829	0.2027	-0.1194	-0.198	0.0535	0.1677	0.2359	0.7711	0.7744	0.1134	0.0137	0.0748	-0.0237	-0.2588	0.3391	-0.0374	0.5717	0.5559	0.0944	0.1973	0.3829	-0.3535	0.045	-0.2836	0.3138	-0.513	0.4893	0.5144	0.1069	-0.2315	0.4996	0.0821	0.152	0.019	0.2396	0.3489	-0.2633
WID:184034	WID:184034 || IMAGE:280507 || MAP:Xq26.1 || HPRT1 || Hypoxanthine phosphoribosyltransferase 1 (Lesch-Nyhan syndrome) ||	1	0.7141	-1.8523	0.5389	-1.722	0.2335	0.4627	0.1038	0.7882	-0.733	-2.3059	0.2713	0.2306	-0.7163	-0.9403	-0.0185	0.0959	0.2101	-1.1047	1.032	-0.1585	-0.0898	-0.2187	0.0523	-0.1853	0.3424	1.0394	1.0188	-1.2376	0.302	0.9949	0.2797	0.8673	0.3718	-2.3264	0.4568	-1.675	0.0722	-0.2161	-0.0808	0.1049	-0.6	0.8945	0.2927	-0.8002	-0.275	-0.6305	-0.8608
WID:184130	WID:184130 || IMAGE:129988 || MAP:16q21 || CETP || Cholesteryl ester transfer protein, plasma ||	1	0.0438	0.1746	-0.0634	0.6341	-0.1864	0.3737	-0.4566	0.7811	-0.1779	-0.0344	0.6187	-0.6263	-0.4997	-0.2409	-0.4183	0.0701	-0.3025	-0.0822	0.8691	0.6687	-0.3098	-0.3568	-0.0169	-0.2811	-0.0698	-0.0107	0.2882	0.7233	-0.4357	0.2645	-0.5	0.1693	-0.1129	-0.5141	-0.2939	-0.1808	-0.2419	-0.2531	0.3922	0.0628	0.2946	0.6107	-0.2825	0.0211	0.3085	0.2778	-0.5964
WID:184035	WID:184035 || IMAGE:1387760 || MAP:1q42.1 || EPHX1 || Epoxide hydrolase 1, microsomal (xenobiotic) ||	1	-0.172	-0.857	-0.2182	0.2187	-0.4783	0.3001	-0.863	0.247	-0.2347	-0.5971	0.371	-0.3335	-0.6107	-0.2743	-0.5066	-0.4252	-0.212	-0.3946	-0.023	-0.0955	-0.4895	-0.4962	-0.2412	-0.4238	-0.3795	-0.129	0.1704	0.0197	-0.4278	0.1691	-0.6225	-0.1171	-0.4221	-0.7425	-0.3949	-0.5722	-0.3146	-0.7397	0.029	-0.2872	-0.3022	0.1851	-0.2776	-0.6601	0.304	-0.1466	-0.8982
WID:184131	WID:184131 || IMAGE:753234 || MAP:Xp21.3 || ZFX || Zinc finger protein, X-linked ||	1	1.889	0.286	2.0466	-0.6776	0.9803	1.8362	0.9606	1.9333	2.4703	-1.5244	1.2147	2.3356	2.0477	0.1589	0.6174	0.564	0.7427	-0.1323	1.5965	1.3997	1.6479	1.1922	0.6698	1.0455	0.5384	2.3497	1.7105	-0.5747	1.2848	1.941	2.4358	2.1137	1.592	-1.5238	1.6621	0.0147	1.0217	0.8202	0.6869	0.7843	0.2253	1.816	0.9633	0.6153	0.9137	0.2335	0.8572
WID:184036	WID:184036 || IMAGE:1342650 || MAP: || || Unknown ||	1	0.5973	0.4553	-0.1016	1.2386	0.0501	0.4361	0.0499	1.2817	0.4289	0.8966	0.4143	-0.2043	-0.3842	0.3654	0.0823	0.1611	-0.0791	-0.1103	-0.0606	0.0998	0.1308	0.0058	0.2193	0.4487	0.0774	0.0922	-0.06	0.8136	-0.2046	0.0429	0.0816	0.072	0.0168	0.2075	-0.0935	0.2949	-0.0113	0.3418	0.1505	0.0094	0.457	0.6166	-0.0075	0.3974	0.6025	0.3967	0.276
WID:184132	WID:184132 || IMAGE:71626 || MAP:19p13.2 || || Zinc finger protein 268 ||	1	-0.4219	0.1146	-0.0012	-1.2681	-0.4672	-0.0352	-0.3651	0.1487	0.7315	-1.6327	-0.3013	0.4611	-0.881	-0.894	-0.1851	-0.3957	-0.1224	-0.3814	-0.1058	-0.336	-0.1135	-0.4248	-0.3758	-0.5491	-0.393	-0.1188	-0.0472	-0.5783	-0.6946	-0.0155	0.3612	-0.1714	-0.0847	-1.7157	0.0551	-0.5968	-0.4864	-0.5603	-0.5787	-0.4664	-0.7709	-0.0182	-0.543	-0.8913	-0.3044	-0.7344	-0.5523
WID:184037	WID:184037 || IMAGE:1388395 || MAP:Xp11.2 || ELK1 || ELK1, member of ETS oncogene family ||	1	-0.5314	-1.3388	-0.0771	-1.3784	-0.738	-0.7488	-0.8931	-0.3294	-0.4427	-2.1142	-0.7029	-0.3184	-1.1765	-1.3076	-1.0071	-0.7451	-0.144	-0.9776	-0.7235	-0.9892	-0.9232	-0.7683	-0.7335	-1.2935	-0.4393	-0.5815	-0.4309	-1.1424	-0.5834	-0.1917	-0.612	-0.6606	-0.3049	-1.864	-0.1617	-1.1565	-0.5774	-0.8763	-1.273	-0.6013	-0.7868	-0.6569	-0.7948	-1.5241	-0.8856	-0.9642	-0.977
WID:184133	WID:184133 || IMAGE:50794 || MAP:20p11.23 || ZNF133 || Zinc finger protein 133 (clone pHZ-13) ||	1	-0.3873	0.9398	0.5183	-2.2886	-0.1044	0.317	-0.2332	0.2269	1.6125	-1.542	-0.1043	1.0175	-0.1959	-0.7532	0.1782	-0.1101	0.2311	-0.5273	0.0377	0.0134	0.5516	0.1235	-0.0675	-0.2579	-0.4329	0.2704	0.2981	-1.465	-0.0942	0.4524	0.9584	-0.0277	0.0631	-2.1505	0.4482	-0.2461	-0.4131	-0.1014	-0.1966	-0.3308	-0.4284	0.3897	-0.4171	-0.4384	-0.2013	-0.7697	-0.066
WID:184218	WID:184218 || IMAGE:137531 || MAP: || PTPRG || R-PTP-gamma=protein tyrosine phosphatase, receptor type, G ||	1	0.4075	1.3613	0.2275	1.3975	0.8854	0.4781	0.1357	1.3144			0.7456	0.417		1.0867	0.8036		1.0347		2.3161	2.2986	1.6622	2.4728	1.6785	1.5475	0.2271	1.0064	1.0605	1.6839	0.6954	0.9944		0.6896	0.0298	1.1837	0.8269	1.8448	2.782	1.5806	0.9572	1.5876	0.4604	1.0814	1.8831	1.6338	0.7793	0.7481	1.3592
WID:184314	WID:184314 || IMAGE:340644 || MAP: || ITGB8 || Integrin beta 8 ||	1	0.4442	1.1501	-0.0658	1.454	0.4687	0.3548	0.6824	1.0202	-0.0381		0.5779	-0.0885	0.8068	0.7492	0.316		-0.08	1.0491	1.7524	1.4202	0.3611	0.8338	0.3116	1.2138	0.5107	0.5569	0.8157	1.8425	0.3867	0.4056	0.2089	0.3059	0.1081	1.23	0.2585	0.8777	1.1086	0.19	0.7041	0.5628	0.6234	0.8439	0.3536	1.0065	0.8214	0.6389	0.4621
WID:184219	WID:184219 || IMAGE:229365 || MAP:1q31-q32 || PTPRC || Protein tyrosine phosphatase, receptor type, C ||	1	0.445	-1.7241	1.159	-1.6391	-0.3629	0.8173	-1.1133	0.5492	-0.6342	-2.7851	0.6426	0.4287	-1.1805	-0.7636	-0.4124	-0.268	0.2149	-1.0566	-0.9717	0.507	0.3511	0.881	0.2016	0.6001	0.0992	0.9306	0.4574	-1.2138	0.8008	1.2194	-1.067	0.6373	0.4994	-1.5186	0.6584	-2.0267	-0.24	-0.0538	-0.4515	0.3086	-1.3488	0.2114	-0.6165	-0.5075	-0.1912	-0.2802	-0.9898
WID:184315	WID:184315 || IMAGE:342721 || MAP:21q22.3 || ITGB2 || Integrin, beta 2 (antigen CD18 (p95), lymphocyte function-associated antigen 1; macrophage antigen 1 (mac-1) beta subunit) ||	1	-0.5561	-0.3712	-1.0136	0.2034	-1.0785	-0.5458	-1.2632	-1.0566	-0.3925	-0.8887	-0.7234	-1.0889	-1.1929	-0.7826	-0.8706	-1.3085	-0.4885	-0.1826	-0.6978	-0.8179	-1.1739	-0.8588	-0.7254	-1.2703	-0.6379	-0.9498	-0.5689	0.8408	-1.6852	-0.5052	-1.0433	-0.9244	-0.8795	-0.1409	-1.3184	-1.1038	-1.0733	-0.8998	-0.568	-0.5842	-1.2258	-1.7926	-0.478	-0.7932	-0.8914	-0.3467	-0.9428
WID:184316	WID:184316 || IMAGE:343072 || MAP: || ITGB1 || CD29=Integrin, beta 1=fibronectin receptor, beta polypeptide ||	1	0.2022	-0.3029	0.152	0.0976	-0.5728	0.5419	-0.0636	0.3183	-0.3705	-0.1747	0.5748	0.2899	-0.8535	-0.7197	-0.595	-0.0418	0.3436	-0.24	-0.3649	-0.2925	-0.0046	-0.291	-0.0711	0.229	0.3156	0.3812	0.1535	0.1514	0.5767	0.6944	-0.5497	-0.2271	0.4622	0.0658	1.0839	-0.513	-0.0839	-0.509	-0.525	-0.2141	0.4103	0.6441	-0.4504	-0.5779	-0.1307	0.2703	-0.2447
WID:184221	WID:184221 || IMAGE:770901 || MAP:15q23 || PTPN9 || Protein tyrosine phosphatase, non-receptor type 9 ||	1	-0.6757	-1.3325	-0.0721	-1.7289	-0.5592	-0.2782	-0.5667	-0.3341	-0.5772	-1.3513	-0.0951	0.4792	-0.9248	-0.9196	-0.5713	-0.7792	0.0671	-1.0524	-0.8441	-0.8485	-0.6014	-0.7114	-0.5654	-0.6834	-0.1121	-0.4401	-0.3236	-0.2992	0.1802	0.2138	-0.7882	-0.2093	0.2996	-0.8869	0.8068	-0.926	-0.6465	-0.598	-1.025	-0.47	-0.1967	-0.1853	-0.4088	-1.1979	-0.4965	-0.9917	-0.2758
WID:184317	WID:184317 || IMAGE:154015 || MAP: || ITGAL || CD11A=Integrin, alpha L=LFA-1 alpha chain ||	1	-1.0408	-2.178	-0.0342	-2.2461	-0.6528	-0.3563	-0.6729	-0.3764	-0.2158	-1.7132	-0.0218	0.2266	-0.9746	-0.8792	0.0143	-0.272	0.1758	-0.4304	-0.6461	-0.5163	0.0662	-0.2597	-0.1638	-0.3285	-0.5481	-0.4185	-0.1586	-1.7818	-0.5071	0.1	-0.8046	-0.725	-0.0961	-1.9886	0.2873	-0.6555	-0.4488	-0.3649	-0.2519	-0.6973	-0.408	-0.0521	-0.6073	-0.9181	-0.3882	-1.0341	-0.4398
WID:184222	WID:184222 || IMAGE:126470 || MAP:20q13.1- || PTPN1 || Protein tyrosine phosphatase, non-receptor type 1 ||	1	-0.0706	-0.0324	-0.1518	1.3596	0.6688	0.086	-0.5245	0.6687	-0.4611	0.4187	0.4097	-0.0791	-0.0032	-0.1516	-0.084	-0.1386	0.1808	-0.054	0.0596	-0.1565	-0.147	-0.1588	0.7187	0.8077	-0.0045	0.0838	0.1738	0.9908	0.3828	0.6635	-0.5495	0.2495	-0.3197	0.5764	-0.1002	0.4992	-0.1657	0.2566	-0.2365	0.0157	0.4092	0.6189	0.1977	-0.4797	0.3083	0.3476	-0.1556
WID:184318	WID:184318 || IMAGE:811740 || MAP:5q23-q31 || ITGA2 || Integrin, alpha 2 (CD49B, alpha 2 subunit of VLA-2 receptor) ||	1	-0.0094	-0.3966	-0.0722	0.7251	0.1788	0.0618	-0.435	0.2899	-0.2799	-0.059	0.1977	-0.3611	0.0516	0.4406	-0.4159	-0.3376	-0.2214	-0.011	0.0042	0.0711	-0.3792	-0.0633	0.2316	0.2989	-0.025	-0.2316	-0.1976	0.5557	0.1284	0.176	-0.4805	-0.1807	-0.1362	0.267	-0.276	0.4574	-0.2706	-0.2862	0.0811	0.106	0.0637	0.6192	-0.2739	-0.2802	0.1806	0.0367	-0.3898
WID:184223	WID:184223 || IMAGE:321661 || MAP:14q32 || PPP2R5C || Protein phosphatase 2, regulatory subunit B (B56), gamma isoform ||	1	0.3756	-1.3421	0.7496	-1.8397	0.4057	0.7346	-0.4563	0.3771	0.6162	-2.7367	0.4868	1.1186	1.3152	-0.6571	0.3632	0.4541	0.6242	-1.0408	0.5838	0.4343	0.8282	0.5069	0.171	1.2578	0.1028	0.7269	0.4987	-1.8941	0.9468	1.0457	-0.0171	0.4535	0.3095	-2.0629	0.6171	-1.8412	0.1216	-0.0645	0.053	0.3456	-0.388	0.7934	0.091	-0.2965	0.0508	-0.1373	0.291
WID:184319	WID:184319 || IMAGE:770859 || MAP:3q21.2 || ITGB5 || Integrin, beta 5 ||	1	-0.4998	-0.7382	-0.5155	-0.0972	-0.7793	-0.3465	-0.9551	-0.8254	-0.1648	-0.9099	-0.4938	-0.7195	-0.9894	-1.1151	-0.8969	-0.9183	-0.4587	-0.2454	-0.5336	-0.6256	-0.6893	-0.8005	-0.5561	-1.1598	-0.5575	-0.6905	-0.2877	-0.3472	-1.2373	-0.3734	-0.6392	-0.9676	-0.7105	-0.1638	-0.6451	-1.0824	-0.8678	-0.8731	-0.6412	-0.5167	-0.9437	-1.1131	-0.2196	-1.0827	-0.6908	-0.2587	-0.6414
WID:184224	WID:184224 || IMAGE:132911 || MAP:2p23 || PPP1CB || Protein phosphatase 1, catalytic subunit, beta isoform ||	1	1.5115	1.0642	1.6838	-2.1577	1.0147	1.4681	1.4497	0.8465	3.1037	-2.4299	0.5414	1.682	2.8261	0.1961	1.0115	1.508	0.9181	-0.6268	2.6997	0.8749	2.015	1.4745	0.7099	1.153	0.4382	1.7477	2.6533	-1.6059	0.9718	1.4677	2.6544	0.7958	1.0773	-2.2883	0.7621	-2.0125	1.4145	0.4298	0.805	1.1283	-0.0674	1.9157	0.7239	0.3681	0.8583	0.3984	0.328
WID:184320	WID:184320 || IMAGE:811096 || MAP:17q25 || ITGB4 || Integrin, beta 4 ||	1	-0.0107	-1.1737	-0.1842	-0.1687	-0.2855	0.1493	-0.2232	0.372	-0.2904	-0.8329	-0.2986	-0.1743	-0.9272	-1.3214	-0.6791	-0.3004	-0.0205	-0.57	-0.4736		0.169	-0.3304	-0.3674	-0.6438	0.0585	0.0723	-0.2987	0.5207	-0.1708	-0.3034	-0.5723	-0.3605	-0.1073	0.1399	0.0183	-1.0145	-0.2824	-0.7798	-1.0889	-0.6171	0.5083	-0.5238	-0.4969	-1.0545	-0.5298	-0.0968	-0.2473
WID:184225	WID:184225 || IMAGE:359184 || MAP:2p22-p21 || EIF2AK2 || Eukaryotic translation initiation factor 2-alpha kinase 2 ||	1	1.2764	-0.6933	0.8196	-0.2853	0.5904	1.2094	-0.2552	0.9209	0.3229	-0.35	1.0735	0.5384	-0.2249	-0.7859	-0.0967	-0.2624	0.2392	-0.5092	0.3445	-0.3254	0.0977	0.0429	-0.4705	0.0621	0.3758	0.659	0.3219	-0.6498	0.3098	0.1135	0.3054	0.1797	0.9801	-0.0916	1.0798	-0.676	0.0917	-0.2729	-0.3743	-0.2779	0.2187	0.0984	-0.1035	-0.5222	-0.5995	-0.1143	-0.2459
WID:184321	WID:184321 || IMAGE:233721 || MAP:2q33-q34 || IGFBP2 || Insulin-like growth factor binding protein 2, 36kDa ||	1	-0.086	-1.0098	-0.0194	-0.5343	0.1292	0.358	-0.0118	0.1029	0.1136	-1.1325	0.1654	0.19	-0.2913	-0.8969	-0.2114	-0.1903	0.0871	-0.1164	-0.3377	-0.1392	-0.2889	0.1643	0.0024	-0.3056	0.0689	0.0488	0.0968	-0.7385	0.1378	0.2433	-0.0499	-0.2016	-0.0147	-1.1308	0.4095	-1.1041	0.0452	-0.0169	-0.243	-0.5689	0.1052	-0.2538	-0.0811	-0.4099	-0.1546	-0.1737	0.0066
WID:184226	WID:184226 || IMAGE:811012 || MAP:7pter-p2 || PRKAR1B || Protein kinase, cAMP-dependent, regulatory, type I, beta ||	1	1.4288	1.0764	1.363	-1.045	1.2806	1.4621	0.9923	0.9389	2.0855	-2.1258	0.7736	1.3256	2.9303	0.0178	0.8585	1.0801	0.8359	-0.6926	2.4122	0.8269	1.7033	1.0482	0.8305	1.4282	0.5152	1.7729	2.6232	-1.3596	1.2792	1.7353	1.8483	1.007	1.1159	-1.9582	0.6676	-1.6384	1.2019	0.4487	0.6747	0.996	-0.0956	1.8618	0.5889	0.0758	0.4349	0.465	0.066
WID:184322	WID:184322 || IMAGE:813179 || MAP:12q22-q2 || IGF1 || Insulin-like growth factor 1 (somatomedin C) ||	1	0.3225	0.1571	0.0888	0.859	0.5365	0.4061	-0.2491	0.7462	-0.2048	0.1092	0.3693	0.0227	0.3902	0.3965	0.1835	0.2251	-0.0803	0.4758	0.4698	0.4567	-0.0496	0.1721	0.3149	0.7509	0.1617	-0.1325	0.2885	0.7559	0.357	0.3983	-0.0784	0.142	-0.0281	0.436	0.0105	0.5173	0.2713	0.421	0.1325	0.4069	0.3087	0.647	-0.167	0.1304	0.5458	0.315	0.0952
WID:184227	WID:184227 || IMAGE:342543 || MAP:19p13.1 || PRKACA || Protein kinase, cAMP-dependent, catalytic, alpha ||	1	1.2602	0.4761	1.5855	-1.598	1.202	1.2565	1.2065	0.8397	2.3664	-2.4816	0.4025	1.2514	2.985	0.0024	0.6978	0.954	0.5454	-0.5467	1.9519	0.6086	1.6841	1.3766	0.5783	1.3326	0.289	1.6388	2.0559	-1.628	1.2404	1.4075	2.1247	0.8388	0.8355	-1.3992	0.5088	-1.4668	0.9255	0.2118	0.5376	0.8609	-0.0919	1.6878	0.4484	-0.1824	0.3611	0.353	0.2053
WID:184323	WID:184323 || IMAGE:66428 || MAP:9p24 || INSL4 || Insulin-like 4 (placenta) ||	1	-0.0417	-0.4571	-0.0977	0.054	-0.0138	0.1579	-0.5547	0.2977	-0.1917	-1.105	0.1363	-0.1733	-0.6534	-0.4969	-0.5238	-0.4457	0.0114	0.072	-0.1633	-0.3071	-0.4208	-0.2548	-0.1962	-0.2028	-0.0373	0.1036	0.1208	0.2228	0.144	0.364	-0.4305	0.0032	-0.4367	-0.0574	-0.1585	-0.6876	-0.274	-0.5684	-0.382	-0.366	0.1094	-0.0886	-0.0644	-0.3532	-0.3284	-0.0227	-0.0984
WID:184228	WID:184228 || IMAGE:71622 || MAP: || PRKCI || PKC iota=Protein kinase C, iota ||	1	0.4788	0.5224	0.8377	-0.5916	0.6081	0.5844	0.2668	1.0549	0.2824	0.0169	0.4398	1.0742	-0.0483	0.3429	0.333	0.2404	0.495	0.7262	0.5141	0.7139	0.5113	0.6249	0.293	0.3167	0.2877	1.7151	0.8335	0.4312	0.6186	1.0297	0.7441	1.1023	0.3651	-0.5382	0.6415	0.1414	0.4398	0.3621	-0.1046	0.1019	-0.1649	0.4644	0.1484	-0.0477	0.1344	0.1491	0.3079
WID:184324	WID:184324 || IMAGE:180803 || MAP:2q32 || INPP1 || Inositol polyphosphate-1-phosphatase ||	1	-0.4739	-0.5728	-0.2487	-1.4254	-0.5805	-0.2527	-0.4382	-0.1972	0.7632	-0.9457	-0.3722	0.5916	-0.6743	-0.8406	-0.2178	-0.9191	-0.2292	-0.3032	-0.5579	-0.6092	-0.0445	-0.499	-0.3044	-0.4842	-0.2726	-1.0137	-0.4354	-0.5579	-0.6786	-0.2325	0.005	-0.7685	-0.1096	-1.2143	-0.082	-1.1747	-0.3455	-0.7296	-0.8016	-0.6677	-0.5995	-0.5166	-0.4203	-0.8832	-0.338	-0.5866	-0.4094
WID:184229	WID:184229 || IMAGE:167032 || MAP:19q13.4 || PRKCG || Protein kinase C, gamma ||	1	-0.0304	-1.0512	-0.1722	-0.4277	-0.1466	-0.1525		0.3484	-0.0023	-1.1114	-0.1984	-0.0031	-0.5916	-1.0302	-0.5166	-0.4176	0.0486	-0.3291	-0.0133	-0.5112	-0.4372	-0.289	-0.5586	-0.3909	-0.1078	-0.2545	-0.1965	-0.9155	-0.4359	-0.1929	0.0405	-0.3199	-0.1641	0.3284	0.09	-0.8022	-0.0085	-0.2458	-0.9035	-0.6619	0.1087	-0.614	0.3443	-0.6321	-0.454	-0.2089	-0.3664
WID:184325	WID:184325 || IMAGE:276091 || MAP:1q42.13 || ITPKB || Inositol 1,4,5-trisphosphate 3-kinase B ||	1	0.7017	0.6818	1.0501	-1.4153	1.16	0.9684	0.3842	1.0291	1.4285	-1.6182	0.9546	0.9686	0.4333	0.3276	1.1856	0.6229	0.2296	0.4893	0.1951	0.3367	1.1184	1.0735	0.0809	0.3695	0.2899	0.2294	0.664	-1.2555	0.2601	0.3803	0.8992	0.1825	0.5219	-1.3661	0.7532	-0.8073	1.4177	0.7655	0.822	-0.3469	0.2681	0.226	0.578	0.4237	0.5154	0.0996	0.1424
WID:184038	WID:184038 || IMAGE:378565 || MAP:5p13-p12 || GHR || Growth hormone receptor ||	1	-0.2417	0.0682	-0.0062	0.872	0.3959	-0.1466	-0.4896	0.3539	-0.4555	-0.6221	0.1229	-0.1696	-0.2416	0.1775	-0.2262	-0.2247	0.4041	-0.0611	0.0536	-0.238	-0.2263	-0.2286	0.5359	0.43	-0.1216	0.0132	0.1716	0.6739	0.6136	0.4318	-0.3098	0.0298	-0.3194	0.0254	-0.1175	0.5114	-0.5553	0.218	-0.1551	-0.0668	0.0033	0.1965	0.0158	-0.6794	-0.3243	0.096	0.0082
WID:184134	WID:184134 || IMAGE:324901 || MAP:3p21-p14 || WNT5A || Wingless-type MMTV integration site family, member 5A ||	1	0.2078	0.7307	-0.1277	0.5101	0.3564	0.2136	-0.0368	0.3628	-0.0486	-0.0898	0.0363	0.1546	0.1038	0.112	0.0154	-0.2496	-0.1982	0.526	-0.3526	-0.0468	0.0994	-0.0725	0.2763	0.5965	-0.1883	-0.077	-0.0347	0.8341	0.3241	0.1727	-0.0045	-0.0428	-0.1558	0.3211	-0.2466	0.4773	-0.2447	-0.1727	0.1431	-0.1667	-0.0312	0.2397	-0.3334	0.0135	0.2465	0.1349	0.0176
WID:184039	WID:184039 || IMAGE:384851 || MAP:22q11.2 || CLTCL1 || Clathrin, heavy polypeptide-like 1 ||	1	0.1103	-1.1118	-0.3328	0.3788	0.1564	-0.2478	-0.6966	0.1117	-0.5223	-1.1803	-0.0317	-0.3088	-0.7177	-0.649	-0.4491	-0.8142	-0.3595	-0.1839	-0.4164	-0.6684	-0.6136	-0.4189	-0.591	0.2759	-0.6513	-0.232	-0.4383	-0.4105	-0.0071	-0.1289	-0.4821	-0.4101	-0.587	0.4161	-0.2468	-0.4877	-0.5258	-1.0254	-0.4041	-0.631	-0.2316	-0.5179	-0.1384	-0.9691	-0.3225	-0.0353	-0.7951
WID:184135	WID:184135 || IMAGE:210575 || MAP:2p24.3 || VSNL1 || Visinin-like 1 ||	1	-0.453	1.5447	-0.0246	-1.5924	0.263	0.3288	-0.3706	0.1126	1.5755	-1.6199	-0.2389	0.9618	-0.1187	-0.2744	0.2634	-0.2077	-0.199	-0.3392	0.0252	-0.0547	0.4602	0.0703	-0.3691	-0.0546	-0.8902	0.2421	-0.086	-1.7521	0.0916	0.1815	0.5284	0.0299	-0.237	-1.4961	0.0019	-0.2651	-0.4749	-0.3736	-0.2138	-0.3287	-0.4399	0.1209	-0.5436	-0.3284	-0.0365	-0.3837	0.204
WID:184040	WID:184040 || IMAGE:1389018 || MAP:17q23 || CA4 || Carbonic anhydrase IV ||	1	0.2354	0.2183	-0.0651	0.8079	0.0634	0.0856	0.1195	0.7429	0.125	-0.4268	0.2696	0.1672	-0.0984	0.4004	0.4459	0.2252	-0.012	0.5954	-0.0099	0.437	0.5132	0.1492	0.4322	0.0159	-0.3947	0.0364	-0.212	0.9099	-0.0046	-0.0215	-0.0824	-0.2392	0.0972	0.2895	0.0891	0.3517	0.2432	0.3788	0.2298	-0.1472	0.3363	-0.033	0.4361	1.6222	-0.2124	0.4367	0.3083
WID:184136	WID:184136 || IMAGE:755145 || MAP:6q25.2-q || VIL2 || Villin 2 (ezrin) ||	1	-0.6989	1.2348	0.1408	-2.3258	0.0933	0.2221	-0.428	0.0573	1.4902	-1.6274	-0.2454	1.1657	-0.2954	-0.7146	0.138	-0.3091	-0.1189	-0.6117	-0.4354	-0.229	0.3358	0.0034	-0.4423	-0.2325	-0.9388	0.1545	-0.0933	-2.0271	-0.3524	0.2045	0.4668	-0.0101	-0.1286	-1.8236	0.2328	-0.3317	-0.6771	-0.4931	-0.5572	-0.6357	-0.719	0.1945	-0.8725	-0.6542	-0.2343	-0.6478	0.106
WID:184041	WID:184041 || IMAGE:461425 || MAP:17q21-qt || MYL4 || Myosin, light polypeptide 4, alkali; atrial, embryonic ||	1	-0.508	-1.856	-0.3892	0.0097	-0.6319	-0.5949	-0.4142	-0.2818	-0.0047	-0.5321	-0.9672	-0.3976	-0.6503	-0.7923	-0.7392	-0.7355	-0.1882	-0.2613	-0.4152	-0.5027	-0.469	-0.522	-0.7121	-0.4825	-0.5718	-0.4449	-0.6033	-0.0398	-0.828	-0.4283	-0.282	-0.5138	-0.4308	0.4113	-0.5453	-1.0213	-0.4408	-0.2573	-1.2951	-0.637	-0.2809	-0.9205	-0.2881	-1.132	-0.7854	-0.1875	-0.4544
WID:184137	WID:184137 || IMAGE:753418 || MAP:19q13.2- || VASP || Vasodilator-stimulated phosphoprotein ||	1	-1.1218	-0.2169	-0.3335	-1.638	-0.4256	-1.2818	-0.3761	-0.8798	0.5508	-1.1924	-1.2975	-0.4052	-0.2876	-1.0686	-0.219	-0.5615	-0.1007	-0.4798	-0.3817	-0.8295	-0.2025	-0.8018	-0.2739	-1.2384	-0.6191	-0.8009	-0.3101	-1.333	-0.7128	0.0826	0.2389	-0.5706	-0.4072	-1.3069	-0.6534	-0.9503	-0.3652	-0.5175	-0.7881	-0.7601	-0.3089	-0.8534	-0.4444	-0.949	-0.602	-0.883	0.0404
WID:184042	WID:184042 || IMAGE:1358229 || MAP:6p25-p23 || IRF4 || Interferon regulatory factor 4 ||	1	0.4741	0.643	0.3579	0.4391	0.9037	0.4585	0.1475	0.972	0.3615	0.9679	0.7107	0.5715	1.4886	0.9339	0.5287	1.2993	1.2351	1.3447	1.5591	0.9778	1.1046	1.0454	1.4542	1.6479	0.3256	0.992	1.1519	0.5886	1.1072	0.9568	0.5014	0.7059	0.8082	0.0582	0.7247	1.2446	1.1203	0.7565	0.7987	1.0238	1.1126	1.3953	0.9937	1.2322	0.5413	1.1165	0.8383
WID:184138	WID:184138 || IMAGE:34778 || MAP: || VEGF || Vascular endothelial growth factor ||	1	-0.377	0.8844	-0.056	-1.8518	0.1112	0.1458	-0.4318	-0.1402	0.9208	-2.0542	-0.3818	0.4858	-0.0421	-0.6738	0.0645	-0.3314	-0.2226	-0.6298	-0.3552	-0.1726	0.1384	-0.1899	-0.5973	-0.1265	-0.9179	0.1012	-0.1239	-1.4326	0.1798	0.2412	0.0978	-0.0847	-0.2055	-1.8622	-0.267	-0.345	-0.7023	-0.356	-0.1007	-0.5189	-0.7497	0.1728	-0.5679	-0.4248	-0.2301	-0.7155	-0.1909
WID:184043	WID:184043 || IMAGE:1358266 || MAP:19q13.2 || POU2F2 || POU domain, class 2, transcription factor 2 ||	1	-0.4234	-1.3314	-0.7461	-1.2658	-0.4221	-0.3668	-1.0006	-0.4814	0.162	-1.5495	-0.359	-0.4204	0.226	-1.0741	-0.339	-0.6345	-0.3607	0.1219	-0.4276	-0.5338	-0.255	-0.5671	-0.6544	-0.5542	-1.0156	-0.5171	-0.4039	-1.5198	-0.3018	-0.2968	-0.5816	-0.6122	-0.6182	-0.9973	-0.6959	-1.139	-0.7099	-0.866	-0.6573	-0.6155	-1.1267	-0.425	-0.3001	-0.8166	-0.5288	-0.4522	-0.4964
WID:184139	WID:184139 || IMAGE:782789 || MAP:12q14-q1 || AVPR1A || Arginine vasopressin receptor 1A ||	1	0.5596	0.6496	-0.1242	-0.5312	0.351	0.1794	-0.319	0.3737	0.4332	-1.1843	-0.0105	0.6186	0.0202	0.1996	0.6795	0.4295	0.1676	-0.0398	0.439	0.2714	0.4286	0.8594	-0.2524	0.2612	-0.0557	0.4782	0.4676	-0.704	0.4595	0.1718	0.0885	0.1764	0.398	-0.4811	-0.0549	-0.6762	0.4431	-0.1882	0.6181	0.1212	0.0763	0.1884	0.1166	0.3606	0.6069	0.1467	0.4588
WID:184044	WID:184044 || IMAGE:1292073 || MAP: || || Unknown ||	1	0.0419	-0.9619	-0.0654	-0.4626	-0.1665	-0.1985	0.0489	0.2439	-0.3082	-1.0009	-0.3356	0.1051	-0.3788	-0.6313	-0.0422	-0.4231	-0.1728	-0.0604	-0.1865	-0.08	-0.0205	-0.2404	-0.6675	-0.3718	-0.4454	-0.2277	-0.3737	-0.6481	-0.0358	-0.1292	-0.453	-0.3267	-0.1663	-0.1288	-0.0185	-1.0724	-0.2878	-0.3754	-0.3717	-0.4845	-0.2051	-0.2597	-0.0505	-0.4468	-0.5067	0.0122	0.0156
WID:184140	WID:184140 || IMAGE:812965 || MAP: || MYC || c-myc ||	1	1.6889	-0.1524	1.0814	-1.4845	1.1476	1.0857	0.5256	1.1427	0.3954	-0.9551	-0.0915	1.1773	0.6537	0.5425	1.5596	1.7101	1.4353	-0.0628	1.3434	1.2149	1.3463	1.4506	0.5468	0.3313	1.0254	1.7789	1.8805	-1.4131	1.6712	1.38	0.685	1.337	0.9795	-1.1657	0.3616	-1.1	1.3143	1.3262	1.6382	1.3704	0.7205	2.1243	1.0558	0.8524	1.4244	0.7613	0.9967
WID:184045	WID:184045 || IMAGE:1404995 || MAP:8p22-p21 || SLC7A2 || Solute carrier family 7 (cationic amino acid transporter, y+ system), member 2 ||	1	-1.1143	-2.0386	-0.675	-1.479	-0.8276	-1.0664	-0.9045	-0.6822	-0.3662	-1.5826	-1.2782	-0.4901	-0.5273	-1.1391	-0.8036	-0.7948	-0.2091	-0.8481	-0.2251	-0.2537	-0.2732	-0.5845	-0.3007	-0.4972	-0.9086	-0.1887	-0.94	-1.3801	-0.9517	-0.6822	-0.5028	-0.8181	-0.6271	-0.8397	-0.9346	-1.2345	-0.2892	-0.5237	-1.1992	-0.7147	-0.5153	-0.9148	0.0333	-0.8068	-0.9139	-1.0232	-0.0656
WID:184141	WID:184141 || IMAGE:260303 || MAP: || ETS2 || ets-2=ets family transcription factor ||	1	-0.5279	-1.1828	-0.3505	-2.1146	-0.4247	-0.9371	-0.6678	-0.3635	0.5381	-2.0007	-0.3728	-0.2307	-0.1109	-1.2645	-0.3239	-0.394	0.0646	-1.2298	0.0134	-0.1761	-0.4236	-0.0139	-0.1275	-0.7401	-0.5025	-0.091	-0.4521	-2.1912	-0.3212	0.0964	-0.0908	-0.0142	-0.2581	-2.0203	0.1016	-1.801	0.4283	-0.4624	-0.827	-0.8397	-0.2846	-0.4521	0.2398	-0.5889	-0.8531	-0.9544	0.1383
WID:184046	WID:184046 || IMAGE:1344137 || MAP: || || Unknown ||	1	0.2515	0.2058	-0.0491		0.4818	-0.0619	-0.0711	0.4301	-0.4641	0.1654	0.063	-0.2507	0.3464	0.7292	-0.1344	-0.2955	0.1923	0.3256	0.1638	0.2092	0.0599	-0.1898	0.0473	0.5327	-0.14	0.1593	-0.1353	0.8126	0.5585	0.3071	-0.3624	0.028	-0.2192	0.2231	-0.0489	0.7702	-0.2037	0.0745	0.1671	0.0417	0.1912	0.2163	0.1075	0.0862	-0.0501	0.3967	0.0452
WID:184142	WID:184142 || IMAGE:810420 || MAP:19q13.1- || AKT2 || V-akt murine thymoma viral oncogene homolog 2 ||	1	-0.0746	0.4857	-0.2431		-0.0038	-0.167	-0.6273	0.1572	-0.4391	-1.2259	-0.0233	-0.1476	-0.1771	0.2532	-0.1964	-0.4664	-0.27	-0.1721	-0.4276	-0.3281	-0.1909	-0.4618	-0.3488		-0.6344	-0.2016	-0.1207	0.0109	0.0142	0.1652	-0.5269	-0.0908	-0.2151	0.043	-0.0983	-0.3249	-0.625	-0.0495	0.1817	-0.6076	-0.3423		-0.3927	-0.1253	-0.0333	0.1642	0.3617
WID:184047	WID:184047 || IMAGE:1376853 || MAP: || || Unknown ||	1	-0.1288	-0.4282	-0.3354	-0.4714	-0.1716	-0.2238	-0.6703	-0.244	-0.514	-1.3475	-0.1493	-0.3753	-0.5942	-1.0926	-0.5441	-0.9416	-0.4345	-0.5466	-0.5599	-0.7743	-0.8125	-0.6313	-0.7592	-0.4492	-0.7914	-0.5132	-0.3355	-0.9812	-0.1425	-0.3304	-0.5439	-0.538	-0.4785	-0.4173	-0.371	-0.7108	-0.7293	-0.7572	-0.7262	-0.5249	-0.3073	-0.6019	-0.3246	-0.7834	-0.6944	-0.105	-0.708
WID:184143	WID:184143 || IMAGE:809454 || MAP:10q25.2- || UROS || Uroporphyrinogen III synthase (congenital erythropoietic porphyria) ||	1	-0.3681	-0.0816	-0.7204	-0.5415	-0.4038	-0.4239	-0.4896	-0.218	0.0566	-1.7827	-0.9744	-0.7382	-0.2056	-1.0114	-0.5197	-0.8338	-0.624	-0.0737	-0.3181	-0.709	-0.6602	-0.7907	-0.6444		-0.4692	-0.5808	-0.3934	-1.0902	-0.2723	-0.4052	-0.4108	-0.5613	-0.4931	-0.8949	-0.588	-0.8733	-0.9626	-0.7582	-0.5621	-1.2208	-0.6948	-0.346	-0.7209	-0.7978	-0.7738	-0.7796	-0.6101
WID:184048	WID:184048 || IMAGE:1160732 || MAP:17q11.2- || NOS2A || Nitric oxide synthase 2A (inducible, hepatocytes) ||	1	0.3462		0.0703	0.1357	0.1285	0.0487	0.1225	0.3979	-0.0699	-0.7324	-0.0487	0.1648	-0.1626	-0.0919	-0.311	-0.3597	-0.1707	0.6438	-0.2314	-0.0826	-0.0349	0.1088	-0.2747	-0.4623	-0.3051	-0.209	-0.1392	0.2946	0.0529	-0.0661	-0.1655	-0.2311	-0.1901	0.124	0.0996	-0.512	0.1105	-0.0454	0.0326	-0.4729	-0.0211		0.0265	0.0918	0.1422	0.0982	0.2256
WID:184144	WID:184144 || IMAGE:78294 || MAP:4q13 || UGT2B15 || UDP glucuronosyltransferase 2 family, polypeptide B15 ||	1	0.2358	0.8595	-0.2775	-0.1603	-0.1295	-0.3469	0.4138	-0.1728	0.5077	0.3186	-0.3675	-0.0474	0.0285	0.3981	0.6292	-0.0289	0.0381	0.9187	0.4004	0.1523	0.3381	0.4401	-0.0391	-0.0425	-0.1357	-0.218	-0.1468	0.3538	-0.3685	-0.2873	0.1882	-0.2051	-0.1652	0.0164	-0.0591	-0.2609	0.7686	0.3045	0.0641	-0.4694	0.321	-0.45	0.5889	0.397	0.5087	-0.1116	0.5083
WID:184049	WID:184049 || IMAGE:1161797 || MAP:6p21.3 || HFE || Hemochromatosis ||	1	-0.1562	-0.548	-0.3198	0.2898	0.0665	-0.2117	0.0423	-0.1791	0.5102	0.5381	-0.3405	-0.3405	0.0237	0.3466	-0.0453	-0.2001	0.0153	0.4071	0.8028	0.2279	0.0934	-0.0016	-0.0263	0.3413	-0.266	-0.226	-0.3435	1.0144	-0.5277	-0.3569	-0.009	-0.7182	0.0408	0.8443	-0.6766	0.1254	0.1915	0.459	0.052	-0.2609	0.5946	-0.1158	0.3983	-0.0379	0.3691	0.2877	-0.1177
WID:184145	WID:184145 || IMAGE:124261 || MAP:19q13.3 || SNRP70 || Small nuclear ribonucleoprotein 70kDa polypeptide (RNP antigen) ||	1	-0.6439	-0.403	-0.1081	-2.2902	-0.0575	-0.3859	-0.3212	-0.2916	0.4009	-1.7592	-0.3951	0.1881	-0.1711	-0.7754	0.0358	-0.2705	0.0633	-0.6302	0.0035	-0.2276	0.2083	-0.2989	-0.142	-0.498	-0.4436	-0.0847	-0.3887	-1.8487	-0.0006	0.0392	0.4263	-0.1045	0.0171	-2.1853	0.2513	-0.4214	0.0698	-0.3771	-0.555	-0.4903	-0.301	-0.0232	-0.0719	-0.7168	-0.6046	-0.9395	0.1478
WID:184230	WID:184230 || IMAGE:753923 || MAP: || PRKCB1 || PKC beta =Protein kinase C beta 1 ||	1	-1.8715	-0.6767	-1.4601	-2.0865	-1.7051	-1.3037	-1.7901	-2.269	-2.4015	-1.5873	-1.5966	-1.1938	-1.8116	-1.5958	-1.4649	-2.8713	-2.3366	-1.2241	-2.0912	-2.1834	-1.5802	-2.3851	-1.6956	-1.6828	-2.0185	-2.301	-1.9476	-1.9668	-1.0913	-0.9256	-1.8777	-2.0456	-1.5586	-2.28	-1.7493	-1.6251	-2.3336	-1.206	-1.5202	-2.117	-3.1963	-1.9679	-1.456	-0.5365	-2.1298	-2.1345	-2.2003
WID:184326	WID:184326 || IMAGE:240151 || MAP:2p25 || ID2 || Inhibitor of DNA binding 2, dominant negative helix-loop-helix protein ||	1	-0.6115	0.1828	-0.3444	-1.6663	-0.6743	-1.6454	-0.6935	-0.8634	-2.1516	-2.2702	-0.059	-0.6551	-0.5474	-0.6622	-0.2033	-0.4727	0.0287	-0.536	0.3018	-0.3687	-0.7346	-0.7029	-0.6655	-0.5056	-1.3983	-1.2542	-0.8596	-1.7778	-0.0521	-0.5694	0.0726	-0.2712	-0.7914	-1.9424	0.1848	-0.4835	-0.7343	-0.632	-0.6276	-0.2094	-0.9567	-0.5749	-0.591	0.4074	-1.0174	-1.0181	-0.8278
WID:184231	WID:184231 || IMAGE:469954 || MAP:17q22-q2 || PRKCA || Protein kinase C, alpha ||	1	0.3624	1.1407	0.0527	0.5644	0.3496	0.174	0.0716	0.4649	-0.4967	-0.1527	0.3101	-0.091	0.5971	0.3673	0.194	0.0231	-0.0266	1.1488	-0.3249	0.5194	-0.3381	0.4753	0.1866	0.8614	-0.0726	-0.2752	-0.7714	0.7887	0.0264	-0.0056	-0.3852	-0.1965	0.2243	0.6093		0.0869	-0.1905	0.4238	0.1324	0.0486	0.1703	-0.2569	0.4117	0.9285	0.3294	0.4463	0.3378
WID:184327	WID:184327 || IMAGE:810485 || MAP:20q11 || ID1 || Inhibitor of DNA binding 1, dominant negative helix-loop-helix protein ||	1	-0.8637	-1.9852	-0.4949	-1.6016	-0.9634	-1.2429	-1.5688	-0.8123	-1.2679	-2.1888	-0.9574	-1.4253	-1.1337	-2.0395	-1.8531	-1.491	-0.6568	-0.909	-0.9765	-1.5689	-1.366	-1.2422	-1.0783	-1.7326	-1.3605	-1.0991	-1.2368	-2.098	-1.0376	-0.7759	-1.1019	-0.9416	-1.0615	-1.9549	-0.7981	-1.5986	-1.1355	-1.6571	-1.8701	-0.8278	-1.2326	-1.5966	-0.7383	-1.6623	-2.0308	-1.2317	-1.1363
WID:184232	WID:184232 || IMAGE:134544 || MAP:11p15.1 || PSMA1 || Proteasome (prosome, macropain) subunit, alpha type, 1 ||	1	0.1857	-2.3265	0.4693	-2.7002	-0.1885	0.0767	-0.9204	0.1351	-1.2026	-2.1452	-0.3168	-0.2083	-1.4298	-1.3398	-0.2293	-0.5245	0.0966	-1.6614	-0.7053	-0.1938	-0.343	0.3683	-0.2098	-0.6276	-0.4346	-0.0787	-0.1666	-2.524	0.2041	0.5184	-0.8858	0.3249	0.4367	-2.7914	-0.2832	-1.9661	-0.6327	-0.9414	-0.846	-0.0946	-0.9504	0.1945	-0.5717	-0.8444	-1.2047	-0.8461	-0.6498
WID:184328	WID:184328 || IMAGE:740925 || MAP:8p12-p11 || INDO || Indoleamine-pyrrole 2,3 dioxygenase ||	1	0.2686		-0.1646	-0.6822	0.588	-0.4773	-0.0838	0.6002	-0.2674	-0.6319	1.0221	-0.4029	-0.824		-0.0881	0.1514	0.9751	0.4074	-0.3003	-0.1031	-0.077	-0.1066	-0.3288	-0.7797	-0.4909	0.1719	-0.2393	-1.0744	0.2096	-0.1813	-0.1892	0.3998	0.2094	-0.5129	1.7206	-0.9597	-0.3682	-0.0486	-0.2338	-1.0056	0.6122	-0.4205	-0.1347	0.0329	-0.5145	-0.085	0.2454
WID:184233	WID:184233 || IMAGE:529861 || MAP:17p13 || PSMB6 || Proteasome (prosome, macropain) subunit, beta type, 6 ||	1	-0.7538	-0.3436	-0.6081	-0.7374	-0.1405	-0.8872	-0.5335	-0.6116	0.3151	0.3416	-0.6642	-0.4186	-0.3392	-0.3646	0.0095	-0.4745	-0.488	0.7905	-1.0944	-0.992	-0.5683	-0.8212	-0.8528	-0.919	-0.1823	-0.7765	-0.4154	0.4372	-0.4054	-0.5182	-0.0682	-0.8698	-0.1225	-0.2301	-0.7558	0.1881	-0.2048	-0.3066	-0.5379	-0.7423	-0.3739	-0.5968	-0.2174	-0.9489	-0.676	-0.5155	-0.5011
WID:184329	WID:184329 || IMAGE:39884 || MAP: || IMPDH1 || IMP (inosine monophosphate) dehydrogenase 1 ||	1	-0.776	-1.9781	-1.0657	-1.918	-0.3322	-0.966	-0.894	-0.929	-1.3134	-0.9507	-0.8587	-1.3271	-0.9732	-1.8395	-1.4844	-1.2851	-0.7183	-0.0361	-1.1303	-1.643	-1.3373	-1.6318	-1.3315	-2.128	-0.5626	-1.0319	-0.8749	-0.5536	-0.6248	-0.8061	-0.903	-0.7903	-0.8462	-1.6393	-0.5676	-1.2845	-0.7798	-1.1716	-1.7993	-1.2859	-1.129	-1.3013	-0.9291	-1.5212	-2.0345	-1.1761	-0.9208
WID:184234	WID:184234 || IMAGE:713685 || MAP:7q34 || PRSS2 || Protease, serine, 2 (trypsin 2) ||	1	0.0584	0.7668	-0.1582	0.4073	0.5041	-0.0801	-0.4783	0.3236	-0.2873	-1.0635	0.2933	-0.2612	0.5294	0.616	0.351	-0.1779	-0.0282	0.3002	-0.035	0.2388	0.1095	-0.2323	0.032	0.5024	-0.6472	0.0117	-0.2509	-0.0273	0.2813	0.3826	-0.4298	0.2009	-0.0137	0.4428	-0.0081	0.3367	-0.3358	0.7125	0.5574	0.0446	-0.0964	0.0957	0.5442	0.2669	0.2273	0.1483	0.4274
WID:184330	WID:184330 || IMAGE:292219 || MAP:4q25 || IF || I factor (complement) ||	1	0.1678	1.1985	-0.3774	0.1609	0.4883	-0.117	-0.4387	0.2159	-0.0667	-0.9093	0.0466	-0.1244	0.4436	0.6183	0.5305	0.0567	-0.2832	0.5855	0.0659	0.0376	-0.3375	0.7916	-0.0471	0.1696	-0.5159	-0.1742	-0.6173	0.0444	-0.0285	0.2995	-0.5052	0.0193	0.0761	0.077	0.1211	0.1833	-0.4091	0.5843	-0.0474	-0.2358	-0.0597	-0.1252	0.2849	0.6529	0.4203	-0.0654	0.3887
WID:184235	WID:184235 || IMAGE:753211 || MAP:1p31.2 || PTGER3 || Prostaglandin E receptor 3 (subtype EP3) ||	1	0.3851	1.2177	-0.016	0.2617	0.535	0.2615	0.1052	0.4641	0.1033	-0.571	0.1569	-0.0573	0.702	0.5424	0.4953	0.0211	-0.2395	1.0236	0.2792	0.3494	-0.137	0.9219	-0.0433	0.2789	-0.1216	-0.2434	-0.3929	0.2056	-0.2526	0.075	-0.3754	-0.112	0.1834	0.0285	-0.1147	-0.1773	0.0096	0.2525	0.3488	-0.0342	0.1277	-0.1751	0.6774	0.3199	0.3407	0.3411	0.4789
WID:184331	WID:184331 || IMAGE:141966 || MAP:1p13.1 || HSD3B1 || Hydroxy-delta-5-steroid dehydrogenase, 3 beta- and steroid delta-isomerase 1 ||	1	0.2374	-0.329	-0.1574	0.0607	-0.0324	-0.2047	-0.1185	0.2906	0.2653	-1.0104	0.1478	-0.2578	-0.2421	-0.0554	-0.0319	-0.3626	-0.2897	0.4428	-0.1271	-0.0884	-0.3893	-0.1607	-0.0389	-0.5733	-0.2303	-0.5067	-0.7295	-1.0834	-0.1008	-0.2287	-0.6281	-0.225	0.0494	-0.4019	-0.2279	-0.536	-0.3222	-0.2903	0.0394	-0.1271	-0.1141	-0.5931	-0.0956	0.1394	-0.1664	0.0363	-0.1694
WID:184236	WID:184236 || IMAGE:31072 || MAP:5q15-q21 || PCSK1 || Proprotein convertase subtilisin/kexin type 1 ||	1	0.4437	-0.1015	-0.0973	-0.3207	-0.1449	0.1215	-0.1137	0.237	0.4059	-1.3531	-0.1315	-0.2071	-0.2011	-0.5755	0.2194	0.0044	-0.3716	0.5784	-0.1166	-0.059	-0.4102	0.1997	-0.2915	-0.1041	-0.395	-0.4582	-0.6822	-0.248	-0.2161	0.0812	-0.266	0.0626	0.2442	-0.0223	-0.1877	-0.4315	0.0534	-0.0354	-0.1054	-0.2539	-0.1755	-0.457	0.0204	-0.1528	-0.7344	-0.0093	-0.2789
WID:184332	WID:184332 || IMAGE:810331 || MAP: || QSCN6 || BPGF-1=bone-derived growth factor=Q6=quiescin=expression is induced by reversible growth arrest, trypsinization and serum starvation and is blocked by SV40 transformation ||	1	-0.781	-2.0075	-1.1549	-2.3396	-1.8897	-2.7125	-1.3425	-1.8628	-1.4479	-1.1859	-1.7049	-2.5862	-1.7404	-1.7332	-2.9616	-2.2183	-2.1428	-1.2984	-1.6587	-2.8573	-2.4474	-2.3011	-2.3551	-2.1683	-1.4503	-2.474	-2.0018	-2.1703	-1.6977	-1.7321	-1.0835	-2.8028	-1.2737	-1.7648	-2.4866	-2.1103	-1.438	-2.264	-3.1702	-1.8358	-1.667	-2.5106	-2.03	-2.5673	-2.6914	-1.2765	-2.0494
WID:184237	WID:184237 || IMAGE:235934 || MAP:Xp11.3-p || PFC || Properdin P factor, complement ||	1	0.1182	-0.4892	-0.1223	-0.7593	-0.1596	-0.4138	-0.1315	-0.2661	-0.2398	-1.5586	0.0947	-0.2594	-0.4272	-0.4537	0.1614	-0.2849	-0.1778	0.4068	-0.2098	-0.1266	-0.268	-0.1202	-0.7016	-0.2995	-0.4595	-0.3248	-0.5642	-1.2753	-0.4242	-0.2629	-0.2453	-0.3451	0.1104	-0.5426	-0.2168	-1.2156	-0.1603	-0.1473	-0.5242	-0.5168	-0.347	-0.8853	-0.0997	-0.0016	-0.583	-0.4191	-0.1308
WID:184333	WID:184333 || IMAGE:810019 || MAP:4q21.1-q || HNRPD || Heterogeneous nuclear ribonucleoprotein D (AU-rich element RNA binding protein 1, 37kDa) ||	1	-0.4835	-2.56	0.0236	-2.4404	-0.2934	0.5621	-1.1352	-0.5038	-0.4334	-2.2731	-0.2618	0.2035	-1.0662	-1.3086	-0.2745	-0.4536	-0.1837	-1.2989	-0.6836	-0.5975	-0.2052	-0.2343	-0.3366	-0.5636	-0.3906	-0.1017	-0.4674	-1.8875	-0.3502	0.1245	-0.6156	-0.0945	0.3726	-2.5419	0.1645	-1.6741	-0.1437	-0.3541	-0.6827	-0.371	-0.3987	-0.3584	-0.0808	-1.107	-0.8852	-0.8951	-0.1376
WID:184238	WID:184238 || IMAGE:812048 || MAP:20pter-p || PRNP || Prion protein (p27-30) (Creutzfeld-Jakob disease, Gerstmann-Strausler-Scheinker syndrome, fatal familial insomnia) ||	1	-0.4694	-2.2172	-0.1011	-3.2411	-0.5389	-0.1437	-1.8474	-0.279	-3.6675	-3.6668	-0.2151	-0.3542	-1.7389	-1.8541	-0.9179	-1.0215	-0.3874	-2.9557	-1.6225	-0.1246	-0.5668	-0.1725	-0.3062	-0.8528	-1.4095	0.4158	-0.3922	-3.7579	0.6707	0.8966	-2.2552	0.2376	0.1789	-4.1158	0.3958	-1.5304	-1.2278	-0.8245	-1.042	-0.3192	-1.9795	0.1681	-1.1663	-1.5643	-1.6455	-1.6037	-0.8141
WID:184334	WID:184334 || IMAGE:665658 || MAP:5q34-q35 || MSX2 || Msh homeo box homolog 2 (Drosophila) ||	1	0.135	1.2328	-0.2619	0.6567	0.5808	-0.0004	-0.2008	0.4936	-0.0087	-0.5865	0.1978	-0.1667	0.5062	0.5228	0.5142	0.6057	0.1399	1.3911	-0.2318	0.6378	0.0247	1.1638	0.4436	-0.0008	-0.2056	-0.2696	-0.0498	0.3795	-0.026	0.3463	-0.3727	0.1027	0.1815	0.1353	0.0071	0.5781	-0.2933	1.0416	0.1634	0.5821	0.1803	-0.1424	0.6914	1.1885	0.3453	0.7047	0.3422
WID:184239	WID:184239 || IMAGE:245242 || MAP:13q14.11 || CPB2 || Carboxypeptidase B2 (plasma, carboxypeptidase U) ||	1	0.2889	0.6714	-0.1408	0.1522	0.061	0.1723	-0.4768	0.1491	-0.4054	-1.3409	0.4413	-0.148	0.0998	0.0661	0.0936	-0.2849	-0.4559	0.0217	-0.1525	0.2981	-0.362	0.4422	-0.5684	0.279	-0.2542	-0.2803	-0.5643	-0.8129	-0.1482	0.14	-0.3778	-0.2176	0.3863	-0.2036	-0.2489		-0.3795	0.3528	0.1106	-0.3646	-0.4515	-0.5172	-0.1455	0.286	0.2015	0.0394	-0.3013
WID:184335	WID:184335 || IMAGE:361943 || MAP:2p14-p13 || MEIS1 || Meis1, myeloid ecotropic viral integration site 1 homolog (mouse) ||	1	0.0934	-0.8279	-0.4426	-0.6635	-0.4577	-0.778	-0.3036	-0.035	-0.5149	-1.261	-0.0318	-0.9892	-0.4906	-0.3068	-0.3952	-0.1608	-0.515	0.2453	0.1072	-0.1275	-0.381	-0.1528	0.0874	-0.8498	-0.3275	-0.6483	-0.8958	-1.2422	-0.5892	-0.2624	-0.3622	-0.415	-0.4464	-0.7601	-0.4917	-0.8519	-0.0504	-0.2863	-0.4077	-0.5599	-0.4724	-0.593	-0.349	-0.1823	-0.4916	-0.1521	-0.6644
WID:184240	WID:184240 || IMAGE:143287 || MAP:19q13.2 || PSG11 || Pregnancy specific beta-1-glycoprotein 11 ||	1	0.5051		0.1142	0.2056	0.3594	0.3169	0.1604	0.6649	0.5471	0.1547	0.197	-0.1123	-0.0076	-0.5666	-0.0025	-0.0677	-0.217	1.2242	-0.0674	-0.0344	-0.1287	0.0114	0.0709	-0.2397	-0.0912	-0.5962	-0.4636		-0.172	0.0123	-0.0791	-0.186	0.4376	0.4178	-0.1878	0.1447	-0.1903	0.1724	-0.2759	-0.0517	0.1981	-0.5291	0.1503	0.1005	-0.2713	0.4289	-0.1032
WID:184336	WID:184336 || IMAGE:756666 || MAP: || PPP1CA || Protein phosphatase 1, catalytic subunit, alpha isoform ||	1	-0.6789	-1.8172	-0.6884	-1.9218	-0.944	-1.2771	-1.1458	-1.1203	0.376	-1.8261	-0.9567	-1.1839	-1.5162	-1.9172	-1.462	-1.2494	-1.3122	-0.0385	-1.2169	-1.9441	-1.2263	-1.3397	-0.8916	-2.1031	-0.868	-1.4522	-0.8725	-2.0922	-1.0898	-0.9532	-0.5739	-1.1248	-0.4521	-1.9166	-1.0485	-1.7114	-0.8901	-1.8523	-1.7034	-1.5077	-1.5347	-1.4255	-1.0939	-2.0024	-1.596	-1.3314	-1.1603
WID:184241	WID:184241 || IMAGE:130541 || MAP:17q23 || PECAM1 || Platelet/endothelial cell adhesion molecule (CD31 antigen) ||	1	-3.0883	-3.7507	-4.0954	-2.7983	-3.9295	-3.4995	-3.2962	-2.8339	-2.8741	-2.1967	-3.0516	-3.1586	-2.8535	-2.9063	-3.9201	-3.4775	-4.0228	-1.8119	-3.0536	-3.1232	-3.0704	-2.8056	-3.2712	-2.8267	-3.603	-3.9481	-4.7907	-2.3251	-3.9689	-4.3481	-3.3111	-3.0656	-2.4112	-2.6	-3.8794	-2.2935	-2.7877	-3.2417	-3.8502	-3.2674	-2.9964	-4.3832	-2.8127	-2.999	-3.7801	-2.8077	-3.3492
WID:184337	WID:184337 || IMAGE:77636 || MAP:5q13.1-q || BHMT || Betaine-homocysteine methyltransferase ||	1	0.6066	0.7984	0.5576	0.6334	0.8443	0.8087	0.785	0.7268	2.0129	1.9294	0.3854	0.5141	0.9862	0.2762	0.6831	0.8517	0.4157	2.0597	1.107	0.6044	0.9469	0.8605	0.6708	-1.9277	0.6494	0.4033	0.066	1.8948	0.1877	0.1574	1.0424	0.2803	0.5517	0.4504	0.3664	0.4184	1.3946	1.0108	0.3229	0.2682	0.5123	0.0456	0.7955	0.7539	0.2973	0.5703	0.7394
WID:184338	WID:184338 || IMAGE:85509 || MAP:19q13.2 || APOC4 || Apolipoprotein C-IV ||	1	0.6763	1.9168	0.3925	2.5839	0.7383	0.1455	0.8047	1.2749	2.0738	3.3137	0.4102	0.4181	0.8703	1.2837	1.0886	1.9046	0.7709	2.9726	1.8364	1.5861	1.1018	0.5077	1.2088	1.1384	0.7531	1.0731	1.3843	3.0471	0.0718	0.5714	1.5932	0.9833	0.1933	1.8929	0.3877	1.7578	1.8405	0.9694	1.0701	1.1508	0.7638	0.894	0.834	1.4377	0.9516	0.9904	0.9672
WID:184434	WID:184434 || IMAGE:292463 || MAP:13q22 || ERCC5 || Excision repair cross-complementing rodent repair deficiency, complementation group 5 (xeroderma pigmentosum, complementation group G (Cockayne syndrome)) ||	1	0.4467	0.1849	0.822	-0.2502	0.1802	0.673	0.0992	0.8155	-0.2371	-0.835	0.6718	0.4346	-0.3676	0.448	0.136	0.0749	0.5701	0.0201	0.8855	0.7341	0.5371	0.4352	0.3968	0.3153	0.3851	0.6403	0.7223	0.2108	0.1902	1.0392	0.2286	0.6296	0.4928	-0.5244	0.4781	0.1152	-0.3152	0.1347	0.5765	0.6758	-0.0957	0.8578	0.0483	0.4677	0.4618	0.1696	0.0542
WID:184339	WID:184339 || IMAGE:245422 || MAP:4p16.3 || ADD1 || Adducin 1 (alpha) ||	1	0.0046	-0.9863	-0.006	-0.1936	-0.1732	0.4642	-0.6315	0.4092	-0.172	-0.7499	0.4615	0.094	-0.6364	-0.3744	-0.4211	-0.2622	-0.0847	-0.3942	0.3192	0.0706	-0.0175	-0.0992	-0.2049	0.3729	-0.2429	0.3767	0.1929	0.0841	-0.2756	0.5053	-0.631	0.2081	-0.1951	-0.4777	-0.2338	-0.4793	0.257	-0.6273	-0.2119	0.0699	0.4667	0.3947	0.0229	-0.4974	0.4921	-0.371	-0.749
WID:184435	WID:184435 || IMAGE:196189 || MAP:18q23 || CYB5 || Cytochrome b-5 ||	1	0.5458	0.3843	0.6036	-0.6747	0.038	0.4275	-0.0548	0.5953	0.3616	-1.843	0.1156	0.2321	-1.1168	-0.2587	-0.2092	-0.04	0.2744	-0.091	0.3558	0.0303	0.4273	0.5591	0.2151	0.1351	-0.0284	0.3706	0.2759	-0.1715	0.0174	0.8071	0.5161	0.4517	0.3142	-1.6772	0.0779	0.7577	-0.242	0.1117	0.4929	0.6906	-0.4637	0.867	0.1013	0.5175	0.3842	-0.1622	-0.3767
WID:184340	WID:184340 || IMAGE:23831 || MAP: || ALDOC || Aldolase C, fructose-bisphosphate ||	1	-0.6026	-0.8766	-0.3887	-0.6969	-1.1029	-0.3562	-0.5849	-0.313	-0.2102	-1.5585	-0.8955	-0.2707	-0.9872	-0.8235	-0.5602	-0.7881	-0.589	-0.1808	-0.4065	-0.6171	-0.6209	-0.5303	-0.6366	-0.9698	-0.2834	-0.6185	0.005	-0.5277	-1.0036	-0.2581	-0.3717	-0.4856	-0.4511	-1.2876	-0.885	-0.1759	-0.4955	-0.5732	-0.5413	-0.4368	-0.8394	-0.3211	-0.6329	-0.9348	-0.5357	-0.8477	-1.1598
WID:184436	WID:184436 || IMAGE:149737 || MAP:9 || || Transcribed locus, strongly similar to XP_510404.1 PREDICTED: cytochrome P450, family 19 [Pan troglodytes] ||	1	0.5139	0.7388	-0.035	1.3748	0.2133	0.4392	0.4892	1.5583			0.9247	0.0752	0.6552	0.5336	1.0228	2.8553	0.4433	0.2541	1.5083	1.4307	1.6579	2.5638	0.936	1.2611	0.0391	1.3704	0.7627	1.6488	0.2837	-0.081		0.8125	0.6339	1.0265	0.9823	1.2639		0.6735	0.6971	0.2718	0.9304	1.218	0.9462	1.4013	1.021	0.8129	0.7689
WID:184341	WID:184341 || IMAGE:293859 || MAP:1p32.1 || FLJ10986 || Hypothetical protein FLJ10986 ||	1	-0.0292	-0.6631	0.0442	-0.0705	-0.5291	0.2419	-0.3947	0.0749	-0.0189	-0.5935	-0.7067	-0.1712	-0.8334	-0.6422	-0.3381	-0.5213	-0.0656	-0.5818	0.0082	-0.378	-0.8281	-0.3117	-0.5782	-0.4108	-0.034	-0.8434	-0.6151	0.0437	-0.8525	-0.1197	-0.4834	-0.4781	0.2775	-0.3866	-0.2675	-1.0152	0.1751	-0.3837	-0.7051	-0.5328	0.3518	-0.6433	-0.4	-0.8297	0.1477	-0.2288	-0.5164
WID:184437	WID:184437 || IMAGE:195712 || MAP: || CYP2C9 || cytochrome P450, family 2, subfamily C, polypeptide 9 ||	1	0.308	-1.0546	0.1534	0.796	0.1101	0.4504	-0.0162	0.5084	0.2434	0.0078		0.0069	-0.4405	-0.9355	-0.2639	0.3368	0.2435	0.2453	0.2859	0.0706	0.2002	0.0983	-0.0081	-0.3217	0.1572	-0.0194	0.1793	-0.057	-0.2906	0.3387	0.0278	-0.1045	0.233	0.0855	0.6136	-0.6117	0.2107	-0.0743	-0.1337	-0.2794	0.8763	0.0628	0.2352	-0.4711	-0.0847	0.4841	-0.1131
WID:184342	WID:184342 || IMAGE:809598 || MAP:6p21.3 || HLA-DQB1 || Major histocompatibility complex, class II, DQ beta 1 ||	1	-2.8721	-2.2224	-2.0996	-2.4494	-2.1289	-2.864	-3.0569	-1.5437	-2.3068	-2.4221	-1.1964	-1.9862	-2.0194	-2.2467	-3.104	-2.5989	-1.2125	-1.2203	-2.1977	-1.6609	-2.7078	-2.0354	-1.2816	-2.5861	-2.7211	-1.5774	-2.4808	-1.7812	-2.1727	-1.2807	-2.0016	-1.4181	-3.2575	-2.7369	-1.282	-2.0394	-1.9656	-2.012	-2.7815	-2.8884	-2.5722	-2.7238	-1.6124	-2.6429	-3.1476	-2.8833	-1.9381
WID:184438	WID:184438 || IMAGE:246619 || MAP: || CYP2C8 || cytochrome P450, family 2, subfamily C, polypeptide 8 ||	1	0.3416	0.3444	-0.0661	0.79	0.3605	0.5773	0.1055	1.0056	0.2632	0.858	0.8525	-0.1486	0.3837	0.7491	0.1354	1.0308	-0.1399	0.3863	1.5989	1.2247	0.721	0.7516	0.5059	1.1242	0.137	0.4516	0.8855	1.5944	0.161	0.4287		0.3681	0.0386	0.739	0.067	1.005	1.5202	0.1444	0.2511	0.5874	0.5331	0.8906	0.9947	0.2297	0.8268	0.3832	0.7842
WID:184343	WID:184343 || IMAGE:289337 || MAP: || IGHG3 || Immunoglobulin gamma 3 heavy chain constant region ||	1	-1.097	-1.4347	-0.7453	-0.3868	-1.3703	-1.0814	-1.6938	-1.1104	-0.4551	-0.9039	-0.1588	-0.8308	-1.0377	-1.6669	-1.5389	-1.6398	-0.6331	-0.2149	-0.7327	-0.9514	-1.3973	-1.0796	-0.5787	-1.8062	-1.4817	-1.1385	-0.6238	0.0625	-1.2459	0.0431	-1.0191	-0.7484	-1.2412	-0.4357	-1.1155	-0.9577	-1.3077	-1.4398	-0.8533	-0.8507	-1.6503	-1.4591	-0.7284	-1.8209	-0.9597	-0.9833	-1.2215
WID:184439	WID:184439 || IMAGE:85561 || MAP: || CYP2A6 || cytochrome P450, family 2, subfamily A, polypeptide 6 ||	1	0.5649	1.1851	0.0282	1.9155	0.0451	0.015	0.4772	0.9701	1.3508	2.1645	0.2314	0.1422	0.0419	0.7369	0.3057	1.1489	-0.1186	2.6156	0.9336	0.7029	0.4735	0.4208	0.1032	0.6289	0.4259	0.4054	0.4833	2.3997	-0.1951	0.0207	1.0421	0.2697	-0.1437	0.9974	-0.0842	1.2847	0.8332	0.9608	0.5645	0.521	0.544	0.5117	0.5099	1.1983	0.6909	0.6157	0.5098
WID:184344	WID:184344 || IMAGE:150702 || MAP: || HOXB5 || Homeo box B5 (2.1 protein) ||	1	-0.6926	-0.8736	-0.2691	-0.4362	-1.1233	-0.3509	-0.7935	-0.4017	0.0056	-1.0517	-0.618	-0.2611	-0.4387	-0.4797	-0.4543	-0.511	-0.1527	-0.1574	-0.7679	-0.4552	-0.4095	-0.3198	-0.4773	-0.7923	-0.4616	-0.497	-0.478	-0.0961	-0.8488	-0.0539	-0.492	-0.2435	-0.5664	-1.1829	-0.6847	-0.6874	-0.0717	-0.2348	-0.3864	-0.2138	-0.5769	-0.2003	-0.3902	-0.6273	-0.2355	-0.4391	-0.5114
WID:184440	WID:184440 || IMAGE:194949 || MAP:7q21-q22 || CYP3A7 || Cytochrome P450, family 3, subfamily A, polypeptide 7 ||	1	-0.1437	-1.1564	0.0979	-0.596	-0.3412	0.4378	-0.2237	0.6887	-0.2874	-1.1098	0.0664	0.8601	-0.9606	-0.9097	0.4654	0.4498	0.1723	-0.166	0.0896	-0.1412	0.0978	0.3466	0.0319	0.1349	-0.097	0.1414	0.2661	-0.0415	-0.2908	0.1213	0.2132	0.0827	0.3624	-0.5147	0.5717	-0.8812	-0.1374	-0.4722	0.2141	-0.399	0.1099	0.8753	0.1869	-0.4043	0.1439	0.1262	0.0138
WID:184345	WID:184345 || IMAGE:897497 || MAP: || HOXA9 || Homeo box A9 ||	1	-1.1979	-1.638	-0.4132	-1.0173	-1.7784	-0.9824	-0.9229	-0.6139	-0.3181	-1.8647	-1.6678	-0.5121	-0.8995	-1.0504	-0.6236	-0.775	-0.0003	-0.6101	-0.8009	-0.6903	-0.8024	-0.416	-0.6651	-1.0951	-0.4062	-0.8033	-0.9217	-1.4152	-0.9314	-0.4413	-0.836	-0.7528	-0.5982	-1.0058	-0.7436	-1.2389	-0.2497	-0.5217	-0.7548	-0.653	-0.6335	-0.6336	-0.7256	-1.1518	-0.868	-0.9821	-0.8107
WID:184441	WID:184441 || IMAGE:810321 || MAP:11p15.5 || CARS || Cysteinyl-tRNA synthetase ||	1	-0.1277	-1.4056	0.6924	-1.8908	0.3559	1.1491	0.2369	0.8932	-0.2006	-1.5334	0.5641	1.4966	-0.7121	-0.7319	0.8676	0.6153	0.8245	0.7276	0.4746	0.1926	0.6826	0.8335	0.3785	0.3955	0.0995	0.4808	0.8142	-1.4342	0.5615	1.2227	1.0278	0.7987	1.186	-1.6827	1.4094	-0.1089	0.0045	0.5586	0.8931	0.3981	0.2317	1.4995	0.6479	0.2574	0.5	0.4459	0.7989
WID:184346	WID:184346 || IMAGE:812246 || MAP:21q22.1 || HLCS || Holocarboxylase synthetase (biotin-(proprionyl-Coenzyme A-carboxylase (ATP-hydrolysing)) ligase) ||	1	-0.1589	-0.1378	0.0093	1.0405	0.1953	0.2774	-0.7135	0.3881	-0.2481	-0.3919	0.3934	-0.2285	-0.5902	0.0265	-0.208	-0.1114	0.0749	-0.1175	0.0659	-0.2412	-0.1942	-0.0233	-0.0462	0.5089	0.0269	0.0424	0.056	0.8353	0.0768	0.5631	-0.1815	0.313	-0.3982	-0.0318	0.0215	0.7213	-0.3657	0.2673	-0.0916	0.1891	0.3274	0.4188	-0.1375	-0.3214	0.116	0.0338	-0.4698
WID:184442	WID:184442 || IMAGE:823562 || MAP:5q22-q23 || CDO1 || Cysteine dioxygenase, type I ||	1	0.4686	0.9685	0.6215	0.5198	0.876	0.6822	0.2773	1.0188	0.2456		0.9383	-0.2808	0.7878	0.7805	0.4822	0.855	-0.0471	0.7166	1.3684	1.3102	1.2681	0.5392	0.714	1.1027	0.2686	0.6775	1.0788	1.3857	0.6375	0.4822	-0.1712	0.492	0.2676	0.9497	0.5148	0.872	1.2894	-0.0669	0.7558	0.7843	0.7576	1.0631	0.527	0.7245	0.7741	0.3145	0.7584
WID:184347	WID:184347 || IMAGE:212649 || MAP:3q27 || HRG || Histidine-rich glycoprotein ||	1	0.5326	0.9331	-0.0048	1.0473	0.4927	0.6038	0.3069	1.0328			0.5713	0.1136	1.1941	1.0552	0.6728		0.4744	1.4017	1.731	1.5246	1.0757	1.3922	0.6237	1.3567	0.5555	0.3124	0.6971	1.6313	0.4962	0.5388		0.5977	0.0853	0.9252	0.1897	1.4583	1.6888	1.1214	1.0005	1.0331	0.5282	0.8562	0.9589	1.438	0.8338	0.5505	1.2291
WID:184443	WID:184443 || IMAGE:126795 || MAP:1p31.1 || CTH || Cystathionase (cystathionine gamma-lyase) ||	1	0.5838	0.804	0.0975	1.0489	-0.0159	0.4976	0.2808	0.8471	1.1216	1.3187	0.2649	-0.1584	0.629	1.1308	0.6362	0.3145	-0.0773		0.9504	0.7262	0.7709	0.4716	-0.2731	0.7852	0.3326	0.4516	0.4584	1.6061	-0.1859	0.4677	0.0467	0.3065	0.1542	0.6299	-0.1807	1.2626	0.3494	0.7166	0.9112	0.7726	0.3707	0.9963	0.685	1.6288	0.6515	0.5835	0.1646
WID:184348	WID:184348 || IMAGE:171936 || MAP:1p35-p34 || HPCA || Hippocalcin ||	1	0.5167	-0.103	0.5058	-1.0671	0.1222	0.5757	-0.3177	0.4029	0.294	-1.1236	0.2481	0.4404	-0.2387	-0.3717	-0.1293	-0.2899	0.1052	-0.1386	-0.1882	0.2013	0.1953	0.4893	0.1655	-0.2943	-0.155	0.8554	0.1824	-0.0339	0.3926	0.4896	0.0509	0.3556	0.2583	-0.9129	0.3267	-0.943	-0.0658	-0.1081	-0.2412	-0.1715	-0.2485	0.3785	0.0053	-0.3558	-0.3104	-0.1526	-0.4054
WID:184444	WID:184444 || IMAGE:214572 || MAP:7q21-q22 || CDK6 || Cyclin-dependent kinase 6 ||	1	0.312	-0.093	0.2061	0.494	0.1566	0.6213	0.1841	1.0698	0.0751	0.5538	0.2109	0.6303	-0.0217	0.3458	0.9491	1.0229	0.4472	-0.3234	0.5806	0.5368	0.2939	0.5948	-0.0802	0.4188	0.575	1.3296	0.993	1.2449	0.4591	0.4167	0.8302	0.7784	0.9695	0.7082	1.3796	-0.0114		-0.2411	0.1784	0.0868	0.6831	1.2213	0.0823	0.3438	0.5775	0.4392	0.6473
WID:184349	WID:184349 || IMAGE:363103 || MAP:4q31 || HMGB2 || High-mobility group box 2 ||	1	-0.4377	-2.301	-0.0179	-2.9318	-0.5544	-0.335	-0.9912	-0.491	-1.7111	-2.3189	-0.5198	0.3739	0.0388	-1.9835	-1.4732	-1.9173	-0.8438	-2.0035	-0.9314	-1.5115	-1.3774	-1.3144	-0.7371	-1.3162	-0.7367	-0.2993	-0.8736	-2.0579	-0.3045	0.0856	-0.2455	-0.4537	-0.428	-2.3568	-0.2491	0.5966	-1.0286	-1.4466	-1.9416	-1.3123	-1.9636	-0.9422	-0.9645	-2.2719	-1.6587	-2.0809	-0.5414
WID:184445	WID:184445 || IMAGE:249688 || MAP:12p13 || CCND2 || Cyclin D2 ||	1	0.8454		1.3353	-0.1968	0.6856	1.6163	-0.1448	1.3041	0.8323	1.3783	0.9108	0.9667	0.8957	-0.0105	1.2062	1.7052	1.7769	0.9232	0.8755	0.8366	0.5005	1.051	0.7605	0.4452	1.0236	1.8071	1.6696	1.336	2.4054	2.9809	1.9813	2.1003	1.3131	0.6228	2.6163	1.0447	1.1714	1.2358	1.0384	2.3856	0.1601	2.2379	0.6152	0.7685	0.5105	0.8459	1.2844
WID:184530	WID:184530 || IMAGE:122159 || MAP:2q31 || COL3A1 || Collagen, type III, alpha 1 (Ehlers-Danlos syndrome type IV, autosomal dominant) ||	1	0.3147	1.5034	0.2496	1.3534	0.6962	0.1674	0.2982	1.0895			0.626	0.3656	1.6374	1.1124	0.6786		0.9766	1.8211	1.6577	1.5265	1.3753	1.0045	1.3404	1.2845	0.297	0.5784	0.931	1.6664	0.8322	0.8135		0.8404	-0.003	0.8504	0.2832	1.4679	1.4055	1.7186	0.9964	0.8803	0.513	0.7985	1.4005	1.4038	0.7574	0.6712	1.1962
WID:184626	WID:184626 || IMAGE:81417 || MAP:14q11.1 || RNASE4 || Ribonuclease, RNase A family, 4 ||	1	-0.5163	0.6873	-0.7044	0.6109	-0.485	-0.6817	0.0231	-1.0544	-0.0928	0.0392	-0.3315	-1.4325	0.1939	0.3426	0.4745	-0.4627	-0.547	1.0983	0.0527	-1.3894	-0.9764	-1.8857	-0.23	-1.2883	-0.1431	-1.157	-0.1763	1.4682	-0.6188	-0.8089	-0.0668	-1.3863	-0.9607	0.4831	-1.7923	-0.7051	-1.0024	0.2112	0.1329	-0.5267	-0.4172	-0.5131	-0.4549	0.1394	0.342	-0.1525	-0.758
WID:184531	WID:184531 || IMAGE:771308 || MAP:11q13 || ALDH3B2 || Aldehyde dehydrogenase 3 family, member B2 ||	1	0.1991	-0.5316	-0.1656	1.2801	0.1871	0.1254	-0.5359	0.7725	-0.135	0.7131	0.0524	-0.2946	-0.3782	0.0686	-0.3176	0.0282	-0.1215	0.4795	0.5324	-0.2087	-0.1233	-0.2258	-0.2058	0.4895	0.1344	-0.2595	0.1398	1.3649	0.1397	-0.0214	-0.3415	-0.246	-0.4804	0.9686	-0.3562	-0.012	0.2762	-0.0658	0.4827	-0.3374	0.5759	0.234	-0.0407	-1.1406	0.3007	0.615	-0.087
WID:184627	WID:184627 || IMAGE:841384 || MAP:6p21.3 || DDR1 || Discoidin domain receptor family, member 1 ||	1	-0.8664	-0.9822	-0.6157	-0.4947	-1.1183	-1.0069	-1.3304	-1.081	-0.491	-1.2491	-0.9392	-0.7145	-1.0728	-1.2815	-0.7795	-1.0334	-0.4208	0.2931	-0.7155	-0.6444	-0.9403	-1.2748	-0.8434	-1.459	-0.9107	-0.6331	-0.5546	-0.2504	-0.9247	-0.3562	-0.6947	-0.879	-1.2089	-0.9093	-0.7586	-1.6481	-0.947	-0.8114	-0.9156	-0.724	-1.2669	-0.9446	-0.7881	-0.935	-1.0534	-1.1194	-0.787
WID:184532	WID:184532 || IMAGE:36387 || MAP:1q23.1 || ALDH9A1 || Aldehyde dehydrogenase 9 family, member A1 ||	1	-0.2774	-1.2247	0.2402	-1.304	-0.5016	-0.0789	-0.6159	0.0082	-0.7085	-1.7159	-0.228	0.4286	-1.0618	-0.5205	-0.726	-0.4511	-0.022	-0.2417	-0.509	-0.3257	-0.2231	-0.1759	-0.3239	-0.2159	-0.3816	0.1751	-0.2304	-1.3675	0.3536	0.3717	-0.8507	-0.0083	-0.0269	-1.9726	0.1004	-1.3245	-0.5288	-0.6475	-0.7423	-0.2573	-0.865	-0.2577	-0.5815	-0.941	-0.7307	-0.5492	-0.5867
WID:184628	WID:184628 || IMAGE:809394 || MAP:12p12 || RECQL || RecQ protein-like (DNA helicase Q1-like) ||	1	0.2598	-0.02	0.4994	-0.818	0.4062	0.5626	0.174	0.3061	0.2636	0.3176	0.0442	0.7647	-0.6596	-0.65	0.0908	0.5754	0.7469	0.5435	-0.313	-0.1582	0.5711	0.2712	0.4488	0.1646	0.3534	0.7985	0.4515	0.3338	0.8453	0.9649	0.1621	0.2293	0.4005	-0.036	0.601	0.5469	0.2851	0.233	0.4404	0.5178	0.4235	1.1863	0.1935	0.1998	0.3892	0.2696	0.3188
WID:184533	WID:184533 || IMAGE:813711 || MAP:4q21-q25 || ADH5 || Alcohol dehydrogenase 5 (class III), chi polypeptide ||	1	-0.1571	-0.528	0.5219	-1.3933	0.0407	-0.043	-0.0432	-0.0103	-0.1994	-0.4218	-0.3761	0.0076	-0.9169	-0.0817	-0.2098	-0.5889	0.0961	-0.3282	-0.5102	-0.9232	-0.2328	-0.5172	-0.4712	-0.4726	-0.0572	-0.131	-0.0374	0.1416	-0.0381	0.1504	-0.4929	-0.3665	0.1853	0.0512	-0.061	-1.2277	-0.462	-0.4467	-0.7135	-0.397	0.2776	-0.1242	-0.2797	-0.5694	0.1807	-0.137	-0.2508
WID:184629	WID:184629 || IMAGE:827132 || MAP: || RAC2 || ras-related C3 botulinum toxin substrate 2 (rho family, small GTP binding protein Rac2) ||	1	-1.5939	-2.9508	-1.3531	-3.3312	-1.372	-1.2719	-1.6778	-1.1985	-1.9023	-2.4214	-1.6662	-0.4569	-2.1461	-2.9692	-1.3673	-1.7195	-1.1568	-1.903	-1.4105	-2.0767	-1.4314	-1.7201	-1.6303	-2.0485	-0.9781	-1.2606	-0.546	-2.3049	-1.1893	-0.5388	-0.7582	-1.2743	-0.6298	-2.6543	-0.8828	-1.7056	-1.8142	-2.2104	-1.8472	-1.9329	-1.6718	-1.0974	-1.3523	-2.2486	-1.5876	-2.2372	-1.0443
WID:184534	WID:184534 || IMAGE:307231 || MAP:4q21-q23 || ADH1B || Alcohol dehydrogenase IB (class I), beta polypeptide ||	1	0.1248	0.8637	0.0911	0.7667	0.8055	0.2523	0.0231	0.8161	-0.1468	1.1911	0.5851	0.2353	1.1818	0.7039	0.4395	0.3794	0.5476	0.9963	0.7236	0.6019	0.7543	0.5176	1.019	0.891	0.0387	0.5182	0.5466	0.9982	0.7146	0.7478	-0.106	0.5758	0.091	0.6318	0.3387	1.0198	0.5392	0.9508	0.6351	0.6254	0.1248	0.6725	0.9378	0.865	0.4839	0.4883	0.7694
WID:184630	WID:184630 || IMAGE:740554 || MAP:11q23 || RDX || Radixin ||	1	0.4276	1.0538	0.5675	0.592	0.79	0.4389	0.2776	0.9061	1.1417	1.8421	0.6465	0.5222	1.6596	1.0423	0.7477	1.3023	1.2695	1.9792	2.1128	1.8185	1.3549	1.3554	1.5944	1.426	0.0916	0.9223	0.845	0.9243	1.0251	1.0375	0.8049	0.9576	0.3413	0.4956	1.0439	1.3794	1.7607	1.7542	1.029	1.2514	0.4756	1.0633	1.562	1.5029	0.8688	0.6383	1.3252
WID:184535	WID:184535 || IMAGE:247117 || MAP:2q36-q37 || AGXT || Alanine-glyoxylate aminotransferase (oxalosis I; hyperoxaluria I; glycolicaciduria; serine-pyruvate aminotransferase) ||	1	0.1963	-0.6644	-0.3239	1.1713	0.1781	0.033	-0.5578	0.4894	-0.1063	-0.8385	0.111	-0.1643	-0.3818	-0.304	-0.3678	-0.6635	-0.2383	0.4543	-0.3396	-0.1953	-0.3056	-0.4352	0.0737	0.0751	-0.4372	0.0965	-0.1574	0.1997	0.0717	-0.1086	-0.3842	-0.1528	-0.3346	0.4941	-0.4747	-0.4185	-0.44	-0.1302	-0.0243	-0.3302	0.1332	0.0284	-0.1806	-1.1707	0.1907	0.5119	-0.5789
WID:184631	WID:184631 || IMAGE:509484 || MAP:6p21.3 || RDBP || RD RNA binding protein ||	1	-0.5595	-0.8021	-0.3247	-1.2842	-0.8514	0.0104	-1.1148	-0.4994	0.5936	-1.2349	-0.7904	0.5307	-2.1983	-0.8264	0.354	-0.5004	0.1087	-0.1087	-0.8717	-0.7073	0.0403	-0.3597	-0.6387	-0.5554	-0.7272	-0.6797	-0.2305	-0.5778	-0.3733	0.4199	-0.959	-0.5486	0.0182	-1.3609	-0.4201	-2.1578	-0.2794	-0.1551	0.137	-0.5228	-0.4911	0.1877	-0.1735	-0.3932	0.0125	-0.5655	0.0503
WID:184536	WID:184536 || IMAGE:166199 || MAP:11q13 || ADRBK1 || Adrenergic, beta, receptor kinase 1 ||	1	-0.1392	-0.5477	-0.046	-1.533	-0.0807	-0.188	-0.1707	-0.1579	-0.42	-0.8711	-0.3316	0.1804	-0.6301	-0.4413	-0.1417	-0.2526	-0.3771	-0.1447	-0.3367	-0.6329	-0.1049	-0.2193	-0.2552	-0.5267	0.0168	-0.0908	0.3987	-0.7387	-0.0575	-0.0874	0.2321	-0.1952	-0.0401	-1.3001	-0.1152	-0.744	-0.076	-0.3473	-0.4261	-0.5336	-0.6866	-0.464	-0.1457	-0.2116	-0.1202	-0.4212	-0.2993
WID:184632	WID:184632 || IMAGE:108815 || MAP:3q22 || RYK || RYK receptor-like tyrosine kinase ||	1	0.3206	-0.0992	0.4971	-0.499	-0.1492	0.2802	0.1564	0.3363	0.1663	0.7367	0.2766	0.5096	-0.3687	-0.209	-0.4659	-0.21	0.4271	0.4867	-0.1624	0.2668	0.4748	0.413	0.5623	0.5685	0.0515	0.2728	0.0037	1.0594	0.893	0.4301	-0.4898	0.1657	0.5187	0.2444	0.6569	-0.0122	0.3949	0.0655	-0.0598	0.0435	0.4117	0.0424	-0.0597	-0.4794	0.175	0.3504	0.4669
WID:184537	WID:184537 || IMAGE:813280 || MAP:22q13.1 || ADSL || Adenylosuccinate lyase ||	1	-0.4043	-1.0377	-0.0318	-2.1774	-0.4246	-0.529	-0.4114	-0.5709	-0.5317	-1.4472	-1.3158	-0.4858	-1.1871	-0.5801	-0.2022	-0.2347	-0.1219	-0.9795	-0.3348	-1.1947	-0.5903	-0.7272	-1.0276	-0.9709	-0.1578	-0.4529	0.2416	-1.0365	-0.0407	-0.116	-0.1745	-0.6501	-0.2287	-0.9221	-0.8397	-1.3566	-0.5952	-0.6419	-0.4945	-0.5032	-0.4609	-0.3028	-0.6112	-1.3516	-0.6187	-0.7647	-0.9522
WID:184633	WID:184633 || IMAGE:704905 || MAP: || RAP1A || Krev-1=RAP-1A ||	1	-0.6976	-3.139	0.3945	-3.8915	-0.167	0.3701	-1.8964	0.2662	-1.3545	-3.3694	0.16	0.9118	-0.9882	-1.5788	-0.0506	-0.7258	0.5413	-2.3127	-1.7078	-0.0692	0.4132	-0.0677	0.171	-0.3581	-1.4269	0.4263	-0.1283	-2.8417	0.4332	0.753	-1.7788	0.5174	0.9713	-3.2372	0.8142	-0.2878	-0.5901	-0.5847	-0.4683	0.11	-0.4811	0.4056	-0.4583	-0.844	-0.2663	-1.194	1.0389
WID:184538	WID:184538 || IMAGE:124127 || MAP:11p15 || AMPD3 || Adenosine monophosphate deaminase (isoform E) ||	1	0.6219	-0.4275	0.3275	-1.6403	0.3915	-0.0627	-0.5835	0.7531	-0.9185	-0.5493	0.1775	0.2229	0.4369	-0.4151	-0.184	-0.5766	0.6245	-1.2699	-0.2011	-0.1716	-0.1081	-0.4637	0.4623	-0.5987	-0.2346	0.3847	0.1449	-0.7929	0.7395	0.2553	-0.6623	0.488	-0.2936	-1.2481	0.0217	-1.4968	0.239	-0.1297	-0.2411	-0.3592	-0.7735	-0.2299	0.6052	-0.0517	-0.7006	-1.0499	0.3711
WID:184634	WID:184634 || IMAGE:79520 || MAP:8q12.1 || RAB2 || RAB2, member RAS oncogene family ||	1	0.1357	0.2894	0.5973	-0.5732	0.5373	0.4078	-0.0216	0.3354	1.3214	-0.8005	0.5108	0.7801	-0.0478	0.3716	0.3959	0.1051	0.273	0.9311	-0.0802	-0.2933	0.1517	0.12	0.4682	-0.1222	-0.2409	0.8695	0.9401	0.4417	0.956	0.9999	0.2767	0.8929	0.2938	-0.3956	0.7458	-0.0691	-0.044	0.6758	0.2384	0.2034	-0.4969	0.2746	0.3458	0.2207	0.1578	-0.1441	0.2346
WID:184539	WID:184539 || IMAGE:128243 || MAP:10q22 || ADK || Adenosine kinase ||	1	-0.107	0.0384	-0.5423	-0.4834	-0.0778	-0.0838	-0.6791	-0.5286	-0.4552	-0.912	-0.1908	-0.8239	-0.5466	-0.1966	-0.6675	-0.9496	-0.5511	-0.2736	-0.4746	-0.7497	-0.5181	-0.7457	-0.4731	-0.5616	-0.2813	-0.3779	-0.2621	0.1048	-0.219	-0.1901	-0.498	-0.6789	-0.3821	0.0716	-0.9375	-0.7059	-0.6453	-0.0009	-0.4794	-0.5049	-0.6649	-0.2551	-0.2001	-0.7026	-0.1387	-0.1691	-0.8936
WID:184635	WID:184635 || IMAGE:824024 || MAP:6pter-q1 || NQO2 || NAD(P)H dehydrogenase, quinone 2 ||	1	-0.5533	-0.5613	-1.2822	-0.9875	-0.43	-0.4531	-0.9016	-0.8996	-0.8478	-1.0218	-0.5692	-0.4984	-0.987	-1.7566	-1.4913	-0.9813	-0.3212	-0.3792	-0.2789	-1.5429	-1.4659	-1.599	-0.8147	-1.2145	-0.7774	-1.1225	-0.7727	-0.7477	-0.5239	-0.5327	-0.8851	-1.093	-1.153	-0.791	-0.9328	-1.0308	-1.1519	-1.6315	-1.0193	-0.83	-0.4618	-0.7025	-0.8689	-0.3608	-1.0315	-0.6536	-0.704
WID:184540	WID:184540 || IMAGE:812083 || MAP:5q21-q22 || APC || Adenomatosis polyposis coli ||	1	0.1694	0.0833	1.3522	-1.9674	-0.2912	0.5362	-0.3384	0.667	-0.4564	-0.2494	0.2421	0.8475	-0.7479	0.6531	0.1507	-0.3554	0.5557	0.1155	-0.7254	0.0449	0.4948	0.5426	0.3196	0.1389	-0.4844	0.67	0.0901	-0.7431	0.6878	1.0589	-0.1353	0.6084	0.6185	-1.4328	0.318	-0.6982	0.2485	0.3802	0.0172	0.4575	-0.4295	0.0937	0.0316	0.7094	0.1948	-0.0782	0.1608
WID:184636	WID:184636 || IMAGE:826077 || MAP:3p21.1-p || PDHB || Pyruvate dehydrogenase (lipoamide) beta ||	1	-0.3558	-0.4271	-0.0355	-2.5259	-0.1081	-0.0912	-0.6705	-0.0963	-0.8454	-0.89	-0.3768	0.3801	-1.4965	-1.0233	-0.4922	-0.5888	-0.3812	-0.8153	-0.7105	-0.8593	-0.1454	-0.4786	-0.7551	-0.6278	-0.6443	-0.2059	0.0184	-1.3091	0.051	-0.0853	-0.073	-0.3078	-0.0657	-1.5392	-0.1015	-0.605	-0.7837	-1.1388	-0.9197	-0.6281	-0.9114	-0.375	-0.5758	-1.1128	-0.6721	-0.772	-0.7215
WID:184541	WID:184541 || IMAGE:243100 || MAP:10q25-q2 || ACADSB || Acyl-Coenzyme A dehydrogenase, short/branched chain ||	1	0.2802	-0.2445	0.5874	-0.2335	0.2712	0.1594	0.155	0.3063	0.7935		-0.1087	0.3492	0.7402	0.5801	0.5366	0.6485	0.9065	0.9553	0.7678	0.7658	1.628	0.6718	0.5642	1.3182	0.1234	0.4814	0.4776	0.9637	0.3054	-0.1208	0.3448	-0.0869	0.7588	0.6301	0.1038	1.1826	1.5734	0.4772	0.1967	0.672	0.8099	0.3496	0.9664	0.3224	0.5021	0.4412	1.1037
WID:184637	WID:184637 || IMAGE:80374 || MAP:Xp22.2-p || PDHA1 || Pyruvate dehydrogenase (lipoamide) alpha 1 ||	1	0.0723	-0.0846	0.2835	-0.2037	0.2408	-0.1988	0.5867	0.1316	1.0183	0.7584	-0.4243	0.2349	0.3536	-0.1699	0.3952	0.2996	0.2285	0.5512	0.3373	-0.2377	0.0515	0.2246	-0.1517	-0.8436	0.6631	0.2699	0.6597	1.0272	0.2338	0.3434	0.7484	0.0948	0.1829	0.3583	0.2687	-0.3687	0.3845	0.3684	-0.0552	-0.1516	0.199	-0.073	0.0289	-0.046	0.0867	0.018	0.2077
WID:184350	WID:184350 || IMAGE:129506 || MAP:11q12 || SSRP1 || Structure specific recognition protein 1 ||	1	0.1963	0.8878	-0.0223	0.5728	0.377	0.0718	-0.1737	0.3954	-0.4108	0.6592	0.2081	-0.1499	0.547	0.6334	0.0548	-0.0994	0.3362	0.0161	0.3566	0.2493	0.222	-0.2346	-0.0155	0.8497	-0.1651	0.1051	-0.0777	0.8566	0.476	0.3106	-0.4254	0.1198	0.113	0.1237	0.0134	0.4888	-0.1867	0.1852	0.3794	0.2342	0.1056	0.4465	0.2359	-0.052	0.2281	0.3999	-0.052
WID:184446	WID:184446 || IMAGE:36374 || MAP:5q12 || CCNB1 || Cyclin B1 ||	1	0.0772	0.4752	0.0846	0.356	0.4322	0.0709	-0.1965	0.4256	-0.0983	0.1015	0.3711	0.4141	0.3023	0.0937	0.3578	0.542	0.1157	0.6754	0.3634	0.5217	0.4491	0.3413	0.2579	1.0874	0.0462	0.318	0.1058	0.6704	0.4013	0.255	-0.0412	0.3785	0.346	0.028	0.2684	0.6667	0.5632	0.4623	0.2552	0.2151	0.4042	0.5492	0.2028	0.825	0.1674	0.3744	0.4361
WID:184351	WID:184351 || IMAGE:23185 || MAP: || TNC || hexabrachion (tenascin C, cytotactin) ||	1	-0.4028	-0.7591	-0.1569	-1.1194	-0.7255	-0.1593	-0.8316	-0.306	-0.6024	-1.6235	-0.5404	-0.3372	-0.3398	-1.2863	-0.0627	-0.689	-0.3909	-0.647	-0.6979	-0.6351	-0.5484	-0.1861	-0.6671		-0.6219	-0.1128	-0.1197	-1.9158	-0.2374	-0.0748	-0.6274	-0.401	-0.3585	-1.7187	-0.4254	-0.664	-0.6775	-0.8506	-0.1893	-0.2811	-0.7173	-0.4091	-0.2721	-0.8481	-0.681	-0.5135	-0.5041
WID:184447	WID:184447 || IMAGE:220096 || MAP:16q13 || CNGB1 || Cyclic nucleotide gated channel beta 1 ||	1	0.3574	1.0589	-0.1847	0.0256	0.2373	0.1149	-0.0444	0.0374	0.1505	0.3297	0.0102	0.1008	0.4787	0.7199	-0.0987	-0.0678	0.1044	0.6941	0.8017	0.2118	0.3313	0.2306	0.4252	0.4642	-0.0629	0.2145	-0.2026	0.8361	0.3687	0.2995	-0.3462	-0.0744	0.0096	-0.0368	0.0344	0.1804	0.2895	-0.0341	-0.0336	0.203	0.2749	0.1741	0.2332	1.3913	0.1351	0.0837	0.251
WID:184352	WID:184352 || IMAGE:327350 || MAP:7p15 || HNRPA2B1 || Heterogeneous nuclear ribonucleoprotein A2/B1 ||	1	-0.0943	-1.1503	0.4603	-2.2152	-0.6688	0.2535	-0.4766	0.1298	-0.4857	-2.0922	-0.4881	0.0686	-0.878	-1.4042	0.1993	-0.5554	-0.0604	-0.7826	-0.5046	-0.8342	-0.4821	-0.1603	-0.6139	-1.1296	-0.3547	0.3427	0.6262	-2.3379	0.3642	0.2454	-0.2223	-0.0784	0.2345	-2.569	-0.2997	-0.723	-0.5571	-0.6929	0.006	0	-0.6503	0.0208	-0.5436	-1.0984	-0.8678	-0.5609	-0.4799
WID:184448	WID:184448 || IMAGE:28475 || MAP:1p31-p22 || CRYZ || Crystallin, zeta (quinone reductase) ||	1	0.0792	-0.7183	-0.1809	-1.2045	0.1316	0.0691	-0.4545	-0.1632	-0.4183	0.2566	-0.0272	0.1126	-0.5742	-0.8427	-0.6067	-0.8887	0.2036	-0.2521	-0.8487	-0.509	-0.179	-0.3002	0.1309	-0.3016	-0.4791	-0.021	-0.4839	-0.62	0.1795	0.374	-0.5037	-0.3726	0.1169	-0.4028	0.1964	-0.7075	0.1444	-0.6435	-1.0146	-0.3827	-0.0557	-0.1277	-0.2097	-0.4996	-0.7264	-0.1472	-0.0224
WID:184353	WID:184353 || IMAGE:767828 || MAP:10q23.1- || HPS1 || Hermansky-Pudlak syndrome 1 ||	1	-1.0309	-2.3997	-0.7312	-1.8738	-0.7539	-0.8673	-1.1213	-0.8377	-0.9274	-1.2464	-1.283	0.1378	-1.2851	-2.2417	-1.3183	-1.6861	-1.1986	-1.2541	-0.7207	-1.9878	-1.0003	-1.6288	-1.8288	-1.2257	-0.8734	-0.7371	-0.3592	-1.2034	-1.0155	-0.5481	-0.6905	-0.9367	-0.6204	-1.2411	-1.0165	-2.0353	-1.4948	-2.1024	-2.0465	-1.5853	-1.353	-1.1333	-1.1888	-2.4371	-1.4978	-1.6386	-1.3479
WID:184449	WID:184449 || IMAGE:42373 || MAP:16p13.11 || CRYM || Crystallin, mu ||	1	-0.418	-1.3189	0.0186	-0.0192	0.049	-0.4708	0.0109	0.0396	0.3478		-0.6073	-0.2883	-0.0786	-0.0888	-0.1587	-0.249	0.188	0.1067	-0.096	-0.0921	-0.2097	-0.0649	0.0242		-0.3864	0.3027	-0.1671	-0.8745	0.1216	0.0093	0.1936	-0.3279	0.078	0.6097	0.0099	-0.13		0.3993	-0.3911	-0.3167	0.054	-0.1546	-0.0169	-0.1265	-0.4377	0.0415	0.3291
WID:184354	WID:184354 || IMAGE:296587 || MAP:17q22 || HLF || Hepatic leukemia factor ||	1	-0.6674	-0.0075	-0.3303	-0.8048	-0.0908	-0.2602	-0.9279	-0.4534	-0.9152	-0.7989	-0.4555	-0.3895	-0.1523	-0.0357	-0.554	-0.852	-0.0394	-0.6089	-0.3123	-0.545	-0.2407	-0.9902	-0.3039	-0.3323	-0.7362	-0.4145	-0.4754	-0.8635	0.3877	0.3143	-0.5799	-0.1899	-0.9726	-0.4303	-0.3995	-0.2065	-0.5923	-0.5966	-0.2554	-0.2852	-0.7107	-0.1177	-0.2423	-0.2703	-0.8454	-0.2202	-0.2754
WID:184450	WID:184450 || IMAGE:240518 || MAP:14q32.1 || SERPINA6 || Serpin peptidase inhibitor, clade A (alpha-1 antiproteinase, antitrypsin), member 6 ||	1	0.2799	1.2604	-0.0862	0.613	0.7075	0.0412	0.0218	0.6342	0.7561		0.3363	0.154	1.0011	0.6476	0.5732	0.7641	0.4656	2.0192	0.4817	0.9302	0.8602	0.812	0.5567	1.0321	-0.1683	0.2766	0.2737		0.5224	0.3406	0.211	0.2879	0.3675	0.5842	0.2177	0.836	1.1067	1.3702	0.6911	0.6072	0.298	0.5868	1.2914	1.1562	0.4833	0.7035	0.7792
WID:184355	WID:184355 || IMAGE:811827 || MAP:5q33.1 || NDST1 || N-deacetylase/N-sulfotransferase (heparan glucosaminyl) 1 ||	1	0.0095	-0.0074	-0.2375		0.2325	0.082	-0.5224	0.0727	-0.493	-0.553	-0.082	-0.0371	-0.3101	-0.3568	-0.6853	-0.7461	-0.4199	-0.0585	-0.2904	-0.5221	-0.5993	-0.2094	-0.452	0.0318	-0.6016	-0.2817	-0.6471	-0.3585	-0.0276	-0.1936	-0.5261	-0.2851	-0.182	0.5048	-0.3229	-0.2242	-0.5513	-0.4218	-0.3212	-0.3905	-0.0464	-0.2641	-0.01	-0.4878	-0.4836	0.1281	-0.3339
WID:184451	WID:184451 || IMAGE:247816 || MAP:9q33-q34 || C5 || Complement component 5 ||	1	0.5709		-0.1887	0.4996	0.5647	0.1023	0.2734	0.7548	1.3279	0.9469	0.3979	0.3974	1.5911	1.6378	1.475	2.2917	0.5964	2.5129	2.3207	2.0502	1.8365	1.8408	1.6794	1.693	-0.0486	0.935	0.5097		0.4399	0.1153	0.9879	0.9512	0.544	0.3748	0.339	1.2042	2.5758	2.1261	1.5267	1.2313	1.0315	0.7465	3.3727	2.3317	1.0247	0.8097	2.0125
WID:184356	WID:184356 || IMAGE:124824 || MAP:6p21.3-p || RPL10A || Ribosomal protein L10a ||	1	-0.3753	-2.0789	-0.3987	-1.0847	-0.1462	-0.2527	-1.3489	-0.524	-0.305	-1.1173	-0.8761	-0.4389	-0.9442	-1.5978	-0.6635	-0.6521	-0.6033	-0.8211	-1.714	-0.8368	-0.4519	-0.2593	-1.1133	-0.8708	0.1465	-0.7151	-0.2745	-1.463	-0.4979	-0.3185	-0.991	-0.7226	-0.3706	-1.4852	-0.9251	-1.5721	-0.623	-1.1838	-0.9915	-0.833	-0.6921	-0.4643	-0.4233	-1.3166	-1.049	-0.2875	-0.7301
WID:184452	WID:184452 || IMAGE:202682 || MAP:1p32 || C8A || Complement component 8, alpha polypeptide ||	1	0.3666		-0.2167	0.4172	0.506	0.0511	0.2192	0.7922	0.5091		0.4711	0.3903	0.943			1.787	0.5431	1.2908	1.5381	1.8365	0.9966	1.9541	1.5672	0.935	-0.1597	0.5824	0.4202	0.9741	0.029	-0.051		1.2499	0.3189	0.7428	0.881	0.8452		0.8407	0.8409	0.4807	0.841	0.9626	1.8122	1.1208	0.8258	0.6623	1.4742
WID:184357	WID:184357 || IMAGE:563444 || MAP:20q13.2- || GNAS || GNAS complex locus ||	1	-0.0052	-0.5826	0.013	-1.7637	0.3636	-0.5157	1.121	-0.0424	0.4036	-1.0565	-0.1963	-0.1067	0.344	-0.2073	0.5368	0.4036	0.1356	0.1707	0.7667	-0.0466	0.2472	-0.0842	-0.1632	-0.2616	0.8554	-0.0362	0.5451	-1.0409	0.1826	-0.466	0.6678	-0.2072	0.143	-1.4838	-0.1838	-0.7373	0.4981	0.4192	-0.1087	-0.2603	-0.0896	-0.2574	0.2468	0.1292	0.1546	-0.2989	-0.0848
WID:184453	WID:184453 || IMAGE:246246 || MAP:5p13 || C6 || Complement component 6 ||	1	-1.4974		-0.6787	-1.4964	-0.4311	-0.693	-0.7655	-1.0266	-0.697	-1.2761	-1.5602	-1.2212	-0.4636	-2.2117	-1.5254	-1.4561	-0.498	-0.939	-0.7628	-1.2374	-0.4487	-1.059	-0.5021	-1.4287	-0.5034	-0.3735	-1.0447	-1.5125	-0.8334	-0.193	-1.2162	-1.1442	-0.8294	-1.4409	-0.9882	-1.3953	-1.382	-1.6241	-1.8028	-1.2821	-0.2732	-1.4259	-0.441	-1.7947	-1.8879	-1.8342	-0.4791
WID:184358	WID:184358 || IMAGE:753215 || MAP: || GNAI1 || Gi1 alpha=guanine nucleotide binding protein alpha inhibiting activity polypeptide 1 ||	1	0.0816	0.9393	-0.1763	0.4808	0.5477	0.0392	0.0223	0.1617	-0.5815	0.8489	0.1706	-0.1173	0.6093	0.5511	0.1951	-0.0619	0.2824	-0.0047	-0.0398	0.3198	-0.0277	-0.0601	0.1644	0.7103	-0.1283	-0.0116	-0.0767	0.8488	0.6016	0.4384	-0.1683	0.0677	0.0394	0.267	0.0917	0.5671	-0.1787	0.6662	0.5902	0.3691	0.1333	0.292	0.3601	0.5657	0.0643	0.4524	0.7833
WID:184454	WID:184454 || IMAGE:809639 || MAP: || CSF3R || G-CSF receptor ||	1	-1.6674	-1.2018	-1.2241	-0.8572	-1.1918	-1.534	-1.7683	-1.3166	-1.5038	-1.9202	-1.2028	-1.2751	-1.2264	-2.4584	-1.8498	-1.4801	-1.1532	-0.916	-1.3165	-1.2609	-0.8651	-1.4925	-2.0497	-1.3307	-1.5893	-1.1522	-1.237	-1.605	-1.1307	-0.8262	-1.0184	-1.2858	-1.6832	-1.6103	-1.1463	-1.4245	-1.4442	-1.9649	-1.9077	-1.3098	-1.9494	-1.4221	-1.1002	-1.7207	-1.8982	-1.8789	-1.3
WID:184359	WID:184359 || IMAGE:178779 || MAP:18p11.22 || GNAL || Guanine nucleotide binding protein (G protein), alpha activating activity polypeptide, olfactory type ||	1	0.4139	1.1733	-0.2007	0.3513	0.2276	0.0689	-0.1091	0.2082	-0.4373	-0.5718	0.1275	-0.5102	0.5437	0.4408	-0.4601	-0.8152	-0.2614	0.2272	-0.1268	-0.3821	-0.4619	0.0396	-0.2053	0.42	-0.0669	-0.1744	-0.7157	0.0885	0.0819	-0.2436	-0.474	-0.2855	0.1095	0.4987	-0.3276	-0.3943	-0.596	-0.2105	-0.0731	-0.1862	0.3051	-0.2868	-0.0317	-0.1595	-0.0436	0.3814	-0.2918
WID:184455	WID:184455 || IMAGE:301061 || MAP:21q22.3 || COL18A1 || Collagen, type XVIII, alpha 1 ||	1	0.1474	-0.0283	-0.4869	-0.2818	-0.1227	-0.2341	-0.3973	-0.0901	-0.0987	-1.4347	-0.2	-0.5021	-0.0463	-0.0663	-0.4051	-0.3182	-0.2584	0.05	-0.352	-0.2818	-0.2932	-0.1194	-0.5495	-0.8006	-0.3679	-0.4424	-0.8635	-0.4037	-0.1812	-0.1572	-0.4106	-0.4266	-0.1461	-0.3242	-0.3725	-0.4196	-0.1286	-0.3178	-0.2697	-0.2353	-0.3619	-0.8249	0.145	0.338	-0.4036	-0.091	0.137
WID:184360	WID:184360 || IMAGE:44563 || MAP:3q13.1-q || GAP43 || Growth associated protein 43 ||	1	0.3786		0.1076	0.2479	0.3341	0.0037	0.256	0.5786	0.8095		0.0645	0.1035	1.1185	0.8512	0.685	1.0163	0.5166		1.1182	0.6827	0.8632	1.1122	1.1639	0.2597	0.0215	-0.1426	0.0944	1.4376	0.044	0.0147		0.1027	0.161	0.2846	0.2274	0.8509		0.9862	0.6128	0.5789	0.7132	0.6962		1.4316	0.3964	0.5059	1.5005
WID:184456	WID:184456 || IMAGE:809901 || MAP: || COL15A1 || collagen, type XV, alpha 1 ||	1	0.4042		0.1286	0.6055	0.3934	0.0862	0.3032	0.6928			0.305	0.1595	1.0488			1.2197	0.9796		1.4029	1.5238	1.1952	1.4488	1.7034	1.2207	0.099	0.5832	0.5367		0.3011	-0.0108		0.5898	0.4658	0.7869	0.3949	1.5594		1.3237	0.8129	1.0101	0.6484	0.8843	1.1756	1.4537	0.6298	0.6293	1.3406
WID:184361	WID:184361 || IMAGE:195340 || MAP:4q12-q13 || GC || Group-specific component (vitamin D binding protein) ||	1	0.0826	-1.2473	-0.0338	-0.3526	-0.1218	-0.2532	-0.3905	-0.3416	-0.1859	-0.9899	-0.0255	-0.1437	-0.286	-0.8337	-0.5947	-0.6618	-0.0919	-0.3139	-0.4312	-0.6885	-0.3385	-0.1027	-0.6529	-0.498	-0.8392	-0.3579	-0.4654	-1.0324	-0.1801	-0.2309	-0.6579	-0.4891	0.1817	-0.7852	-0.1242	-0.8815	-0.219	-0.5126	-0.8364	-0.5309	-0.0215	-0.8846	-0.2717	-0.6473	-0.8073	-0.2256	-0.405
WID:184457	WID:184457 || IMAGE:134783 || MAP: || COL11A1 || collagen, type XI, alpha 1 ||	1	-0.2182		-0.064	-0.0233	0.3266	0.014	0.0635	-0.2247	0.2498	0.6855	-0.0183	0.0393	-0.1697	-1.0939		-0.5123	-0.0054	-0.4756	-0.2903	-0.0057	-0.4085	-0.1214	0.0562	-0.0487	-0.0929	0.0568	-0.1525	0.557	-0.1124	0.2673	-0.2601	-0.1154	-0.0262	0.4765	0.0067	-0.3676		-0.3775	-1.0156	-0.4916	0.5358	-0.4504	-0.0924	-0.7838	-0.933	0.1634	0.1538
WID:184542	WID:184542 || IMAGE:810358 || MAP:8p21-p12 || CLU || Clusterin (complement lysis inhibitor, SP-40,40, sulfated glycoprotein 2, testosterone-repressed prostate message 2, apolipoprotein J) ||	1	-0.5641	-0.2102	-0.1789	-0.4737	0.035	-0.7529	-0.4542	-0.4772	-0.6459	-1.321	-0.4782	-0.6619	-0.5366	-0.9878	-0.2195	0.0231	-0.1877	1.1595	-0.0391	-0.4176	-0.1504	0.1466	0.0335	-0.3904	-0.0945	-0.6664	-0.049	-1.3074	0.1094	0.0716	-0.514	-0.2548	-0.6787	-1.2043	-0.2405	-0.1285	-0.3714	-0.2482	-0.2765	-0.1377	-0.8197	-0.6205	-0.1333	-1.0965	-0.6451	-0.2771	-0.5573
WID:184638	WID:184638 || IMAGE:773215 || MAP: || RUNX1 || core binding factor alpha1b subunit=CBF alpha1=PEBP2aA1 transcription factor =AML1 Proto-oncogene=translocated in acute myeloid leukemia and B-ALL ||	1	-0.1261	-0.0414	-0.3951	-1.075	0.2569	-0.1164	-0.5053	-0.1783	-0.3181	-1.7958	0.0427	0.1815	0.1787	-0.5454	-0.2522	-0.4014	-0.0957	-0.0864	-0.6167	-0.6285	-0.5757	-0.1391	0.0757	-0.2379	-0.3612	-0.161	-0.2276	-1.6381	0.244	0.459	-0.8218	-0.1002	-0.1248	-1.7818	0.0593	-0.6987	-0.0584	-0.3158	-0.8605	0.1392	-0.2192	0.0196	0.365	0.205	-0.6559	-0.2921	0.1244
WID:184543	WID:184543 || IMAGE:140131 || MAP:2q34-q35 || ACADL || Acyl-Coenzyme A dehydrogenase, long chain ||	1	0.3571	0.7522	-0.0017	0.7779	0.3051	0.3534	0.0275	0.663	-0.0701		0.1894	-0.6545	0.109	0.4467	-0.0182	-0.5155	-0.1161	0.9396	-0.2502	0.3404	-0.3845	0.3355	0.4548	0.7332	-0.0224	-0.2377	-0.8249	0.5388	-0.1294	0.1023	-0.4902	0.0388	0.0954	0.6208	-0.3878	0.2417	-0.1418	0.583	-0.2735	0.333	-0.0269	-0.0397	0.4854	0.6256	0.1157	0.4428	0.067
WID:184639	WID:184639 || IMAGE:22731 || MAP:Xq22 || PLP1 || Proteolipid protein 1 (Pelizaeus-Merzbacher disease, spastic paraplegia 2, uncomplicated) ||	1	0.1331	-0.8749	-0.2974	-0.5489	-0.2817	-0.5717	-0.2888	-0.0884	-0.1528	-0.684	-0.208	-0.964	-0.5509	-1.2605	-0.8012	-0.721	-0.6557	0.319	0.1234	-0.5092	-0.5153	-0.3462	-0.2436	-0.6627	0.2865	-0.6987	-0.5381	-0.513	-0.1995	-0.1708	-0.0138	-0.0166	-0.1112	-0.6322	-0.7308	-0.1618	-0.3028	-0.7782	-0.6578	-0.3593	-0.6612	-0.6928	-0.4357	-0.8441	-0.8457	-0.3988	-0.7639
WID:184544	WID:184544 || IMAGE:298155 || MAP:1p31 || ACADM || Dihydrolipoamide S-succinyltransferase (E2 component of 2-oxo-glutarate complex) ||	1	0.3756	-0.6197	0.7098	-1.502	0.0788	0.1581	0.05	0.4274	-0.1629	-0.8505	0.1113	0.5116	-0.8339	-0.7465	-0.1235	-0.2337	0.1059	0.0487	-0.0765	-0.1257	0.2222	0.414	0.2637	-0.0292	-0.0915	-0.0013	-0.0696	-1.4729	0.7567	0.7892	-0.4388	0.6987	1.0105	-1.2645	0.5223	-0.4395	-0.289	-0.0432	-0.5772	0.1612	-0.3144	0.0704	0.0978	0.3441	-0.4939	0.0864	-0.0497
WID:184640	WID:184640 || IMAGE:703581 || MAP:10q22.1 || PRG1 || Proteoglycan 1, secretory granule ||	1	-2.3003	-4.5615	-1.8957	-4.0367	-2.2094	-1.8286	-4.2384	-1.6745	-2.2847	-3.8813	-1.7626	-2.1187	-2.3636	-3.1983	-2.5226	-3.051	-1.6982	-2.8853	-3.5977	-2.2723	-2.0548	-2.1438	-1.6935	-2.8277	-3.2391	-2.4916	-3.2238	-4.1347	-2.5955	-2.274	-4.0275	-2.1856	-2.0179	-4.3225	-2.2409	-3.1423	-2.4248	-2.9634	-2.9348	-2.9688	-2.7425	-2.4137	-2.51	-3.0039	-3.4939	-3.0665	-1.5886
WID:184545	WID:184545 || IMAGE:309993 || MAP:6 || || Transcribed locus ||	1	0.1076	-0.6175	-0.0839	-0.8892	-0.3665	-0.95	-0.229	-0.3043	-0.0981	-0.6766	-0.438	-0.6902	-0.7246	-1.0613	-1.0017	-0.8543	-0.7808	0.5418	-0.7446	-1.0586	-0.9713	-0.8207	-0.8595	-0.8533	-0.3299	-0.5618	-0.4406	-0.672	-0.4754	-0.504	-0.3897	-0.6053	-0.227	-0.3574	-0.7028	-0.849	-0.4351	-0.9009	-1.3173	-0.7387	-0.48	-1.2338	-0.5708	-0.9343	-1.5289	-0.6348	-0.8481
WID:184641	WID:184641 || IMAGE:612616 || MAP: || MST1R || Protein-tyrosine kinase RON=macrophage stimulating 1 receptor (c-met-related tyrosine kinase) ||	1	0.4078	0.737	0.2048	2.0511	0.3986	-0.0208	0.9307	0.2641	1.5456	1.9313	-0.3313	0.0113	0.7781	0.1396	0.2804	0.7384	0.3279	2.58	0.7421	0.4301	0.1356	0.4543	0.6024	0.134	0.6568	0.1447	0.0686	0.817	-0.0086	-0.2078	0.7958	0.0462	0.2345	1.081	0.0567	0.1949	1.2368	1.1353	-0.1931	0.2248	0.5631	-0.0706	0.6247	0.8058	0.0614	0.4608	0.7628
WID:184546	WID:184546 || IMAGE:51448 || MAP: || ATF3 || ATF-3=activating transcription factor 3 ||	1	0.1668	0.7868	0.0636	0.6478	0.5326	-0.1158	-0.3568	0.2808	-0.1695	-0.43	0.3705	-0.041	0.6312	0.1285	-0.0984	-0.1645	0.0941	1.0159	0.025	0.3921	-0.0844	0.0454	0.5246	0.5724	-0.3396	-0.0613	-0.1438	0.1659	0.3531	0.4001	-0.3548	0.4241	0.1664	0.3769	0.3815	0.666	0.1737	0.6546	0.2217	0.2685	-0.2841	-0.0355	0.5333	0.3221	-0.1329	0.3086	0.163
WID:184642	WID:184642 || IMAGE:897788 || MAP: || PTPRF || protein tyrosine phosphatase, receptor type, F=LAR=LCA-homologue ||	1	-0.2583	1.1422	-0.1864	1.0614	0.5639	-0.2882	-0.0528	0.5959	0.3431	0.146	0.3718	-0.4235	1.4082	0.4254	0.342	0.152	0.0624	2.1412	-0.1332	0.6193	-0.3554	0.9258	0.8455	0.4405	-0.2302	-0.3535	-0.283	0.6244	-0.0185	0.2605	-0.1094	-0.0511	0.184	0.6043	0.2842	0.6805	-0.1095	0.7703	-0.1776	0.5519	-1.0548	-0.1688	0.8459	1.2389	0.2118	0.6007	0.3457
WID:184547	WID:184547 || IMAGE:26617 || MAP:3q13.1 || ALCAM || Activated leukocyte cell adhesion molecule ||	1	0.3177	0.8349	0.1609	0.3535	0.2342	0.1781	-0.3171	0.3972	-0.4272	-0.5656	0.4639	-0.3116	-0.0354	0.1881	-0.1639	-0.2508	0.079	0.4365	0.2078	0.0828	-0.1651	0.1588	0.2922	0.5117	-0.0515	-0.2023	-0.6452	-0.3056	0.0992	0.2657	-0.4819	0.2993	0.4108	0.0034	0.1522	0.267	-0.2983	0.6794	-0.4696	0.2659	-0.0767	-0.0974	0.0308	0.4947	-0.0232	0.3456	0.0345
WID:184643	WID:184643 || IMAGE:51041 || MAP:12q15-q2 || PTPRB || Protein tyrosine phosphatase, receptor type, B ||	1	-0.0368	-1.46	-0.0816	-0.7232	-0.4356	-0.4348	-0.5458	0.1135	-0.6972	-1.5173	0.4028	-0.2116	-0.6221	-0.9774	-0.7541	-1.0031	-0.4421	-0.0642	-0.3874	-0.0621	-0.2959	-0.144	0.1924	-0.1575	-0.6445	-0.5955	-0.955	-1.1345	-0.1329	-0.0617	-0.956	-0.082	0.0796	-0.8918	0.1174	-0.3491	-0.4013	-0.383	-1.2124	-0.3075	-0.5252	-0.5224	-0.0336	-0.7177	-0.7427	-0.2965	-0.2797
WID:184548	WID:184548 || IMAGE:628357 || MAP:11q13-q1 || ACTN3 || Actinin, alpha 3 ||	1	0.4296	0.4922	-0.0334	1.1337	0.2335	-0.0231	0.4948	0.0264	0.7942	0.7291	-0.1995	-0.3942	0.175	-0.0695	0.0376	0.0525	-0.3726	2.012	0.1456	-0.2662	-0.2049	0.0611	0.1494	-0.4601	0.2572	-0.3727	-0.4109	0.6047	-0.2309	-0.1199	-0.0645	-0.1084	0.1481	0.6056	-0.2736	-0.0495	-0.1283	0.7247	-0.5179	-0.053	-0.2901	-0.5716	0.257	0.8278	-0.2401	0.0484	-0.2746
WID:184644	WID:184644 || IMAGE:774502 || MAP:7q11.23 || PTPN12 || Protein tyrosine phosphatase, non-receptor type 12 ||	1	-0.9678	-3.6505	-1.0693	-2.9155	-1.6189	-1.6817	-2.6491	-0.6768	-2.1522	-1.931	0.3792	0.1314	-2.2249	-2.727	-2.8446	-2.7345	-1.4976	-2.3437	-2.6258	-1.6631	-1.411	-1.5265	-0.4814	-1.8104	-2.3676	-1.5212	-2.1232	-2.941	-1.3939	-1.6952	-2.7993	-0.4228	-0.4497	-3.1989	0.1731	-2.6498	-1.9759	-2.2176	-2.981	-2.3582	-2.3521	-2.8081	-1.8714	-1.6737	-2.5046	-2.3185	-0.479
WID:184549	WID:184549 || IMAGE:366511 || MAP:1q42.13- || ACTA1 || Actin, alpha 1, skeletal muscle ||	1	0.4658	-0.4896	0.1843	0.3241	0.5395	0.1183	0.1444	0.6825	0.6224	-0.0849	0.5864	-0.0022	0.2497	0.7099	0.5525	0.8938	0.5165	1.5118	0.2659	0.7393	0.7353	0.4811	0.7044	0.8254	0.1575	0.0931	-0.2307	-0.2749	-0.1428	0.1116	-0.0441	0.2301	0.7796	0.1265	0.3311	0.2567	0.6902	0.9872	0.359	0.4665	0.6233	0.0769	1.3987	1.0442	0.2906	0.4272	0.4664
WID:184645	WID:184645 || IMAGE:759164 || MAP:3p21.1 || NEK4 || NIMA (never in mitosis gene a)-related kinase 4 ||	1	1.3548	0.0637	1.2394	0.1542	1.4749	2.0028	0.6696	2.0957	1.7134	0.0475	2.0291	1.8329	1.7844	1.4371	1.5573	2.4111	2.0909	1.8855	1.8129	2.6805	2.0918	2.4837	2.231	1.9878	0.4597	2.1299	1.4788	0.8613	1.2376	1.3415	1.4743	2.4254	1.4517	0.1224	2.4871	1.412	2.8939	2.6561	1.7223	1.8015	1.7218	1.1954	2.7665	2.0513	1.6129	1.3014	2.2826
WID:184550	WID:184550 || IMAGE:127821 || MAP: || ACP5 || TRAP-5 (tartrate-resistant acid phosphatase) ||	1	0.0781	-0.2927	0.4663	-0.2503	0.1147	-0.0874	-0.5142	0.3813	0.7135	-0.5461	0.2728	0.2754	0.3324	-1.1047	-0.4693	-0.3165	-0.5126	0.5459	-0.1924	-0.3231	-0.1536	0.2017	0.1308	0.0866	-0.5276	-0.4626	0.1002	-0.8748	0.3208	0.4995	-0.566	0.5496	0.5405	-0.9264	0.4355	-0.1212	-0.353	-0.3945	-0.3356	0.136	-1.2214	-0.3651	0.1666	-0.7627	-0.7579	-0.5358	-0.537
WID:184646	WID:184646 || IMAGE:772455 || MAP:16p12-16 || PPP4C || Protein phosphatase 4 (formerly X), catalytic subunit ||	1	-0.9164	-1.4054	-0.8315	-1.2186	-0.2707	-0.6559	-1.8252	-0.4141	-1.6436	-1.9718	-0.4479	-1.0875	-0.9183	-1.7714	-1.727	-1.7185	-1.4551	-0.6623	-1.3124	-1.5084	-1.1931	-0.8894	-0.813	-1.4474	-1.4495	-0.771	-0.8028	-2.0448	-0.8544	-0.3871	-1.4796	-0.5851	-0.6636	-2.0907	-1.0424	-0.5058	-1.2043	-1.4826	-2.4513	-1.0431	-2.246	-1.1004	-1.103	-1.9782	-1.7194	-1.3755	-1.638
WID:184551	WID:184551 || IMAGE:48799 || MAP:17p13.1 || ATP1B2 || ATPase, Na+/K+ transporting, beta 2 polypeptide ||	1	0.0254	-1.012	0.3146	-0.92	0.2057	0.0141	-0.7657	0.4051	0.1683	-0.9534	0.5135	0.0585	0.8277	-0.1791	-0.3204	-0.1401	0.1254	0.2005	0.2746	0.1957	0.3988	0.2792	0.7968	0.249	-0.5372	-0.0943	-0.5982	-1.1306	0.0502	0.3348	-0.653	0.3188	0.6097	-1.1087	0.2772	0.197	0.2925	0.1816	-0.5847	0.3278	-0.3981	-0.0289	0.6369	-0.2218	-0.2152	-0.039	0.0972
WID:184647	WID:184647 || IMAGE:950445 || MAP:5q31.1 || PPP2CA || Protein phosphatase 2 (formerly 2A), catalytic subunit, alpha isoform ||	1	-0.2573	-2.027	-0.1465	-1.4979	-0.2381	-0.5673	-0.8367	-0.3181	-1.3159	-1.689	-0.3953	-0.2377	-0.9501	-1.5565	-0.6223	-0.6904	-0.4783	-0.7637	-0.2539	-0.7437	-0.6887	-0.3961	-0.5482	-0.9553	-0.7866	-0.529	-0.6317	-1.9236	-0.0458	0.101	-1.8896	-0.0092	-0.0107	-2.0896	-0.1588	-1.6645	-0.5172	-0.8235	-1.3397	-0.7344	-1.1398	-0.4202	-0.5114	-0.8783	-1.1391	-1.051	-0.8452
WID:184552	WID:184552 || IMAGE:43826 || MAP:8q22.3 || ATP6V1C1 || ATPase, H+ transporting, lysosomal 42kDa, V1 subunit C, isoform 1 ||	1	-0.0339	-1.4875	-0.0311	-1.2463	-0.6889	-0.3746	-1.0563	-0.1361	-0.4847	-0.6751	-0.5785	-0.4893	-0.5081	-0.9399	-0.9072	-1.0072	-0.5659	-0.2254	-0.6145	-0.4795	-0.3146	-0.1907	-0.0857	-0.5339	-0.9852	-1.0606	-1.0816	-1.2238	-0.7713	-0.0776	-0.7905	-0.4113	0.317	-1.2306	-0.6053	-0.5435	-0.386	-0.7523	-1.0344	-0.5824	-0.9674	-0.7522	-0.3455	-0.8743	-1.1549	-0.6153	-0.6041
WID:184648	WID:184648 || IMAGE:609663 || MAP:7q22 || PRKAR2B || Protein kinase, cAMP-dependent, regulatory, type II, beta ||	1	-0.9418	-2.1908	-3.5678	-2.2909	-3.0806	-3.2602	-1.7942	-2.7201	-1.5429	-1.318	-2.8386	-4.2053	-2.3937	-2.2405	-3.7314	-2.8602	-3.2962	-0.7398	-1.4787	-2.7365	-3.0767	-2.359	-2.8104	-2.7282	-1.9387	-3.7575	-4.0137	-2.122	-3.3681	-4.0853	-2.4952	-3.0369	-2.1965	-2.5724	-3.0528	-2.3411	-1.8891	-1.5773	-3.3162	-2.9466	-2.8378	-4.3757	-1.9026	-0.5702	-3.6204	-2.1239	-3.2353
WID:184553	WID:184553 || IMAGE:687820 || MAP:Xq13.2-q || ATP7A || ATPase, Cu++ transporting, alpha polypeptide (Menkes syndrome) ||	1	-0.0738	-1.9727	-0.1002	-0.8709	-0.6875	-0.6292	-0.9768	-0.6064	-0.6104	-1.1442	-0.3668	-0.6577	-0.7954	-1.4889	-0.9992	-0.9615	-0.8616	-0.1601	-0.698	-0.878	-0.4279	-0.6455	-0.7091	-1.0149	-0.7505	-0.9162	-0.7907	-0.9801	-0.5904	-0.4479	-0.7416	-0.7515	0.1845	-1.1151	-0.7176	-1.0449	-0.4172	-1.0324	-1.2328	-0.8903	-0.7124	-1.1307	-0.4064	-1.3091	-1.3256	-0.8789	-0.687
WID:184649	WID:184649 || IMAGE:897669 || MAP:Xq25 || SMARCA1 || SWI/SNF related, matrix associated, actin dependent regulator of chromatin, subfamily a, member 1 ||	1	-0.6943	-2.0193	-0.3491	-1.2008	-0.5162	-0.5699	-0.9762	-0.761	-0.4596	-1.3364	-0.4727	-0.5669	-1.1764	-1.628	-1.2294	-0.9985	-0.5816	0.1228	-1.0479	-1.181	-0.8974	-0.7771	-0.6456	-1.5391	-0.7508	-0.8297	-0.8557	-0.6626	-0.7095	-0.5996	-0.7708	-0.643	-0.1127	-1.6576	-0.2761	-1.1274	-0.5256	-1.0729	-1.4398	-1.2681	-0.852	-1.2032	-0.5057	-1.5472	-1.3649	-1.1671	-0.5217
WID:184362	WID:184362 || IMAGE:308041 || MAP:22q11.21 || SEPT5 || Septin 5 ||	1	-0.6405	-1.1352	-0.1957	0.0059	-0.7022	-0.4134	-0.8399	0.3184	-0.3698	-0.5251	-0.0569	-0.8553	-0.7234	-0.9153	-0.4584	-0.5496	-0.2583	-0.4316	-0.3412	-0.4956	-0.5874	-0.4986	0.1314	-0.5871	-0.496	-0.1875	-0.213	0.0244	-0.53	0.2744	-0.6689	-0.1605	-0.6185	-0.8363	-0.5039	-0.5219	-0.6808	-0.3631	-0.3876	-0.5189	-0.7364	-0.1736	-0.2677	-0.9046	-0.2604	-0.2821	-0.8297
WID:184458	WID:184458 || IMAGE:143523 || MAP:9q34.2-q || COL5A1 || Collagen, type V, alpha 1 ||	1	0.3784	0.0579	0.0274		0.3226	0.6817	0.1123	1.2733	0.0722	1.0785	1.0076	-0.342	-0.1981	0.3181	-0.1585	0.4785	-0.2137	0.2178	1.1105	1.0172	0.1827	0.0044	0.1725	0.9379	0.267	0.2543	0.5996	1.6891	0.158	0.2669	0.118	0.2096	0.1197	0.1736	0.0778	0.9072	0.5312	0.0512	0.5448	0.2767	0.6084	0.8322	-0.0765	0.1611	0.6013	0.4447	-0.3194
WID:184363	WID:184363 || IMAGE:812126 || MAP:4q28.2-q || GYPA || Glycophorin A (includes MN blood group) ||	1	0.3285	-0.0958	-0.1007	0.9727	0.1282	0.6969	-0.2649	1.1367	-0.1584	0.3824	0.8631	-0.0883	-0.3168	0.1277	-0.2654		-0.1899	-0.0019	1.1514	0.6366	0.1075	-0.045	-0.1794	0.3579	0.1035	0.1566	0.345	0.9797	-0.2692	0.3003	-0.1692	0.0572	-0.1053	0.0996	-0.1312	0.2336	0.7302	-0.6075	0.2672	0.308	0.5005	0.7048	-0.098	-0.2974	0.7195	0.1073	-0.7604
WID:184459	WID:184459 || IMAGE:229692 || MAP:2q35-q37 || COL4A4 || Collagen, type IV, alpha 4 ||	1	0.6809	0.3855	0.1028	1.1951	0.1501	0.556	0.0414	1.0078	0.1574	0.9724	0.4892	-0.2911	-0.0096	0.1217	-0.4355	0.2469	-0.1645	0.7088	0.6107	0.5222	0.6525	0.4125	0.2057	0.5936	0.1831	0.1332	0.1477	1.4133	-0.1082	0.211	0.091	0.0912	0.0884	0.271	-0.0452	0.7616	0.7886	0.6284	0.4196	0.0438	0.6167	0.8468	0.3896	1.1075	0.6367	0.5458	-0.3975
WID:184364	WID:184364 || IMAGE:296757 || MAP:4q28.2-q || GYPA || Glycophorin A (includes MN blood group) ||	1	0.5053	0.5037	-0.2487	1.226	-0.0753	0.4859	0.112	1.2505	0.3425	0.8445	0.3508	-0.0088	-0.4869	0.6789	0.21	0.4643	-0.0125	0.2936	0.0426	0.2197	0.2706	0.2698	0.2305	0.3326	0.1061	0.2273	-0.0828	0.8016	-0.3887	0.2285	-0.0847	0.1462	0.2182	0.4515	0.1021	0.6072	0.0742	0.4511	0.64	0.1257	0.3431	0.612	0.165	0.5166	0.8087	0.3573	0.4929
WID:184460	WID:184460 || IMAGE:244387 || MAP:4q35 || F11 || Coagulation factor XI (plasma thromboplastin antecedent) ||	1	0.4369	-0.0619	0.6505	0.9397	0.4256	0.3735	-0.0316	1.2708	0.3504	0.6008	1.776	1.4504	-0.1439	-0.3176	-0.3221	-0.3578	0.2495	-0.0014	0.0533	0.3837	0.2659	0.3155	0.5121	0.4244	0.2363	0.5274	-0.3959	1.0289	1.0391	0.2625	-0.5933	0.8381	0.7729	0.4779	2.3455	0.3724	0.1946	-0.0987	0.0433	-0.1047	0.3379	0.1038	0.1781	0.4109	0.7436	0.5618	0.6549
WID:184365	WID:184365 || IMAGE:45632 || MAP: || GYS1 || glycogen synthase 1 (muscle) ||	1	-0.6222	-0.3146	-0.5055	-0.4508	-0.671	-0.4346	-0.3377	-0.2243	-0.1073	-1.0801	-0.6135	-0.3956	-1.2121	-0.8291	-0.5113	-0.7063	-0.215	-0.4205	-0.4603	-1.4711	-0.8948	-1.1793	-0.897	-0.8683	0.0604	-0.6237	-0.1345	0.2382	-0.7511	-0.5159	0.1525	-0.8422	-0.1068	-0.8287	-0.2772	-0.8533	-0.667	-0.7733	-0.9387	-0.8189	-0.343	-0.9566	-0.4352	-1.2335	-0.1746	-0.7313	-0.8388
WID:184461	WID:184461 || IMAGE:813254 || MAP:5q13 || F2R || Coagulation factor II (thrombin) receptor ||	1	0.7517	-1.206	1.1248	-0.8361	0.9817	0.8132	0.2856	1.0112	0.5192	-0.1755	2.2474	1.9157	-0.1987	-0.6201	-0.253	0.0545	0.6066	-0.0089	0.1478	0.1455	0.7282	0.5557	0.7862	0.8444	0.4413	0.6932	0.371	-0.4909	1.3424	0.7111	-0.1723	0.8074	1.0272	-1.0317	2.7852	-0.5595	0.2693	-0.0794	-0.3061	-0.1238	0.2319	0.3733	0.5843	-0.0718	0.2893	0.4494	0.9501
WID:184366	WID:184366 || IMAGE:248261 || MAP:9p22 || GLDC || Glycine dehydrogenase (decarboxylating; glycine decarboxylase, glycine cleavage system protein P) ||	1	0.0112	-0.2611	0.1273	1.4033	0.1616	0.6032	-0.5482	1.0465	-0.3364	0.7674	0.7047	-0.132	-0.3884	0.0663	-0.0032	-0.2057	0.0901	-0.2972	0.1466	0.1017	-0.0267	-0.0079	0.5771	1.1594	0.063	0.2859	0.275	1.0287	0.1449	0.7605	-0.3178	0.2887	-0.2725	0.0669	-0.1385	0.5462	-0.0027	0.2084	-0.0437	-0.0568	0.2844	0.738	0.0759	-0.2034	0.1827	0.3225	-0.5025
WID:184462	WID:184462 || IMAGE:245853 || MAP:17q11.2- || AP2B1 || Adaptor-related protein complex 2, beta 1 subunit ||	1	-0.5332	-0.305	-0.4768	-0.6742	-0.4739	-0.0931	-0.5583	-0.1377	-0.8144	-0.8582	0.2395	-0.6398	-0.7248	-0.4349	-0.6458	-0.4886	-0.1912	-0.1687	-0.0892	-0.6479	-0.5865	-0.5364	-0.1571	-0.7054	-0.1925	-0.4351	-0.1958	0.1309	-0.2487	0.1386	-0.3309	-0.3242	-0.393	-0.7757	-0.4653	-0.3317	-0.868	-0.4886	-0.1403	-0.0955	-0.481	0.2156	-0.3592	-0.3195	-0.044	-0.4947	-0.7143
WID:184367	WID:184367 || IMAGE:136235 || MAP:11q13 || GSTP1 || Glutathione S-transferase pi ||	1	-0.725	-0.9318	-1.0279	-0.4964	-0.9298	-0.6726	-1.3122	-0.7028	-0.4518	-1.7002	-0.0244	-0.9571	-1.3458	-1.591	-1.0768	-1.3106	-0.9379	-0.2828	-0.4956	-0.9775	-1.4354	-0.8812	-0.5537	-1.4201	-0.8966	-1.387	-0.3583	-0.3207	-1.3238	-0.457	-0.9152	-1.0606	-0.996	-1.0192	-1.0268	-1.2427	-1.0868	-1.1629	-0.5276	-1.6668	-1.3741	-1.1225	-0.4779	-1.4825	-0.1952	-0.6899	-1.2825
WID:184463	WID:184463 || IMAGE:564050 || MAP:9p13 || CLTA || Clathrin, light polypeptide (Lca) ||	1	-0.4265	-0.6762	-0.2982	-0.4309	-0.5463	-0.2819	-0.8993	-0.1973	-0.148	-1.1286	-0.4241	-0.3502	-1.0486	-0.8684	-0.5257	-0.4161	-0.3925	0.284	-0.2456	-0.6498	-0.6099	-0.5406	-0.3002	-0.8158	-0.4418	-0.2681	-0.3192	-0.2152	-0.5038	-0.1406	-0.3629	-0.3978	-0.4952	-1.2034	-0.3161	-0.5478	-0.4601	-0.4493	-0.3537	-0.459	-0.6	-0.4568	-0.4791	-0.3893	-0.4652	-0.6241	-0.7815
WID:184368	WID:184368 || IMAGE:811792 || MAP: || GSS || Glutathione synthetase ||	1	0.2014	-1.2144	0.1738	-1.5858	-0.0314	0.0818	-0.0853	0.4951	0.059	-1.9961	0.092	0.4191	-0.7821	-0.6373	-0.2524	0.1038	0.0088	-0.3761	0.0891	-0.3808	0.1007	-0.1367	-0.2369	-0.3865	-0.0327	0.2641	0.6001	-0.83	0.4076	0.3271	-0.1693	0.2197	0.1233	-1.8832	0.4746	-1.7171	-0.2748	-0.4105	-0.2264	-0.213	-0.5345	-0.0746	-0.2	-0.6519	0.1482	-0.2746	-0.5052
WID:184464	WID:184464 || IMAGE:124605 || MAP:17p13.2 || MINK1 || Misshapen-like kinase 1 (zebrafish) ||	1	0.2885	0.1074	0.7294	0.6672	0.7461	0.4541	-0.1745	1.0455	0.2615	0.0423	0.8495	0.9078	-0.489	0.4331	0.7512	0.581	0.1074	-0.165	0.0151	0.3686	0.7062	0.3838	-0.0206	0.1379	0.1405	0.5748	1.1592	0.8375	-0.1702	0.183	0.0468	0.2855	0.7039	0.3406	0.8894	-0.1304	0.7196	0.0892	0.3232	-0.4766	0.3754	0.0356	0.5245	0.0316	0.8732	0.2367	0.4923
WID:184369	WID:184369 || IMAGE:823928 || MAP:15q22.1 || TPM1 || Tropomyosin 1 (alpha) ||	1	0.1021	-0.5658	0.2741	-0.8126	-0.1159	0.6887	-0.4083	0.6369	-0.1237	-0.9476	-0.0331	0.059	-0.803	-0.9515	-0.1519	-0.3455	0.1571	-0.6202	0.2702	-0.2049	-0.2123	0.0774	-0.5508	-0.7454	-0.0234	-0.0656	-0.0898	-0.9165	-0.4376	-0.0202	-0.3942	-0.2565	0.1998	0.0823	0.1592	-1.1501	0.3965	-0.3232	-0.246	-0.4133	0.28	-0.4618	-0.0259	-0.8568	0.3976	-0.2582	-0.4535
WID:184465	WID:184465 || IMAGE:363058 || MAP:Xp22.3 || CLCN4 || Chloride channel 4 ||	1	-2.1107	-2.4297	-1.0297	-1.8468	-2.0924	-1.7437	-1.9899	-2.1508	-1.3301	-1.5452	-0.7858	-0.2903	-1.6646	-2.434	-2.3599	-1.9409	-0.4257	-1.4766	-1.919	-1.8273	-2.2726	-1.9815	-0.5403	-2.0431	-1.2334	-1.1388	-2.4261	-1.6742	-1.0375	-0.0519	-2.1305	-0.9178	-1.1941	-1.9705	0.0971	-1.3586	-2.2849	-1.9516	-1.9508	-1.2965	-1.576	-1.7548	-1.5739	-2.17	-2.3556	-1.6478	-1.2792
WID:184370	WID:184370 || IMAGE:713922 || MAP: || GSTM2 || Glutathione S-transferase M1 or M2 or glutathione S-transferase subunit 4 (EC 2.5.1.18) ||	1	-1.3694	-0.9128	-0.3722	0.0729	-0.5219	-0.3107	-1.3722	-0.1986	-0.756	-0.6087	-0.2134	-0.3338	-0.6432	-0.8978	-0.5854	-0.7019	-0.4911	-0.0986	-0.7317	-0.8227	-0.7319	-0.7229	-0.1709	-0.497	-0.9963	-0.3492	-0.2503	0.0133	-0.7173	0.3057	-0.8017	-0.3772	-0.9395	-1.0612	-0.6512	-0.1401	-1.1207	-0.5747	-0.524	-0.5357	-1.0793	-0.2773	-0.5718	-1.1001	-0.649	-0.4065	-1.1565
WID:184466	WID:184466 || IMAGE:283023 || MAP: || CX3CR1 || CX3CR1=chemokine (C-X3-C) receptor 1=fractalkine receptor mediating migration and adhesion of NK cells=G protein-coupled receptor V28=CMKBRL1=beta chemokine receptor-like 1 ||	1	-3.4484	-2.9584	-3.0289	-3.3669	-3.0333	-2.4723	-2.8602	-2.8217	-2.4022	-3.2658	-1.546	-0.9008	-3.4	-2.028	-3.5108	-3.9803	-2.2307	-2.134	-3.5816	-3.1843	-3.4396	-3.4055	-1.5765	-2.4905	-2.987	-4.6789	-3.4407	-2.3903	-3.2995	-1.9962	-3.7675	-3.0356	-2.1167	-3.0566	-1.9453	-1.9186	-4.452	-3.0746	-2.2667	-3.4241	-3.2619	-3.0808	-3.0912	-2.6332	-2.1073	-2.7466	-2.3224
WID:184371	WID:184371 || IMAGE:137940 || MAP:1p13.3 || GSTM3 || Glutathione S-transferase M3 (brain) ||	1	-0.1558	-0.7655	0.0008	-0.3998	-0.2452	0.1998	-0.9184	0.1792	-0.2826	-0.9152	0.1877	-0.2233	-0.8136	-0.5584	-0.2541	-0.6496	-0.2559	-0.2613	-0.129	-0.22	-0.1869	-0.3939	-0.3664	-0.7017	-0.3259	-0.1244	0.1322	-0.0702	0.0079	0.1085	-0.5296	-0.0863	-0.3877	-0.6882	-0.4545	-0.6859	-0.3372	-0.7748	-0.2878	-0.3984	-0.4825	0.0203	-0.2862	-0.9168	-0.2039	-0.3189	-1.0457
WID:184467	WID:184467 || IMAGE:296198 || MAP:1q42.1-q || LYST || Lysosomal trafficking regulator ||	1	-0.1561	-0.7604	-0.1033	-0.0814	-0.5396	-0.1695	-0.668	-0.2021	0.0181	-0.9842	0.0046	-0.236	-0.9005	-0.1097	-0.3978	-0.5824	-0.3436	0.0228	-0.1163	-0.3677	-0.3502	-0.3168	-0.3058	-0.6264	-0.3304	-0.4406	-0.2608	0.5344	-0.878	0.0874	-0.6034	-0.3871	-0.6783	-0.7262	-0.7691	-0.2609	-0.3071	-0.3503	-0.1771	-0.4086	-0.2394	-0.2203	-0.2077	-0.3296	-0.4608	-0.0475	-0.5417
WID:184372	WID:184372 || IMAGE:361639 || MAP:1p22.1 || GCLM || Glutamate-cysteine ligase, modifier subunit ||	1	1.3896	0.2127	1.7215	-0.7791	1.3602	1.6826	0.4374	2.101	0.7723	-0.7303	1.8219	2.812	1.1076	1.2798	1.4394	1.723	1.8817	1.2692	2.23	2.1906	2.5642	1.9531	1.681	2.0608	0.7676	2.6718	2.0274	0.2514	1.8446	2.1735	1.7293	2.4653	2.2285	-0.6891	2.7101	0.7255	2.2116	1.2039	1.4594	1.7915	1.6392	2.6325	2.2504	1.1648	1.3648	0.9853	2.5365
WID:184468	WID:184468 || IMAGE:127974 || MAP:19q13.1 || CLC || Charcot-Leyden crystal protein ||	1	-0.5888	-1.0474	-0.6034	-0.5786	-1.1073	-0.4985	-0.6936	-0.6781	-0.6389	-1.0243	-1.1125	-0.3167	-0.9838	-0.8888	-0.6493	-0.9143	-0.5767	-0.5277	-0.7363	-0.9165	-0.6919	-0.9903	-0.8303	-0.9675	-0.4223	-1.0287	-0.6458	-0.3177	-1.2379	-0.4317	-0.5364	-1.2373	-0.3642	-1.208	-1.0165	-0.924	-0.7019	-0.8816	-0.9854	-0.8	-0.6876	-0.9665	-0.5459	-0.8605	-0.7516	-0.54	-0.8808
WID:184373	WID:184373 || IMAGE:381812 || MAP:1p34-p33 || GRIK3 || Glutamate receptor, ionotropic, kainate 3 ||	1	-0.6713	-1.2949	-0.2251	-1.585	-0.844	-0.6208	-0.9676	-0.5924	-0.6314	-1.3275	-0.7776	-0.1711	-1.0508	-1.343	-0.8231	-0.9196	-0.2573	-0.7683	-0.864	-0.8706	-0.6701	-0.7814	-0.6961	-1.1379	-0.5199	-0.5784	-0.6187	-0.9397	-0.7392	-0.294	-0.7274	-0.92	-0.2016	-1.1776	-0.5476	-1.1823	-0.4944	-0.7756	-1.0772	-0.6987	-0.8157	-0.7861	-0.4936	-1.2521	-0.9296	-0.8801	-0.681
WID:184469	WID:184469 || IMAGE:727526 || MAP: || CENPE || CENP-E=putative kinetochore motor that accumulates just before mitosis ||	1	-0.7086	-1.3932	-0.2014	-1.8156	-0.7767	-0.7367	-0.8273	-0.7175	-0.406	-1.043	-0.6477	-0.1889	-0.6924	-1.3191	-0.9066	-0.8903	-0.0946	-0.6502	-0.756	-0.8341	-0.5373	-0.6807	-0.4083	-1.1105	-0.4647	-0.6688	-0.5571	-1.0095	-0.6101	0.0004	-0.6638	-0.6704	-0.1872	-1.5957	-0.2825	-1.109	-0.555	-0.804	-1.0448	-0.8963	-0.7929	-0.6812	-0.4435	-1.2036	-0.954	-0.9446	-0.5096
WID:184554	WID:184554 || IMAGE:222181 || MAP:12q23-q2 || ATP2A2 || ATPase, Ca++ transporting, cardiac muscle, slow twitch 2 ||	1	-0.7565	-1.3428	-0.2978	-1.4482	-0.3404	-0.4013	-1.5597	-0.1873	-1.4438	-1.5276	-0.3498	-0.5066	-1.2316	-1.5144	-0.9822	-0.9204	-0.2688	-0.484	-0.8537	-0.8876	-0.7723	-0.833	-0.3734	-1.2201	-0.9035	-0.4833	-0.4798	-0.9189	-0.283	0.084	-0.8189	-0.1071	-0.6462	-1.7701	-0.3966	-0.8874	-0.4411	-0.6834	-0.8639	-0.5828	-0.9657	-0.2934	-0.543	-1.3598	-1.0477	-0.9974	-0.6967
WID:184650	WID:184650 || IMAGE:843134 || MAP:12q24.23 || PBP || Prostatic binding protein ||	1	-0.1347	-0.0139	-0.2473	-0.8372	-0.2187	-0.5757	-0.03	-0.1344	0.1902	-0.9104	-0.4699	-0.6533	-1.1475	-0.6565	-0.2039	-0.4476	-0.7901	0.2087	0.0303	-1.5174	-0.7916	-1.0398	-0.6415	-1.0767	0.7342	0.1322	0.4299	0.1106	0.3678	-0.1588	0.5454	-0.281	-0.4882	-0.9101	-0.6232	-1.1903	-0.9965	-0.5969	-0.3007	-0.6081	-1.4491	-0.5264	-1.0444	-0.6845	-0.3807	-0.9302	-1.2657
WID:184555	WID:184555 || IMAGE:813712 || MAP:1p13.2 || ATP5F1 || ATP synthase, H+ transporting, mitochondrial F0 complex, subunit b, isoform 1 ||	1	-1.0927	-2.0475	-0.9233	-2.6348	-0.6288	-0.6596	-2.2509	-0.3804	-2.3905	-2.8903	-0.9114	-0.6325	-2.2498	-2.1201	-0.7546	-1.3479	-0.6549	-2.1148	-1.3384	-1.1913	-0.9175	-1.3833	-1.1175	-1.5305	-1.1067	-0.3332	-0.6029	-2.6181	-0.5257	-0.3474	-1.3929	-0.1777	-0.4962	-2.1243	-0.6461	-1.3892	-1.0859	-1.386	-0.883	-1.2822	-1.4576	-0.4226	-0.8646	-1.6331	-1.1554	-1.8314	-1.2366
WID:184651	WID:184651 || IMAGE:824568 || MAP:19 || MRPL4 || Mitochondrial ribosomal protein L4 ||	1	0.1712	0.6068	-0.0827	0.9348	0.0709	0.0493	0.0189	0.195	0.6652	0.8748	0.0756	-0.1936	-0.0749	-0.5729	0.1172	0.0985	-0.0668	0.9172	0.2309	0.2108	-0.071	0.0495	0.2282	0.2682	0.3036	0.1408	0.3016	1.1906	0.0917	-0.0132	0.178	-0.26	-0.3687	0.667	-0.4726	0.4542	0.1213	0.4396	0.5205	0.2146	0.0802	0.0737	0.2989	1.1436	0.0067	0.227	-0.1041
WID:184556	WID:184556 || IMAGE:23804 || MAP:19q13.1 || ZFP36 || Zinc finger protein 36, C3H type, homolog (mouse) ||	1	-0.8408	-2.2824	-1.1185	-2.0012	-1.0285	-0.9707	-1.9298	-0.7445	-1.8241	-2.251	-1.1139	-0.9491	-1.664	-1.8445	-1.6018	-1.5332	-1.0915	-1.9296	-1.7261	-1.3252	-1.1417	-1.0105	-1.1004	-1.6655	-1.2851	-1.1568	-1.5436	-2.4857	-1.038	-1.527	-2.21	-1.2631	-1.3114	-2.6286	-1.2463	-1.9768	-1.1289	-1.7141	-1.8678	-1.5216	-1.8437	-1.6011	-1.5554	-1.881	-1.6651	-1.7272	-1.3871
WID:184652	WID:184652 || IMAGE:363569 || MAP:5p13.1 || PTGER4 || Prostaglandin E receptor 4 (subtype EP4) ||	1	-0.0656	-1.0428	-0.0757	-1.5788	-0.7659	-0.5968	-0.3924	-0.357	-0.1749	-0.8271	-0.6625	-0.3782	-0.9859	-0.753	-0.3592	-0.1585	0.1637	0.1239	-0.4907	-0.3845	-0.0727	-0.2716	-0.3391	-0.6733	0.0721	-0.21	-0.0586	-0.5788	-0.299	-0.5072	-0.0999	-0.6652	-0.5811	-1.1387	-0.4385	-1.839	-0.2369	-0.5521	-0.6352	-0.2565	-0.6549	-0.1487	-0.7836	-1.019	-0.7937	-0.8093	-0.5324
WID:184557	WID:184557 || IMAGE:704992 || MAP: || || zinc finger protein 42 (myeloid-specific retinoic acid- responsive)=MZF-1 ||	1	0.1637	0.4966	-0.2444	0.8755	0.2185	0.1653	-0.0556	0.6547	0.3335		0.1078	-0.2937	-0.2152	0.1613	-0.4391	-0.1301	0.0692	0.7018	-0.0278	0.0984	0.1028	0.2795	-0.3252	-0.1055	0.1158	-0.4256	-0.3788	1.1718		-0.253	-0.1588	-0.1194	0.1391	0.9747	0.0742	-0.1124	0.2719	0.1414	-0.05	-0.3415	0.6666	-0.192	0.2377	0.5091	-0.0546	0.2738	-0.0416
WID:184653	WID:184653 || IMAGE:382654 || MAP:20p11.2 || PCSK2 || Proprotein convertase subtilisin/kexin type 2 ||	1	0.1478	-1.3387	0.0772		0.0883	0.9819	-0.1059	0.3741	0.2362	-0.5024	0.1158	0.0468	-0.131	-0.9217	-0.2781	-0.1703	0.1254	-0.3643	-0.3223	-0.2088	-0.2362	0.0884	0.0189	-0.2959	-0.159	0.0119	0.0133	-0.2246	-0.0333	0.3849	-0.0324	0.068	-0.1232	-1.6485	0.5537	-0.5498	-0.0518	-0.002	-0.4605	-0.5771	0.4172	-0.2359	-0.1539	-0.4382	-0.4972	-0.2725	-0.0089
WID:184558	WID:184558 || IMAGE:289923 || MAP:3p22-p21 || ZNF35 || Zinc finger protein 35 (clone HF.10) ||	1	0.012	0.5859	-0.1263	1.1355	0.6081	0.0624	0.0132	0.8535	-0.375	0.5181	0.4651	0.288	0.5459	0.341	0.156	-0.1316	0.2502	0.9838	0.0846	0.2385	0.2042	0.0143	1.0937	0.5707	-0.2544	0.1933	0.5122	1.054	0.4885	0.4628	-0.1353	0.3137	-0.0072	0.4362	0.2268	0.5864	0.1237	0.6794	0.2801	0.3327	0.1198	0.3856	0.6743	0.3262	0.2963	0.4043	0.4914
WID:184654	WID:184654 || IMAGE:837870 || MAP:1q32 || PRELP || Proline/arginine-rich end leucine-rich repeat protein ||	1	0.3266	1.4026	-0.1408	1.6579	0.64	-0.0397	0.4307	0.6666	0.3711	1.4952	0.1079	0.1018	0.7716	0.6545	0.754	0.7398	-0.1277	2.14	1.0558	0.747	0.4789	0.7617	0.4604	0.7813	0.2129	0.3122	0.8276	2.3312	0.2252	0.0388	0.6144	0.0911	-0.1585	1.0475	-0.133	0.4543	1.2144	0.6534	0.5325	0.3103	0.4176	0.4212	0.1602	0.6258	0.6681	0.4944	0.5967
WID:184559	WID:184559 || IMAGE:824074 || MAP:14q || YY1 || YY1 transcription factor ||	1	0.5991	0.3712	0.5622	-0.2958	0.7479	0.3535	0.5504	0.9507	0.0406	-0.6599	0.7977	0.7772	-0.1464	-0.3353	0.1952	0.4302	0.2418	0.6263	0.6863	0.1571	0.1232	0.4482	0.4561	0.3415	0.7605	0.9796	0.8631	0.0503	1.0967	0.6202	0.7829	0.8497	0.3738	-0.0627	0.5589	0.1167	0.2033	0.7588	0.4252	0.475	-0.1401	0.3369	0.0881	0.4242	0.3029	0.3348	0.307
WID:184655	WID:184655 || IMAGE:789182 || MAP: || PCNA || PCNA=proliferating cell nuclear antigen ||	1	0.2957	0.3862	0.1445	-1.5748	0.0191	0.2688	-0.368	0.2813	-0.3438	-1.439	-0.0817	0.1997	-0.8861	-0.6235	-0.07	-0.1568	0.1871	0.2056	0.1668	-0.1726	0.0718	0.1794	-0.2337	-0.3482	-0.0373	0.4137	0.0846	-1.0598	0.1176	0.4533	0.1464	0.0091	-0.1612	-1.1969	-0.2799	-0.0081	0.0798	-0.3361	0.0464	-0.0934	-0.4124	0.3939	0.3061	0.4931	-0.1246	-0.1994	-0.5263
WID:184560	WID:184560 || IMAGE:788141 || MAP:9q22.3 || XPA || Xeroderma pigmentosum, complementation group A ||	1	-0.0601	-0.3819	-0.0937	-0.4077	0.2287	0.0625	-0.2981	0.4539	0.1536	-0.3672	-0.0282	0.1994	-0.6933	-0.6119	-0.123	-0.1877	-0.1738	-0.1428	-0.5282	-0.3499	-0.1255	-0.3181	-0.3424	-0.5394	-0.1736	0.161	-0.1373	-0.3557	0.066	0.0987	-0.1755	0.0121	-0.0941	-0.2297	0.2109	-1.1557	-0.2956	-0.486	-0.385	-0.4492	-0.37	-0.2042	-0.28	-0.4371	-0.4287	0.1301	-0.3237
WID:184656	WID:184656 || IMAGE:826211 || MAP:6q27 || PDCD2 || Programmed cell death 2 ||	1	0.9896	-0.3698	1.0798	0.0318	1.9678	1.1076	0.2548	2.4069	0.2063	0.1189	2.1833	2.2548	1.1185	-0.0297	-0.2624	1.6587	1.0538	0.3459	1.1365	2.2819	1.804	1.8738	1.5733	1.3765	0.3611	2.5633	1.2939	0.5315	1.6495	1.0808	0.8008	1.7616	1.1698	0.3346	2.6162	0.2973	1.7763	0.7207	0.831	0.3655	1.1047	2.0815	1.4583	0.8362	0.6767	0.9083	1.7903
WID:184561	WID:184561 || IMAGE:815816 || MAP:12q12-q1 || VDR || Vitamin D (1,25- dihydroxyvitamin D3) receptor ||	1	-0.1564	-0.0745	-0.462	-0.3159	-0.2331	-0.39	-0.0927	-0.137	0.1367	0.6539	-1.2258	-0.3215	0.0347	0.7878	0.6145	0.5107	0.3898	0.5529	0.7435	0.5236	0.8118	0.2117	-0.0924	0.5859	-0.2286	-0.5418	-0.6759	1.0253	-0.5602	-0.7392	-0.036	-0.8655	0.031	0.7041	-0.7959	0.5562	1.224	0.4507	-0.1065	-0.0987	0.6699	-0.0931	0.9268	0.2167	0.5728	0.2789	0.3529
WID:184657	WID:184657 || IMAGE:838802 || MAP: || P4HA1 || procollagen-proline, 2-oxoglutarate 4-dioxygenase (proline 4-hydroxylase), alpha polypeptide 1 ||	1	-0.873	-0.556	-0.5453	-2.9038	-0.6708	-0.8377	-0.3559	-0.8288	0.275	-1.7177	-0.9905	-0.2978	-0.2171	-1.0412	-0.3831	-0.8523	-0.0273	-1.336	-0.3765	-0.4239	-0.1701	-0.607	-0.4668	-0.8554	-1.2451	-0.3258	-0.9316	-1.3612	-0.4518	-0.3314	-0.8286	-0.6438	-0.5735	-1.9026	-0.3908	-0.3532	-0.9277	-0.5265	-1.0042	-0.7382	-0.7833	-0.2241	-0.8315	-0.7504	-0.6705	-1.3668	-0.2863
WID:184562	WID:184562 || IMAGE:841203 || MAP:10q22.1- || VCL || Vinculin ||	1	-0.676	-0.9959	-0.2194	-1.2085	-0.118	-0.1866	-1.4029	-0.1867	-0.2731	-1.4281	-0.1578	-0.0954	0.065	-0.8794	-0.6467	-0.6048	-0.1612	-0.752	-0.4816	-0.5079	-0.2229	-0.4782	0.0746	-0.2888	-1.1637	-0.3721	-0.5526	-0.9073	0.0916	-0.0201	-0.9472	-0.3039	-0.443	-1.3588	-0.1528	-0.7149	-0.4217	-0.5306	-0.5368	-0.3875	-1.0575	-0.3401	-0.3935	-0.9297	-0.6289	-0.8406	-0.4332
WID:184658	WID:184658 || IMAGE:789253 || MAP: || PSEN2 || PS-2=presenilin 2=STM2=ALG-3=seven trans-membrane domain protein AD3LP/AD5 ||	1	-0.2424	-0.1723	-0.4191	-0.1453	0.1012	-0.1296	-0.1867	0.0415	-0.3992	-0.8555	0.336	0.4261	-0.2719	-0.2562	-0.2649	-0.5579	-0.2707	-0.4598	-0.444	-0.5938	-0.4056	-0.9097	-0.1899	-0.6435	-0.8307	-0.4581	-0.0519	0.1422	0.1	0.2381	0.026	-0.0365	-0.0547	0.1258	0.238	-0.1871	-0.7779	-0.2693	-0.1375	-0.3561	-0.4825	0.0124	-0.1106	-0.5894	0.0765	-0.2783	0.0867
WID:184563	WID:184563 || IMAGE:840511 || MAP:10p13 || VIM || Vimentin ||	1	0.3244	-0.6354	0.9469	-1.3831	0.5794	0.5731	-0.7887	0.5033	1.399	-1.2553	0.265	1.2002	1.7369	-0.5201	0.2191	0.0873	0.8467	-0.2252	0.2177	0.4651	1.127	0.7193	0.7474	1.1321	-0.4924	0.6302	0.1566	-0.6142	0.9167	1.1895	-0.2104	0.5385	0.6439	-1.091	0.6182	-0.7214	0.4504	0.138	0.1888	0.5953	-0.2485	0.9909	0.4205	-0.2821	0.1956	-0.1638	0.5699
WID:184659	WID:184659 || IMAGE:740130 || MAP:17p13.1 || POLR2A || Polymerase (RNA) II (DNA directed) polypeptide A, 220kDa ||	1	-0.2302	0.1438	0.0336	-1.5609	0.115	0.1633	-1.1851	0.3096	-0.3519	-2.2203	-0.1606	0.4803	-0.8382	-0.9368	-0.152	-0.6923	-0.2959	-0.8199	-0.913	-0.4779	-0.1279	-0.4254	-0.5243	-0.6613	-0.5432	0.1554	0.1582	-1.9265	0.0726	0.1733	-0.2996	0.037	-0.0645	-1.9009	-0.1986	-0.5527	-0.3059	-0.6276	-0.2914	-0.3573	-0.8396	-0.1889	-0.2911	-0.426	-0.4291	-0.6869	-0.1891
WID:184564	WID:184564 || IMAGE:49164 || MAP: || VCAM1 || CD106=VCAM-1 ||	1	0.3537	-0.5292	1.3084	-1.3401	0.4173	0.7113	-0.3828	0.4744	1.8427	-0.818	0.4487	1.4973	2.0289	-0.189	0.4287	0.4301	1.1382	0.0012	0.4672	0.6081	1.3769	0.9193	1.2328	0.9207	-0.2234	0.7832	0.4281	-0.8895	0.8761	1.1234	0.2693	0.6104	1.0283	-1.2741	0.866	-0.6862	0.793	0.1611	0.2233	0.904	0.0319	1.1755	0.6318	0.2083	0.2073	0.073	0.8829
WID:184660	WID:184660 || IMAGE:361974 || MAP:7q33-q34 || PTN || Pleiotrophin (heparin binding growth factor 8, neurite growth-promoting factor 1) ||	1	-0.8074	-1.0987	-0.5536	-1.4656	-0.8028	-0.5588	-0.9759	-0.8351	-0.622	-1.0004	-0.8177	-0.2603	-0.958	-1.2721	-0.7564	-0.8665	-0.465	-0.4879	-0.7444	-0.912	-0.637	-0.8002	-0.8405	-1.0533	-0.779	-0.7282	-0.7015	-0.936	-0.7055	-0.56	-0.4136	-0.8729	-0.4206	-1.1079	-0.4841	-1.1409	-0.6453	-1.1052	-1.1281	-0.8566	-0.9972	-0.916	-0.6484	-1.2526	-0.8279	-0.8581	-0.6361
WID:184661	WID:184661 || IMAGE:67654 || MAP:22q12.3- || PDGFB || Platelet-derived growth factor beta polypeptide (simian sarcoma viral (v-sis) oncogene homolog) ||	1	-0.8602	-2.1127	-0.4179	-1.9336	-0.609	-0.9483	-0.89	-0.8123	-0.6993	-1.3166	-0.6996	-0.2687	-0.6926	-1.5436	-0.9584	-0.9833	-0.2291	-0.829	-0.9312	-0.9579	-0.6198	-0.8035	-0.4436	-1.3252	-0.8221	-0.6994	-0.8003	-1.2806	-0.5368	-0.1522	-0.7045	-0.7176	-0.292	-1.4514	-0.3104	-1.2163	-0.6513	-0.9875	-1.2722	-0.9855	-0.7707	-0.8291	-0.7009	-1.3896	-0.9774	-1.22	-0.273
WID:184374	WID:184374 || IMAGE:276449 || MAP:7q21.11 || GUSB || Glucuronidase, beta ||	1	-0.4765	0.4539	-0.2687	0.2789	0.0037	-0.2493	-0.602	-0.1709	-0.5609	0.0251	-0.1394	-0.2402	-0.1076	0.015	-0.0711	-0.5022	-0.0689	-0.3841	-0.0052	-0.2956	-0.2622	-0.5629	-0.1574	0.1453	-0.2632	-0.4052	-0.0993	0.0357	0.4121	0.1873	-0.381	-0.2634	-0.5433	0.115	-0.145	-0.0348	-0.4305	-0.1885	-0.0183	-0.1027	-0.6743	-0.5874	-0.0923	-0.5716	-0.3464	-0.1854	-0.0742
WID:184470	WID:184470 || IMAGE:771196 || MAP: || ARHGAP1 || Rho GTPase activating protein 1=Cell division cycle 42 (GTP-binding protein, 25kD) ||	1	-0.4789	-0.8606	-0.3533	-2.0329	-0.2534	-0.6721	-1.4637	-0.4138	-1.1722	-2.0707	-0.3627	-0.1781	-0.4437	-1.1058	-0.3207	-0.7248	-0.4659	-1.0773	-0.787	-0.5053	-0.2524	-0.6477	-0.6251	-0.6903	-0.8501	-0.1395	-0.5676	-2.1189	-0.0523	-0.3022	-0.1693	-0.3244	-0.359	-2.1455	-0.4317	-0.8723	-0.6725	-0.5702	-0.4261	-0.595	-1.0727	-0.5497	-0.4732	-0.3715	-0.9204	-1.217	-0.2019
WID:184375	WID:184375 || IMAGE:753775 || MAP:6p23 || GMPR || Guanosine monophosphate reductase ||	1	-0.6772	-0.9816	-2.1899	-1.7447	-1.6771	-1.5184	-0.6734	-1.408	-1.5187	-2.0041	-1.3896	-2.0208	-0.6173	-2.0825	-1.6339	-1.898	-1.6069	-1.1431	-0.2837	-1.7019	-1.7795	-1.7946	-2.0455	-1.7812	-1.132	-1.6398	-1.5863	-1.6534	-1.1993	-1.5461	-0.8444	-1.2396	-2.1074	-1.4451	-1.7591	-1.6772	-1.37	-1.0963	-1.9872	-1.4219	-1.8421	-2.2938	-0.7354	-1.0665	-1.6288	-1.2309	-1.6017
WID:184471	WID:184471 || IMAGE:109708 || MAP:17q12-17 || CDC27 || Cell division cycle 27 ||	1	0.4313	1.0758	-0.2799	0.8152	0.5807	0.1858	0.1398	0.6586	0.3064	1.3859	0.4384	0.8347	0.5985	0.6899		0.9149	0.2206	1.6413	1.1841	0.9577	0.5612	0.9207	0.8015	1.0645	-0.0222	0.089	-0.0781		0.3345	-0.0527		0.3792	0.2932	0.593	0.256	0.9394		-0.0957	0.3999	0.2752	0.5738	0.313	0.691	1.2676	0.5827	0.4365	1.6685
WID:184376	WID:184376 || IMAGE:768246 || MAP:17q22-q2 || PRKCA || Protein kinase C, alpha ||	1	0.1689	0.129	0.1487	-0.9056	0.3675	0.2178	-0.1818	0.504	-0.0914	-0.8647	-0.3383	-0.0932	-0.4528	-0.0918	0.126	0.0188	-0.0713	0.3672	-0.5053	-0.3406	-0.1172	0.3018	-0.395	-0.6788	-0.0787	1.2118	0.3414	-1.0599	0.6261	0.7136	-0.2285	0.6209	0.0252	-0.8741	-0.3743	-0.984	0.1223	-0.2401	-0.169	0.0375	-0.1547	0.0804	-0.1108	0.052	-0.0048	-0.0119	-0.4183
WID:184472	WID:184472 || IMAGE:243202 || MAP:1q31 || CTSE || Cathepsin E ||	1	0.0915	0.1701	-0.3356	0.1398	0.0112	-0.2081	-0.0794	0.1091	-0.0355	-0.1283	-0.1232	-0.5193	-0.4482	-0.3667		-0.3958	-0.1271	-0.0158	0.1185	-0.0904	-0.2037	0.0273	-0.2343	-0.5065	-0.4287	-0.5704	-0.4635	0.3229	-0.6059	-0.2518	-0.3595	-0.5473	0.1294	0.1957	-0.4134	-0.7358	0.0495	-0.5256	-0.451	-0.4648	0.4355	-0.5129	-0.1679	-0.3431	0.0518	0.0601	0.154
WID:184377	WID:184377 || IMAGE:122636 || MAP: || || Transcribed locus ||	1	-0.1377	-0.6894	-0.1755	-0.2844	0.0534	-0.2013	0.0227	0.0712	0.2367	-1.9589	0.0321	0.1485	0.0036	0.5587	0.4392	0.0297	0.0311	0.1286	0.2875	0.3493	0.4137	0.3567	0.1065	0.5264	-0.6601	-0.0242	-0.3899	-1.4094	-0.2295	-0.2223	0.04	-0.1873	0.1801	-0.3765	0.3821	0.1793	0.5074	0.6116	0.7497	-0.0747	0.5352	0.0005	0.6028	0.7203	0.2986	0.0255	0.1784
WID:184473	WID:184473 || IMAGE:264117 || MAP:11p15.5 || CTSD || Cathepsin D (lysosomal aspartyl peptidase) ||	1	-0.3079	-1.9885	-0.0527	-0.7389	-0.0798	-0.32	-0.3633	-0.0097	0.0038	-0.4754	-0.3701	0.0627	-0.2719	-1.0537	-0.6079	-0.4768	-0.0273	-0.5207	-0.6899	-0.2902	-0.3534	-0.2556	0.0673	-0.5412	-0.3694	-0.1007	-0.0944	-1.5702	-0.3836	0.3575	0.1439	-0.3292	-0.045	-0.8375	0.0001	-0.6752	-0.0886	-0.8533	-0.9643	-0.6146	-0.1024	-0.2085	-0.2508	-0.9135	-0.8598	-0.4994	-0.0033
WID:184378	WID:184378 || IMAGE:741474 || MAP: || GPI || Glucose phosphate isomerase ||	1	-0.835	-1.0742	-0.3454	-1.2906	-0.267	-0.6575	-1.2036	-0.6507	-1.2708	-1.552	-0.7384	-0.3789	-0.7689	-1.2594	-0.5283	-0.9569	-0.6034	-0.7056	-0.83	-0.7861	-0.5451	-0.9773	-0.8239	-1.1009	-0.7293	-0.4551	-0.0657	-1.4736	-0.0671	-0.0731	-0.4297	-0.1995	-0.6236	-1.5878	-0.4389	-0.7953	-0.9406	-1.4403	-0.4975	-0.7181	-1.3704	-0.8895	-0.6614	-1.6058	-0.9488	-1.1958	-0.7517
WID:184474	WID:184474 || IMAGE:122091 || MAP:20p13 || CSNK2A1 || Casein kinase 2, alpha 1 polypeptide ||	1	0.1667	0.3134	-0.1451	0.6055	0.3996	0.0226	-0.4103	0.4671	0.0712		0.0441	-0.0479	-0.2993	-0.2754	-0.0501	-0.2042	-0.1822	-0.035	-0.2814	-0.1856	-0.2182	-0.1584	-0.4987	0.4815	-0.4381	0.0039	-0.104	-0.5327	-0.3294	0.168	-0.1067	0.033	0.1687	-0.6811	0.1194	0.0089	-0.2555	0.0007	0.3102	-0.2107	-0.0356		0.0745	-0.6294	-0.1133	0.2769	-0.0579
WID:184379	WID:184379 || IMAGE:471498 || MAP:12q14 || GNS || Glucosamine (N-acetyl)-6-sulfatase (Sanfilippo disease IIID) ||	1	-0.0832	-0.104	-0.3117	-0.0137	0.0191	-0.1121	-0.7932	-0.1796	-0.6203	-1.2662	-0.0448	-0.3584	-0.4141	-0.2482	-0.6512	-0.6306	-0.3564	-0.3238	-0.6011	-0.6763	-0.6359	-0.3375	-0.2861	0.3944	-0.5935	-0.2033	-0.7664	-0.7885	-0.1136	-0.1305	-0.512	-0.2568	-0.1593	-0.3377	-0.3558	-0.3536	-0.8632	-0.8571	-0.2654	-0.4323	-0.0976	-0.5576	-0.457		-0.5679	-0.0373	-0.7277
WID:184475	WID:184475 || IMAGE:241348 || MAP:2p13.3 || PCYOX1 || Prenylcysteine oxidase 1 ||	1	0.2666	0.0748	-0.5446	0.1262	0.113	-0.0693	-0.4008	0.0302	-0.0415	-1.1252	0.0259	-0.335	0.4279	0.0927	-0.242	-0.0566	-0.1133	0.2251	0.2003	0.0781	-0.1282	0.0591	-0.0948	-0.2993	-0.3634	-0.3666	-0.477	0.0748	0.0294	-0.1552	-0.5232	-0.284	-0.0921	-0.2683	-0.2213	-0.5521	0.0327	-0.3077	0.0863	-0.2894	-0.2587	-0.4283	-0.1695	0.6576	0.0705	-0.0043	0.107
WID:184380	WID:184380 || IMAGE:127509 || MAP: || GBE1 || glucan (1,4-alpha-), branching enzyme 1 (glycogen branching enzyme, Andersen disease, glycogen storage disease type IV) ||	1	-0.1933	-1.6284	-0.0581	-1.9686	-0.7017	-0.3511	-0.7639	-0.2197	-0.8652	-1.3737	-0.3423	0.0505	-0.5757	-1.1361	-0.7227	-1.0376	-0.2554	-0.9529	-0.8	-0.311	-0.4429	-0.3748	-0.3994	-0.6413	-1.0166	-0.4301	-0.8889	-1.7198	-0.1257	-0.2187	-1.1046	-0.1385	-0.024	-1.6907	-0.2263	-1.3495	-0.4632	-0.7307	-0.9513	-0.511	-0.6757	-0.4293	-0.117	-0.7498	-1.0628	-0.712	-0.3099
WID:184476	WID:184476 || IMAGE:51865 || MAP: || CA2 || Carbonic anhydrase II ||	1	-1.5463	-2.364	-1.2256	-2.4993	-1.635	-2.1173	-1.1534	-1.9015	-0.8536	-1.7453	-1.6294	-1.8894	-1.2621	-1.9643	-1.7913	-1.9945	-1.6457	-0.75	-1.5774	-1.6426	-1.558	-1.6797	-1.7263	-1.5742	-1.1148	-2.0895	-1.5223	-2.0693	-2.0358	-2.025	-0.8828	-2.5506	-1.1536	-1.6457	-1.8387	-2.3571	-1.3762	-2.0164	-2.396	-1.4722	-1.1489	-2.0817	-1.5856	-2.2862	-1.8885	-1.029	-1.2077
WID:184381	WID:184381 || IMAGE:51362 || MAP:1p22-p21 || GTF2B || General transcription factor IIB ||	1	-0.1183	-1.0806	0.07	-2.497	-0.0455	-0.2439	-0.2324	-0.2214	-0.8876	-1.8037	-0.6471	-0.1245	-0.9526	-0.9756	-0.3431	-0.7289	-0.1777	-1.3442	0.1992	-0.4051	-0.1683	-0.3278	-0.5364	-0.7021	-0.6694	-0.1031	-0.2201	-1.8745	-0.2166	-0.0432	1.0694	-0.3511	0.0056	-1.7493	-0.4415	-0.7185	-0.3121	-0.5384	-0.7636	-0.5064	-0.5715	-0.2381	-0.5676	-0.8864	-1.0721	-0.9681	-0.5919
WID:184477	WID:184477 || IMAGE:275738 || MAP:8q13-q22 || CA1 || Carbonic anhydrase I ||	1	-0.8978	-3.42	-0.5576	-2.7436	-0.6089	-0.593	-1.2242	-0.9156	-0.958	-2.336	-0.7201	0.1688	-1.4112	-2.5724	-1.7948	-1.3877	-0.3725	-1.4345	-1.2573	-1.113	-0.9652	-0.9403	-0.4349	-0.3687	-0.791	-0.5476	-0.4825	-2.5037	-0.2749	-0.0414	-1.6403	-0.6458	-0.0288	-2.6156	-0.0756	-2.7247	-1.8359	-1.533	-2.3614	-1.3825	-1.5298	-0.8546	-0.911	-2.0275	-1.8122	-2.0633	-0.543
WID:184382	WID:184382 || IMAGE:681906 || MAP:1p36.2-p || FGR || Gardner-Rasheed feline sarcoma viral (v-fgr) oncogene homolog ||	1	-3.0679	-3.0906	-1.6967	-3.625	-3.6077	-3.0136	-3.5785	-3.3607	-3.2318	-2.8332	-3.3543	-2.1798	-3.3545	-2.8641	-3.5447	-3.0599	-2.1314	-2.3957	-2.0935	-2.4165	-2.7501	-3.0256	-2.3626	-2.5724	-4.0474	-2.7145	-2.3774	-3.4229	-1.7403	-1.893	-2.8238	-2.5186	-2.6061	-3.1422	-2.3228	-2.1389	-2.121	-3.1551	-2.7984	-2.4463	-3.4815	-3.3668	-2.3073	-3.6507	-2.9689	-3.3771	-2.8951
WID:184478	WID:184478 || IMAGE:549728 || MAP:1q41-q42 || CAPN2 || Calpain 2, (m/II) large subunit ||	1	-1.191	-1.7697	-0.948	-2.5614	-0.9342	-0.8759	-1.8227	-1.2425	-1.9417	-2.9579	-0.9071	-0.4348	-1.6457	-2.2498	-1.8474	-1.5747	-1.0348	-1.5751	-1.5465	-1.2433	-1.1175	-1.3203	-0.8867	-0.6439	-1.3948	-0.8085	-1.0511	-2.3862	-0.5727	-0.2408	-1.6918	-0.9073	-0.6849	-2.9679	-0.6669	-1.9551	-1.7505	-1.6393	-2.003	-1.3595	-2.1633	-1.3279	-1.2334	-1.5422	-1.8142	-1.9295	-1.3536
WID:184383	WID:184383 || IMAGE:823859 || MAP:13q11-q1 || GJB2 || Gap junction protein, beta 2, 26kDa (connexin 26) ||	1	0.2494	0.1588	-0.121	-0.0876	-0.0671	0.1743	-0.3547	0.7833	-0.887	-1.4422	0.2922	-0.1326	-0.344	-0.1311	-0.2585	-0.5491	-0.2132	-0.4988	-0.2739	0.2739	-0.6014	-0.3435	-0.1531	0.4209	-0.4143	-0.2974	-0.8359	-1.1615	-0.117	0.009	-0.5412	0.1674	0.0037	-0.3045	-0.073	-0.4537	-0.4796	0.0591	0.315	-0.3503	0.3472	1.0131	0.1618	0.8097	-0.404	0.2077	-0.5082
WID:184479	WID:184479 || IMAGE:511521 || MAP: || CANX || calnexin ||	1	-0.7117	-0.5714	-0.8115	-1.8142	-1.0265	-1.1195	-0.7162	-1.0267	-0.9076	-1.9166	-0.5606	-1.3289	-1.0501	-1.3677	-0.7854	-1.3474	-1.1178	-1.2216	-0.6664	-1.2156	-1.0417	-1.0753	-1.3761	-1.3339	-0.8879	-1.1673	-0.9232	-1.8084	-1.0846	-1.0002	-0.6144	-1.2683	-0.877	-1.8271	-1.3791	-0.9936	-0.9173	-1.067	-1.1458	-0.9362	-1.2178	-1.1861	-0.7138	-0.8403	-1.2677	-0.9562	-1.3244
WID:184384	WID:184384 || IMAGE:35185 || MAP:4p12 || GABRB1 || Gamma-aminobutyric acid (GABA) A receptor, beta 1 ||	1	0.3662		0.0601	-0.2265	0.1532	-0.0921	0.153	0.3434	0.3202	0.0493	0.1545	0.0581	0.5216	0.611		0.0701	-0.0141	0.8056	0.144	0.6566	0.6574	1.0478	0.4467	-0.467	-0.2731	-0.2132	-0.4053	0.8007	-0.0345	-0.1187	-0.3342	0.0026	0.1752	0.3352	0.1981	-0.181	0.2004	0.1719	0.4312	-0.0418	0.5563	-0.0764	0.8008	0.8176	0.2055	0.2509	1.9575
WID:184480	WID:184480 || IMAGE:545189 || MAP:5q31.2 || HINT1 || Histidine triad nucleotide binding protein 1 ||	1	-0.7531	-1.2568	-0.5102	-1.9323	-0.6875	-0.8272	-0.8569	-0.8828	-0.8323	-1.3148	-0.5864	-0.4869	-0.874	-1.6376	-0.9847	-0.9954	-0.7077	-0.5888	-0.9839	-1.0494	-0.7492	-0.7962	-0.9266	-1.3036	-0.8196	-0.998	-0.7821	-1.4016	-0.6397	-0.6456	-0.4773	-0.9184	-0.2406	-1.5434	-0.6727	-1.267	-0.8287	-1.137	-1.2366	-1.0085	-1.0233	-1.1595	-0.554	-1.4845	-1.164	-0.9576	-0.7771
WID:184481	WID:184481 || IMAGE:810408 || MAP:20pter-q || SDBCAG84 || Chromosome 20 open reading frame 47 ||	1	-1.0516	-2.2255	-0.6828	-1.8943	-0.5186	-0.6786	-1.106	-0.7937	-0.7761	-1.7245	-0.9022	-0.6356	-0.96	-1.8425	-1.1879	-1.0721	-0.6257	-0.9256	-1.1119	-1.1035	-0.8881	-0.8831	-0.9633	-1.4888	-0.8456	-0.5579	-0.9028	-1.1327	-0.6233	-0.3817	-0.7338	-0.9402	-0.415	-1.8513	-0.4327	-1.3851	-0.7858	-1.2071	-1.6224	-1.2406	-0.9868	-1.2364	-0.6213	-1.6021	-1.5188	-1.3375	-0.5023
WID:184566	WID:184566 || IMAGE:77133 || MAP: || SHC1 || SHC (Src homology 2 domain containing) transforming protein 1 ||	1	-0.3465	0.7965	-0.2333	0.2714	0.1321	-0.586	-0.3505	-0.3174	-0.7944	-0.4126	-0.5827	-0.635	-0.2402	-0.3971	-0.09	-0.5257	-0.524	1.4477	-0.4546	-0.6683	-0.4326	-0.5945	-0.3944	-0.8605	-0.2491	-0.397	-0.1424	0.5478	0.0602	0.0594	-0.2965	-0.1483	-0.4942	-0.3276	-0.4662	-0.0212	-0.5551	0.0012	-0.3969	-0.4639	-1.2887	-0.7361	-0.0748	-0.7794	-0.7278	-0.4592	-0.7167
WID:184662	WID:184662 || IMAGE:85979 || MAP:6q26 || PLG || Plasminogen ||	1	0.4236	1.7991	-0.1446	2.1093	0.6841	-0.4383	0.8225	0.7224	0.9319	1.2445	0.0911	-0.1837	2.0606	0.9127	0.7532	0.644	0.2043	3.195	0.4622	1.0138	0.3565	1.1373	0.855	0.7297	0.6951	-0.0101	0.2299	2.8308	0.045	0.2234	0.76	0.4639	0.2922	1.4241	0.0314	1.0181	0.4195	1.0457	0.5319	0.6997	0.3526	0.0255	1.237	1.0841	0.4545	0.7662	1.1835
WID:184567	WID:184567 || IMAGE:417403 || MAP: || BRAF || B-raf Ser/Thr protein kinase ||	1	-0.3446	-0.4424	-0.498	-0.3099	-0.1541	-0.3412	-0.6216	0.0313	-0.9122	-0.4045	-0.2645	-0.5451	-0.4935	-0.5064	-1.0336	-0.7298	-0.3013	0.772	0.0505	-0.0714	-0.3492	-0.5152	-0.019	-0.1887	-0.6386	-0.9923	-1.1428	-0.3386	-0.1905	-0.3167	-0.9369	-0.5877	-0.104	-0.6984	-0.7016	0.1602	-0.1739	-0.118	-1.1944	-0.1542	-0.7187	-0.7302	-0.1262	-0.1359	-0.7125	-0.3629	-0.2246
WID:184663	WID:184663 || IMAGE:70692 || MAP:18q21.3 || SERPINB2 || Serpin peptidase inhibitor, clade B (ovalbumin), member 2 ||	1	-0.0894	0.8601	-0.3941	-0.0549	-1.5067	-2.3167	-0.4378	1.9261	-0.9746	-0.8199	0.3478	-1.7577	0.6851	2.0607	0.5186	1.3002	2.1604	0.8041	1.7406	3.731	0.9815	1.0222	2.8412	-1.1588	-1.0818	-0.4316	-1.1371	-0.5764	-0.58	-1.2942	-0.5296	1.594	-0.9349	-0.6553	0.7526	-0.9728	1.7054	3.3476	-0.0277	0.3964	1.7318	0.0677	2.6894	3.5607	0.6337	0.4751	2.3906
WID:184568	WID:184568 || IMAGE:815526 || MAP: || MYBL2 || myb-related gene B=B-myb ||	1	0.4417		-0.0673	0.2425	-0.0767	-0.139	0.1757	0.4512	0.1654	-0.051	-0.2155	-0.7469	-0.02	-0.8199	-0.501	-0.4067	-0.4098	0.9459	0.0171	-0.3828	-0.2263	-0.1916	0.2096	0.2167	-0.2019	-0.7173	-0.5457	0.2843	-0.4451	-0.3152	0.0556	-0.435	0.0851	0.1355	-0.643	-0.0997	-0.1019	-0.1577	-0.6995	-0.0577	-0.1113	-0.5876	0.1211	0.4191	-0.7697	0.0902	-0.4243
WID:184664	WID:184664 || IMAGE:898123 || MAP:21q22.1 || GART || Phosphoribosylglycinamide formyltransferase, phosphoribosylglycinamide synthetase, phosphoribosylaminoimidazole synthetase ||	1	0.3908	-1.267	0.2544	-1.2389	0.328	0.5241	-0.3081	0.4047	-0.1036	-1.1335	0.3668	0.2	-0.1644	0.0094	0.381	0.4409	0.7396	0.3732	0.0024	0.5253	0.4528	0.5379	0.4254	-0.1098	0.1897	-0.0227	0.0974	-0.9753	0.3175	0.9149	-0.3186	0.4534	1.0009	-1.1524	0.5327	-0.8753	0.022	0.586	0.0745	0.3374	-0.0047	0.471	0.4445	0.3351	-0.2499	0.119	0.1564
WID:184569	WID:184569 || IMAGE:795847 || MAP: || COPS5 || Jun activation domain binding protein=coactivator that increases the specificity of AP-1 transcription factors ||	1	-0.5496	-1.2909	-0.2165	-2.4872	-0.6842	-0.2769	-1.0631	-0.6497	-0.5682	-1.4681	-0.6164	-0.2733	-1.1515	-1.1441	-0.7747	-1.194	-0.5042	-0.8634	-1.0018	-0.9014	-0.5744	-0.539	-0.8415	-1.1465	-0.7692	-0.8941	-0.8979	-1.6038	-0.6086	-0.0607	-0.9577	-0.7845	-0.2037	-1.7147	-0.8786	-1.3197	-0.436	-0.9913	-1.1283	-0.9156	-0.7587	-0.8339	-0.5524	-1.1598	-1.4414	-0.9999	-0.632
WID:184665	WID:184665 || IMAGE:503097 || MAP:Xp22.3-p || PRPS2 || Phosphoribosyl pyrophosphate synthetase 2 ||	1	1.0144	-1.726	1.675	-2.9754	1.6042	0.8908	0.3112	1.3207	1.8757	-1.8126	1.0551	1.7001	1.0255	-0.8162	0.8003	0.7743	1.0634	-0.8646	0.8739	0.4223	0.9654	1.0043	1.0991	0.0585	0.5306	1.5832	1.2592	-0.6365	1.392	1.5222	2.9529	1.1741	1.8279	-2.9676	1.3368	-1.5738	0.7069	0.4341	0.5251	0.5534	0.8766	1.3527	1.2424	0.259	0.0413	0.3125	1.2636
WID:184570	WID:184570 || IMAGE:897642 || MAP: || ABL1 || abl tyrosine-protein kinase ||	1	-0.283	-0.2773	-0.0546	-0.5029	0.1643	-0.2783	-0.724	0.2407	-1.4331	-1.6026	0.7587	-0.0078	-0.5484	-0.8681	-0.5269	-1.0675	-0.4216	-0.1283	-0.3754	-0.4256	-0.2841	-0.1808	0.2095	-0.2118	-0.7624	-0.1753	-0.5201	-1.1542	0.1754	0.3114	-0.6863	0.3076	0.1684	-1.5282	0.5665	-0.0295	-0.3802	-0.3725	-0.6952	-0.5435	-1.008	-0.6505	0.0021	-0.8922	-0.8272	-0.7418	-0.3387
WID:184666	WID:184666 || IMAGE:773771 || MAP:6q22.1 || PLN || Phospholamban ||	1	0.2734	1.0827	-0.0103	0.5429	0.5921	0.1238	0.1326	0.8314	1.0614	0.1656	0.244	0.157	1.4998	0.6126	0.5652	0.7334	0.0914	2.2908	0.8543	1.3976	0.3063	1.6144	0.5621	0.8448	0.0325	0.0455	0.4149		0.2541	0.5304	0.396	0.5745	0.5685	0.5799	0.2445	0.6705	0.2167	0.9887		0.4782	0.2817	0.1831	1.3579	0.6876	0.4559	0.5673	1.0665
WID:184571	WID:184571 || IMAGE:81336 || MAP:11q12.3- || SCGB1A1 || Secretoglobin, family 1A, member 1 (uteroglobin) ||	1	0.0532	0.1549	-0.0602	0.8198	0.0939	-0.1651	0.1214	0.2718	-0.5734	-0.4782	0.5826	-0.3629	0.0456	-0.1429	-0.3694	-0.6867	-0.3194	0.5231	0.1345	-0.3053	-0.3183	0.0307	0.217	-0.2567	-0.1485	-0.4534	-0.8205	-0.278	-0.2579	-0.1311	-0.4293	0.1435	0.2015	-0.4178	0.1486	-0.2152	-0.1756	0.4296	-0.8478	-0.1173	-0.572	-0.5017	0.1491	0.2167	-0.3262	-0.1969	-0.066
WID:184667	WID:184667 || IMAGE:897673 || MAP:1p36.3-p || PGD || Phosphogluconate dehydrogenase ||	1	-1.6434	-2.3709	-1.5852	-2.6385	-1.955	-2.3323	-2.5476	-1.3464	-2.7956	-2.9644	-1.2939	-2.4599	-2.115	-2.7422	-2.399	-2.0687	-1.1192	-1.7203	-1.4789	-2.0518	-2.3039	-1.8138	-1.2751	-2.2924	-2.3901	-2.3281	-2.5545	-2.9734	-1.7552	-1.6027	-1.9444	-1.7962	-2.0231	-2.7825	-1.5433	-2.0583	-1.4061	-2.095	-2.8538	-1.9259	-2.0257	-2.1548	-1.2063	-2.6289	-2.6401	-2.1478	-1.939
WID:184572	WID:184572 || IMAGE:714106 || MAP:10q24 || PLAU || Plasminogen activator, urokinase ||	1	0.4346	-0.5802	-0.1274	0.1962	0.2241	-0.0229	0.151	0.6488	0.2857	-0.1456	1.0891	0.4164	0.0271	-0.1552	-0.4316	0.0841	0.9792	0.424	0.3736	0.1238	-0.2339	0.1927	1.2352	-0.1077	-0.4273	-0.3842	-0.3258	-0.3598	1.1116	0.4247	0.0754	1.0545	1.0203	-0.2405	2.2954	0.1408	0.0732	0.0769	-0.7171	0.2649	0.1348	-0.2529	0.1813	0.2747	-0.5576	0.3212	0.7561
WID:184668	WID:184668 || IMAGE:843174 || MAP:1p31 || PGM1 || Phosphoglucomutase 1 ||	1	-1.3889	-3.016	-1.3703	-2.4679	-1.672	-1.83	-2.077	-1.8675	-1.4822	-2.2586	-1.3516	-1.9054	-2.0652	-2.8187	-2.6445	-1.7265	-1.7509	-1.1304	-1.4574	-2.1952	-2.2436	-1.7744	-1.6416	-2.6939	-2.1053	-2.0708	-1.9574	-2.4409	-1.8461	-1.7412	-1.0932	-1.6565	-1.5162	-2.8423	-1.2378	-2.5316	-1.3938	-2.4185	-2.4886	-2.1487	-2.0073	-2.4488	-1.4507	-2.5995	-3.0444	-2.1416	-1.7128
WID:184573	WID:184573 || IMAGE:760344 || MAP:3q13 || UMPS || Uridine monophosphate synthetase (orotate phosphoribosyl transferase and orotidine-5'-decarboxylase) ||	1	0.4434	-0.6368	0.6305	-0.3975	0.5055	0.6797	0.0053	0.6756	0.4398	-0.5177	0.5907	0.7491	-0.0175	-0.326	0.7609	0.6284	0.6817	0.8195	-0.0343	0.026	0.4142	0.7661	0.486	0.096	0.0805	0.332	0.1705	-0.2092	0.2369	1.1694	0.1133	0.5789	1.0475	-0.5311	0.5238	-0.3527	0.46	0.1695	0.4022	0.5012	0.2167	0.6839	0.7614	0.0381	-0.1022	0.075	0.0729
WID:184669	WID:184669 || IMAGE:950682 || MAP: || PFKP || Phosphofructokinase, platelet ||	1	0.7564	-1.6431	0.6284	-1.2481	0.6314	1.2607	0.1756	0.6305	-0.8517	-0.9514	0.3953	1.7002	0.2098	-0.5768	1.1019	1.0095	1.4343	-0.2728	0.7431	-0.0143	0.3999	0.6699	0.7451	0.41	0.4249	0.5809	0.8844	-0.1459	1.0012	1.6977	0.1109	0.9489	1.1747	-1.8997	1.1546	-0.7799	0.6524	0.423	0.7815	0.8829	0.8252	1.5153	0.7847	-0.314	0.1444	-0.1083	1.0762
WID:184574	WID:184574 || IMAGE:841292 || MAP:16p13.3 || UBE2I || Ubiquitin-conjugating enzyme E2I (UBC9 homolog, yeast) ||	1	-0.7908	-1.1639	-0.892	-0.8846	-0.9437	-1.0448	-1.7044	-0.8147	-1.7182	-0.9957	-0.7798	-1.1738	-1.3295	-1.8357	-2.0313	-1.3852	-0.9858	-0.0701	-0.7389	-1.0146	-1.2142	-0.9732	-0.6163	-1.1035	-1.6387	-0.9596	-1.1512	-0.867	-0.406	-0.5178	-1.2967	-0.4734	-0.601	-1.411	-0.5381	-0.6063	-0.7966	-1.0561	-1.4745	-0.7867	-1.6412	-1.6013	-0.6573	-1.7712	-1.6347	-1.4029	-1.0713
WID:184670	WID:184670 || IMAGE:383089 || MAP:17q25 || PDE6G || Phosphodiesterase 6G, cGMP-specific, rod, gamma ||	1	-0.3774	-0.4138	-0.4159	0.4586	-0.1437	-0.5643	-0.8841	-0.0538	0.4277	-1.8015	0.0167	-0.905	-0.0102	0.0576	-1.1336	-0.5916	-1.1429	-0.1098	-0.4599	-1.2938	-0.8454	0.0395	-1.46	-0.2195	-0.644	-0.58	-0.5536	-1.8639	-0.5587	-0.0318	-0.6172	-0.0271	-0.2107	-0.9901	-0.2804	-0.0802	-0.3917	0.0425		-0.4057	-0.7488	-0.5369	-0.308	-0.3509	-0.4033	-0.0896	-0.7199
WID:184575	WID:184575 || IMAGE:826254 || MAP: || UBE2H || ubiquitin-conjugating enzyme E2H (homologous to yeast UBC8) ||	1	0.4966	-1.0116	0.4033	0.3885	0.0931	0.2159	-0.4773	0.5901	-0.8437	-1.0691	0.7031	-0.1425	0.699	-0.1045	-0.114	-0.2967	-0.0669	0.1314	-0.4149	0.1864	-0.074	0.1753	0.4893	0.4811	-0.1335	0.1045	-0.6246	-1.1661	0.1007	0.3419	-0.6424	0.3368	0.7134	-0.5915	0.3744	-0.3547	-0.5779	0.3643	-0.6564	0.1853	-0.3911	-0.049	0.1886	-0.3589	-0.3723	-0.0017	-0.1291
WID:184671	WID:184671 || IMAGE:788136 || MAP:1p31 || PDE4B || Phosphodiesterase 4B, cAMP-specific (phosphodiesterase E4 dunce homolog, Drosophila) ||	1	-1.2058	-3.0845	-0.8016	-2.601	-1.7682	-1.4305	-2.7257	-1.6694	-2.4173	-3.0579	-1.5346	-2.1551	-1.9331	-1.9022	-1.5958	-1.5152	-1.1897	-1.5523	-1.6545	-1.9187	-1.9334	-1.8014	-1.8829	-2.7291	-0.5746	-0.4967	-0.0832	-2.9411	0.2796	0.3201	-1.171	-0.3099	0.6602	-2.9086	-0.1298	-1.935	-0.8225	-1.357	-1.567	-0.5445	-1.5806	-1.1094	-1.056	-1.5984	-1.1539	-0.8729	-1.0864
WID:184576	WID:184576 || IMAGE:898138 || MAP: || UBE2B || Ubiquitin-conjugating enzyme E2B (RAD6 homolog) ||	1	0.6109	-2.1275	0.8246	-2.2598	0.6401	0.6797	-0.9489	0.2654	1.4579	-2.495	0.5855	0.3633	1.3653	-0.7146	0.4241	0.1758	0.5414	-0.714	0.0082	0.1924	0.7692	0.5433	0.8338	0.6516	-0.337	0.2138	0.0992	-2.4998	0.6217	0.955	-0.4447	0.3882	1.1945	-2.663	0.7386	-1.7692	0.365	0.1229	0.1469	0.4839	-0.3185	0.8045	0.3626	-0.522	-0.1702	-0.266	0.0559
WID:184672	WID:184672 || IMAGE:842784 || MAP:12q23 || SLC25A3 || Solute carrier family 25 (mitochondrial carrier; phosphate carrier), member 3 ||	1	-0.3353	-1.4907	-0.5799	-1.8145	-0.7936	-0.9779	-1.103	-0.7124	-0.9035	-1.6034	-0.5383	-1.0622	-1.2777	-1.7158	-1.3531	-0.9894	-1.0086	-0.8717	-0.892	-1.1539	-1.1747	-0.8243	-0.973	-1.4547	-0.9043	-1.1448	-0.9407	-1.6291	-0.9833	-0.5328	-0.5659	-0.7991	-0.1072	-2.1361	-0.5769	-1.2825	-0.6493	-1.2009	-1.4219	-1.2279	-1.3872	-1.3066	-0.7584	-1.4376	-1.5969	-1.1381	-1.1036
WID:184577	WID:184577 || IMAGE:950356 || MAP: || UBE2A || Ubiquitin-conjugating enzyme E2A (RAD6 homolog) ||	1	-0.5034	-1.8635	-0.4897	-1.7465	-0.6523	-0.8366	-1.1261	-0.7328	-0.7396	-1.49	-0.4125	-0.8048	-0.9895	-1.6242	-1.2086	-1.0544	-0.781	-0.6719	-0.8675	-1.0482	-0.8895	-0.7158	-0.7919	-1.2091	-0.8235	-0.8738	-0.9721	-1.6227	-0.5055	-0.4907	-0.7774	-0.6795	-0.1347	-1.8606	-0.4992	-1.2585	-0.6357	-1.1199	-1.381	-1.0248	-1.1385	-1.1119	-0.6991	-1.4379	-1.5142	-1.3011	-0.8684
WID:184673	WID:184673 || IMAGE:788518 || MAP:8q21.1 || PXMP3 || Peroxisomal membrane protein 3, 35kDa (Zellweger syndrome) ||	1	-0.7661		-0.5898		-0.8098	-0.6235		-0.6342	-0.3762		-0.7043	-0.5464			-0.9678	-1.0295	-0.6239	-0.0681	-0.6989	-0.912	-0.6865	-0.7719	-0.6585			-0.5508	-0.7192	-0.7312	-0.8368	-0.6668	-0.6182	-0.4377	-0.3335		-0.2966	-1.2174	-0.4823	-0.7283		-0.9034		-1.302	-0.3796	-1.1444	-1.4959	-1.4892	-0.6116
WID:184386	WID:184386 || IMAGE:214068 || MAP:10p15 || GATA3 || GATA binding protein 3 ||	1	-0.5004	-1.0804	-0.0449	-0.4242	-0.6884	-0.1279	-1.0689	-0.0928	-0.2114	-1.068	0.0707	-0.6575	-0.6967	-0.4748	-0.3763	-0.1639	-0.2806	-0.2293	-0.432	-0.5051	-0.5268	-0.3871	-0.0284	-0.4737	-0.0133	0.0321	0.2559	-0.0739	-0.3598	0.2881	-0.4944	-0.234	-0.7399	-1.5577	-0.3902	-1.1688	-0.2104	-0.2386	-0.2808	-0.0299	-0.5047	0.0078	-0.2847	-0.8765	-0.3707	-0.4912	-0.9231
WID:184482	WID:184482 || IMAGE:46182 || MAP:1p34.1 || CTPS || CTP synthase ||	1	0.1435	0.0509	0.1375	0.1084	-0.0145	0.5373	-0.1966	0.7948	-0.196	0.0348	0.6297	0.1503	0.0986	0.2512	0.2641	0.3401	0.3813	0.2859	0.9797	1.2197	0.7532	0.5629	0.2231	0.4473	-0.0247	0.4137	0.5764	1.0302	-0.0215	0.7621	-0.2941	0.6258	0.0904	-0.0548	0.0126	0.3236	0.6762	0.2154	0.4588	0.6213	0.303	1.0865	0.5947	0.2473	0.4639	0.0537	0.0805
WID:184387	WID:184387 || IMAGE:126368 || MAP:Xp11.23 || GATA1 || GATA binding protein 1 (globin transcription factor 1) ||	1	0.9398	0.9893	0.8347	0.8121	0.6389	0.7602	0.8892	1.4236	0.5525	0.7665	1.0258	0.7051	0.8806	0.9266	0.6161	1.1568	0.6865	0.7545	2.3071	1.7259	1.0993	1.5422	0.2458	1.237	0.4401	1.6949	0.7257	1.5086	0.813	0.8306	2.2567	1.0631	0.178	0.7932	1.1047	0.9397	2.29	0.4243	0.9144	0.9677	0.6249	0.9701	1.8248	1.4342	0.8508	0.6472	0.7451
WID:184483	WID:184483 || IMAGE:810899 || MAP: || CKS1B || ckshs1=homolog of Cks1=CDC28 protein kinase 1 ||	1	-1.4419	-1.4552	-1.1743	-0.9832	-1.8383	-1.3049	-1.5486	-0.651	-1.1053	-2.0667	-1.2091	-1.6313	-1.8221	-1.4636	-1.321	-1.7682	-0.6721	-1.2706	-1.5439	-1.4226	-1.6605	-1.5888	-0.7795	-1.7534	-1.3558	-1.4054	-1.572	-1.2094	-1.6229	-0.8408	-1.9589	-0.864	-1.5778	-2.0061	-1.9789	-1.1406	-1.1758	-1.0479	-0.8282	-1.0123	-1.1669	-1.4106	-0.8156	-0.8506	-1.0455	-1.1659	-1.6557
WID:184388	WID:184388 || IMAGE:221092 || MAP:15q21.2 || GABPB2 || GA binding protein transcription factor, beta subunit 2 ||	1	1.1353	0.1631	0.7563	0.7252	0.6042	0.8979	0.0464	1.8129	0.5591	-0.1093	1.438	1.441	0.3691	0.4104	0.1327	1.3044	0.736	0.1128	0.8943	1.489	1.138	1.0759	0.4267	0.8906	0.3014	1.8613	0.7982	0.693	0.6742	0.8052	0.9338	1.2555	0.7539	-0.1518	2.1391	-0.0819	0.6008	0.3252	0.4174	0.3382	0.3167	1.2716	0.4979	0.417	0.7437	0.4877	1.1427
WID:184484	WID:184484 || IMAGE:727251 || MAP: || CD9 || CD9 ||	1	-2.3662	-3.2716	-2.4049	-2.2801	-3.273	-2.7768	-1.1839	-0.6981	-0.6242	-3.0627	-1.644	-1.237	-3.3215	-2.6669	-2.4983	-3.8824	-2.1171	-1.9194	-1.3633	-1.4042	-0.6391	-0.8501	-0.9635	-0.8101	-2.0266	-3.5961	-4.0707	-1.6315	-3.4078	-2.8524	-1.463	-1.0113	-0.8347	-2.7775	-1.3844	-2.6962	-3.2289	-2.754	-2.9031	-2.4441	-2.2743	-3.7349	-1.277	-1.6138	-0.3511	-1.2699	-1.0661
WID:184389	WID:184389 || IMAGE:260325 || MAP:21q21-q2 || GABPA || GA binding protein transcription factor, alpha subunit 60kDa ||	1	0.2405	0.1801	0.3466	0.252	0.0118	0.4659	-0.0658	0.7495	0.3674	0.085	0.1071	0.4223	0.3081	0.3529	0.5968	0.1504	0.4665	-0.1907	1.2208	0.5994	0.2459	0.4905	-0.1418	0.1375	0.3528	0.5427	0.068	1.1187	0.0062	0.2706	-0.2222	0.1666	0.5071	-0.0687	0.6413	-0.5224	1.0625	0.183	0.1419	0.1177	0.5815	0.3519	0.6566	0.4026	0.871	0.1991	-0.0839
WID:184485	WID:184485 || IMAGE:771258 || MAP: || CD8A || CD8 alpha chain ||	1	-3.5402	-4.2117	-2.3625	-3.7849	-4.118	-4.5083	0.216	1.2671	1.1383	-2.3805	1.8772	1.2964	-2.8429	-3.1553	-2.3758	-3.4017	-1.0866	-2.537	0.1075	0.4742	1.8472	1.3466	1.1934	0.8888	-2.1708	-3.9968	-3.3439	-2.946	-3.2185	-1.9295	0.7075	1.4413	2.1962	-3.1373	2.147	-0.8722	-3.157	-3.1094	-2.2818	-2.7617	-2.4929	-2.6615	0.5077	0.2591	1.2895	0.4972	1.3617
WID:184390	WID:184390 || IMAGE:469412 || MAP: || FH || Mitochondrial fumarate hydratase ||	1	-0.2986	-0.7727	0.0725	-0.0493	-0.2055	-0.0158	-0.8093	-0.3302	-0.4596	-0.9205	0.1779	-0.2988	-0.8178	-0.7975	-0.1833	-0.3575	0.0466	-0.3457	-0.1204	-0.5181	-0.5101	-0.4547	-0.4703	-0.2584	-0.0652	0.0446	0.1219	0.5551	-0.2565	0.5597	-0.3947	-0.1397	-0.355	-0.5591	-0.1157	-0.878	-0.7685	-0.322	-0.3479	-0.4151	-0.7746	0.1136	-0.1223	-0.8749	-0.4947	-0.5662	-0.8377
WID:184486	WID:184486 || IMAGE:208001 || MAP: || CD59 || CD59=LY-6-like protein regulating complement membrane attack ||	1	-0.8794	-1.3699	-0.4817	-1.3457	-0.8824	-0.5274	-1.4292	-0.5839	-1.0322	-1.8395	-0.3713	-1.2733	-1.3599	-1.3188	-1.5784	-1.0657	-0.6593	-0.6838	-1.1898	-1.2129	-1.2671	-0.8651	-0.1301	-1.2393	-0.8428	-1.0047	-1.0473	-1.1566	-0.5416	-0.0325	-0.8921	-0.8224	-0.619	-1.5524	-0.8031	-0.9253	-1.4365	-1.0858	-1.0136	-0.7006	-0.9895	-0.5019	-1.0353	-1.4823	-1.015	-0.9366	-1.7091
WID:184391	WID:184391 || IMAGE:133213 || MAP:11q21 || FUT4 || Fucosyltransferase 4 (alpha (1,3) fucosyltransferase, myeloid-specific) ||	1	-0.367	-1.2744	-0.5067	-0.8852	-0.7041	-0.3486	-0.9639	-0.5406	-0.4823	-1.8006	0.0005	-0.7136	-1.0262	-1.1883	-0.6855	-1.0445	-0.58	-0.4839	-0.5063	-0.6103	-0.8957	-0.8181	-0.3718	-1.1245	-0.66	-0.5894	-0.2284	-0.3822	-0.6238	-0.2074	-0.7588	-0.4571	-0.7125	-0.7262	-0.7729	-1.0844	-1.0263	-0.9976	-0.4682	-0.5208	-0.6556	-0.3776	-0.3864	-1.1967	-0.1296	-0.5903	-1.1247
WID:184487	WID:184487 || IMAGE:125134 || MAP: || CD48 || CD48=BLAST-1 ||	1	-2.0981	-2.2936	-1.1638	-2.54	-2.0816	-1.8096	-2.3149	-1.5154	-1.1699	-2.8284	-2.0784	-1.6505	-2.4446	-2.7163	-1.6433	-1.9697	-1.0299	-1.4742	-1.4684	-2.2061	-1.738	-1.4918	-1.6498	-2.0159	-1.873	-1.9189	-1.3591	-2.4607	-1.4035	-0.9933	-0.954	-1.6123	-1.3152	-3.0423	-1.4738	-2.6199	-2.2884	-2.3217	-1.8425	-1.7589	-2.6295	-1.5159	-2.2255	-2.4851	-1.9303	-2.1045	-2.0464
WID:184392	WID:184392 || IMAGE:308437 || MAP:1p34 || FUCA1 || Fucosidase, alpha-L- 1, tissue ||	1	-1.1049	-1.2071	-0.6142	-2.6672	-1.3948	-0.9054	-1.4058	-0.7816	-1.0795	-2.7701	-1.0242	-0.5753	-2.0688	-1.3408	-0.9145	-1.4337	-0.7267	-1.1567	-1.2009	-1.3262	-1.2549	-1.1965	-0.8458	-1.4134	-1.2461	-1.1119	-1.0055	-1.6008	-1.1131	-0.4817	-1.3046	-0.8239	-0.8374	-2.4269	-0.7019	-1.6865	-1.1795	-1.1323	-1.0322	-0.8393	-1.568	-1.0448	-1.0056	-1.5855	-1.0076	-1.2198	-1.5073
WID:184488	WID:184488 || IMAGE:813552 || MAP: || CD47 || CD47 antigen=Rh-related antigen= integrin-associated signal transducer=immunoglobulin family member implicated in alpha v beta 3-dependent ligand binding ||	1	-0.7959	-1.653	-0.5313	-0.9896	-0.9897	-0.7066	-0.9573	-0.5864	-0.4723	-1.4489	-0.9502	-0.6235	-1.4997	-1.543	-1.0849	-0.8342	-0.4703	-0.5262	-1.1182	-1.1502	-0.9147	-0.9304	-0.8544	-1.3396	-0.6483	-1.1229	-0.8953	-0.5172	-0.734	-0.3995	-0.7837	-0.9224	-0.4221	-1.3955	-0.3536	-1.6717	-1.0539	-1.2861	-1.4039	-1.0191	-0.9882	-0.909	-1.0508	-1.5415	-0.9512	-0.8964	-1.0862
WID:184393	WID:184393 || IMAGE:669419 || MAP:9q13-q21 || FXN || Frataxin ||	1	-0.2675	-0.2161	0.0439	-1.3438	-0.4145	-0.0813	-0.3261	-0.1438	0.1427	-1.3997	-0.7083	0.0751	-0.8005	-0.9152	-0.3835	-0.6791	0.0662	-0.3948	-0.1115	-0.628	-0.5794	-0.2679	-0.5662	-0.895	-0.0864	-0.1488	0.0888	-0.8569	-0.5293	-0.1198	-0.0318	-0.4773	-0.0881	-0.3644	-0.4164	-0.8115	-0.0293	-0.4458	-0.6329	-0.4254	-0.2528	-0.052	-0.1022	-1.0584	-0.0201	-0.5174	-0.586
WID:184489	WID:184489 || IMAGE:66322 || MAP: || CD3G || CD3 gamma ||	1	0.0941	-0.2178	0.1573	-1.173	0.6958	0.0386	-0.0866	0.7408	0.3859	-0.6615	0.7962	-0.1168	-0.5103	-0.6883	-0.1063	-0.0405	0.2308	0.1506	-0.299	-0.2779	-0.0105	0.2699	-0.0777	-0.3957	0.076	0.2621	0.389	-0.5254	0.0844	0.4345	0.168	0.195	0.1661	-0.774	0.8025	-1.0537	-0.1805	-0.2254	-0.2452	-0.461	-0.2604	0.1289	-0.1919	-0.5022	-0.5144	-0.0195	-0.2898
WID:184394	WID:184394 || IMAGE:681948 || MAP: || FHIT || FHIT=diadenosine triphosphate (Ap3A) hydrolase gene=tumor suppressor deleted in digestive tract cancer ||	1	0.3302	0.1987	0.1749	0.8343	0.1165	0.0362	-0.2475	0.3036	-0.3493	0.1992	0.4667	-0.5319	-0.2367	0.2597	0.1135	-0.0896	0.0187	-0.0516	-0.1739	-0.3975	-0.3043	-0.5717	0.833	0.7013	0.2678	0.4666	0.2702	0.7232	-0.164	0.4563	-0.4706	0.0535	-0.5539	-0.1871	-0.4921	0.0068	-0.0595	0.0641	0.0254	-0.0185	-0.117	0.2749	-0.1947	0.1763	0.0183	-0.0823	-0.6727
WID:184490	WID:184490 || IMAGE:148021 || MAP: || ENTPD1 || CD39 ||	1	-2.082	-1.4096	-2.2858	-1.4294	-1.9288	-1.8251	-1.2622	-1.6448	-1.6453	-1.9512	-0.804	-3.0235	-1.7642	-0.3779	-1.9876	-2.0662	-1.3061	-0.7854	-1.8497	-1.9818	-2.7673	-2.4307	-0.7287	-2.2924	-1.0185	-3.4341	-1.6422	-0.5751	-2.2256	-1.4144	-2.2182	-1.7307	-1.5631	-1.2972	-2.3627	-1.4981	-2.8886	-1.5152	-0.92	-1.5014	-1.7159	-1.6262	-1.4206	-0.6786	-0.9318	-1.2269	-2.3896
WID:184395	WID:184395 || IMAGE:146605 || MAP: || FPRL1 || Lipoxin A4 receptor=FPRL1=HM63=G protein-coupled receptor regulated by IL-13 and IFN gamma and inhibits TNF alpha induced IL-8 release ||	1	-1.5046	-1.1168	-2.4458	-1.5478	-1.7383	-1.2401	-1.3201	-1.6232	-0.6049	-2.7918	-0.4992	-1.409	-1.67	-1.4067	-1.6538	-1.5037	-1.5156	-0.64	-0.7444	-1.9683	-1.9918	-1.8756	-1.2357	-2.0193	-1.2174	-2.6973	-0.7789	-1.1163	-2.4858	-1.4798	-1.0153	-1.7227	-1.6736	-1.9177	-1.7804	-2.2595	-1.8954	-1.2007	-0.4894	-1.8677	-1.3723	-1.6501	-1.0851	-1.4512	-0.7316	-0.6891	-2.3252
WID:184491	WID:184491 || IMAGE:243816 || MAP: || CD36 || CD36 ||	1	-2.6752	-2.6344	-4.0261	-2.824	-3.5355	-2.6807	-2.8285	-3.4325	-2.2511	-3.1044	-2.7566	-4.3179	-3.5005	-1.927	-2.817	-4.1026	-3.0066	-2.291	-2.6474	-3.2819	-3.9286	-4.1543	-2.524	-3.4596	-2.3599	-5.0555	-3.1502	-1.6376	-4.2642	-2.8566	-3.8095	-4.0023	-3.6869	-3.121	-5.0388	-3.0462	-3.5399	-2.6544	-1.7945	-2.9008	-2.9735	-3.2716	-2.6697	-2.5817	-2.4735	-2.3053	-3.7911
WID:184396	WID:184396 || IMAGE:131839 || MAP:11q13.3- || FOLR1 || Folate receptor 1 (adult) ||	1	-0.7207	-0.3987	-1.2973	-0.0201	-1.0098	-0.5412	-0.4456	-1.0844	-0.1373	-0.9601	-0.899	-1.5426	-1.3259	-0.3862	-0.7379	-1.6614	-0.7944	0.0284	-1.1149	-1.2873	-1.8654	-1.3869	-0.6881	-1.4482	-0.088	-1.8401	-1.0512	0.1524	-1.4485	-0.7546	-1.4095	-1.3077	-1.0261	-0.7642	-1.5222	-1.2521	-0.9829	-0.864	-0.6854	-0.7339	-0.2978	-0.9342	-0.6694	-0.4314	-0.4473	-0.2556	-1.1421
WID:184492	WID:184492 || IMAGE:770858 || MAP: || CD34 || CD34 ||	1	-0.5533	-1.1072	-0.5273	-1.246	-0.7664	-0.5852	-0.9131	-0.4522	-0.7587	-1.5555	-0.6136	-0.1737	-1.2321	-1.3555	-0.8869	-1.01	-0.4672	-0.5927	-0.8999	-1.105	-0.9737	-0.8913	-0.844	-1.3117	-0.5089	-0.6295	-0.6671	-0.8902	-0.7653	-0.3306	-0.5675	-0.7067	-0.3764	-1.6247	-0.25	-1.0481	-0.6201	-1.0752	-1.14	-0.9815	-0.8593	-0.953	-0.7798	-1.1822	-1.0037	-0.7824	-0.9455
WID:184397	WID:184397 || IMAGE:197525 || MAP:1q21.1 || FMO5 || Chaperonin containing TCP1, subunit 8 (theta) ||	1	-0.6376	-1.3272	-0.327	-1.7533	-0.8037	-0.5999	-0.9965	-0.4784	-0.6649	-1.5797	-0.6967	-0.1081	-1.0175	-1.4681	-0.7774	-0.8859	-0.2992	-0.7312	-0.7762	-0.9923	-0.7339	-0.7954	-0.6565	-1.1576	-0.4426	-0.4423	-0.6043	-1.0488	-0.6974	-0.2889	-0.6743	-0.7186	-0.3177	-1.434	-0.2822	-1.1256	-0.4768	-0.8133	-1.1627	-0.8056	-0.8299	-0.8074	-0.5576	-1.2587	-1.02	-1.0018	-0.8231
WID:184493	WID:184493 || IMAGE:241365 || MAP:5q35.2 || HSPC111 || Hypothetical protein HSPC111 ||	1	-0.9342	-2.133	-0.5617	-2.3933	-0.797	-0.8768	-1.0693	-0.8277	-0.6255	-1.3728	-0.802	-0.3665	-0.9839	-1.5912	-1.1884	-0.9608	-0.3347	-0.9876	-0.894	-0.9231	-0.8564	-0.7828	-0.6569	-1.3219	-0.5697	-0.8527	-0.5726	-1.3971	-0.6915	-0.2065	-0.9154		-0.483	-2.056	-0.3418	-1.0664	-0.82	-1.0324	-1.3363	-1.0355	-1.2457	-0.9187	-0.6647	-1.4995	-1.1286	-1.2104	-0.793
WID:184578	WID:184578 || IMAGE:898262 || MAP:Xp11.23 || UBE1 || Ubiquitin-activating enzyme E1 (A1S9T and BN75 temperature sensitivity complementing) ||	1	0.4202	0.416	0.3886	-0.2079	0.7827	0.3781	-0.2516	0.7517	-0.2093	-0.0679	0.4047	0.8855	0.5175	0.0967	0.5284	0.3406	0.5729	1.2005	0.2368	0.1001	0.4073	0.1222	0.4138	0.1196	0.5272	0.7918	1.186	0.4955	0.8367	1.1965	0.8976	0.7491	0.4154	-0.4274	0.4001	-0.0755	0.7226	0.7334	0.4531	0.1502	-0.1476	0.6159	0.7025	0.0376	0.1666	0.0875	0.3762
WID:184674	WID:184674 || IMAGE:430318 || MAP: || PVALB || parvalbumin ||	1	0.2406	0.8327	-0.132	1.2873	0.5066	0.2508	0.1186	0.6283	-0.3153	1.0048	0.3324	-0.3417	0.3534	0.5904	0.3364	-0.0425	-0.2287	0.9389	1.0734	0.2225	-0.2961	-0.2489	0.5868	0.6856	0.057	-0.0983	0.0745	1.0708	0.0759	0.183	-0.255	-0.0898	-0.0973	0.6987	-0.3546	0.5343	0.4357	1.0602	0.6134	0.5088	0.3314	0.5645	0.1321	0.5402	0.6563	0.7015	0.0791
WID:184579	WID:184579 || IMAGE:208161 || MAP:20q13.1 || YWHAB || Tyrosine 3-monooxygenase/tryptophan 5-monooxygenase activation protein, beta polypeptide ||	1	-0.4491	-0.5298	-0.2005	-0.9849	0.0233	0.1382	-1.0944	-0.2169	-0.4805	-1.4188	0.1944	-0.5312	-0.6105	-0.3019	0.2105	-0.0498	-0.4149	0.4163	0.051	-0.7642	-0.2242	-0.8271	-0.1131	-0.8985	-0.2789	0.1388	0.159	-0.4082	0.0072	-0.1229	-0.8953	0.0097	-0.069	-0.5394	-0.3669	-0.4955	-0.0993	0.2939	0.5739	-0.4757	-0.6757	0.0697	0.1815	0.8113	0.0479	-0.2234	-0.7292
WID:184675	WID:184675 || IMAGE:322051 || MAP:11p15.3- || PTH || Parathyroid hormone ||	1	-0.0342	-0.6152	-0.0508	-0.0578	0.0533	0.3054	-0.5429	0.4446	-0.0976	-1.0785	0.0998	0.096	-0.7049	-0.4132	-0.2012	-0.1496	0.0195	-0.1478	0.0266	-0.0815	-0.2171	-0.0391	-0.2484	-0.2827	-0.3822	0.0968	-0.0502	-0.3335	-0.0067	0.1994	-0.3141	-0.0115	-0.2424	-0.2961	-0.0034	-0.5236	-0.016	-0.2248	-0.1883	-0.0856	-0.0364	-0.0691	-0.0561	-0.0033	-0.2596	-0.1826	-0.0532
WID:184580	WID:184580 || IMAGE:271985 || MAP: || TYR || Tyrosinase (oculocutaneous albinism IA) ||	1	0.5531	0.962	-0.2544	1.1801	0.2063	0.2202	0.3032	0.9052			0.0654	0.0124	0.417	1.1184		0.6534	0.2253		1.4811	0.9349	0.6787	1.2048	0.9187		0.3916	0.1825	0.8045		0.0761	-0.1123		0.0858	0.3643	0.9172	0.2015	1.4529		0.8085	0.7682	0.424	0.5844	0.3348	0.5582	1.2049	0.529	0.5754	1.0948
WID:184676	WID:184676 || IMAGE:897646 || MAP:20q13.3 || COL9A3 || Collagen, type IX, alpha 3 ||	1	0.3268	-1.157	0.975	-1.9351	0.545	0.7918	-0.1421	0.8681	-0.3385	-1.7581	0.5595	0.9668	-0.5426	-0.4981	0.343	0.5123	0.7761	-0.4213	0.0778	0.7167	0.7202	0.4673	0.4399	0.4097	0.4223	0.8215	0.5328	-1.1329	0.8718	0.9195	-0.2868	0.5419	0.9233	-1.2182	0.8506	-0.8723	0.1632	0.3748	0.2701	0.2033	-0.0082	0.7507	0.1062	-0.2296	0.1079	0.0746	0.3786
WID:184581	WID:184581 || IMAGE:24415 || MAP: || TP53 || p53 ||	1	0.2023	1.2796	0.2184	-0.1429	0.4176	0.3297	0.9989	0.3747	1.0862	0.0619	0.0661	0.4276	0.4072	-0.0494	0.3999	0.3496	0.5075	0.5179	1.1459	-0.0662	0.4543	-0.037	-0.123	-0.034	0.363	0.2093	0.1774	0.0616	-1.495	0.0749	2.1579	-0.1481	0.2353	0.193	0.1547	-0.9197	0.3046	0.4397	0.4225	-0.0832	0.6154	0.4727	0.3964	0.1375	-0.1904	0.1063	0.12
WID:184677	WID:184677 || IMAGE:192694 || MAP: || POU2F1 || Oct-1=Octamer binding transcription factor 1 ||	1	-0.2687	-0.7235	0.0526	-1.2679	0.3608	-0.3534	0.2692	-0.4239	0.596	0.3086	-0.093	0.1853	0.3519	0.1205	0.3764	0.5689	0.4417	0.4972	0.4578	0.4935	0.5701	0.4965	0.5735	0.2455	-0.0115	0.0141	0.4891	-0.1948	0.2707	0.2269	0.399	-0.0952	0.407	-0.3309	0.2354	0.0846	0.7651	0.7207	0.049	-0.0643	0.4648	0.1836	0.7198	0.6034	0.368	0.2494	0.5934
WID:184582	WID:184582 || IMAGE:841149 || MAP: || TGFBR2 || Transforming growth factor, beta receptor II (70-80kD) ||	1	-0.2093	-0.3663	0.8279	-1.3852	0.3511	-0.2131	-0.9167	0.376	-0.8164	-0.9919	0.1011	0.3581	-0.4757	-0.7811	-0.1092	-0.6736	0.2909	-0.4889	-1.0954	-0.0755	0.0769	0.5498	0.0939	0.2296	-0.9515	0.2061	0.0023	-0.527	1.0195	0.4896	-0.8108	0.1217	0.0414	-1.3377	0.2661	-0.9789	-0.8294	-0.1267	-0.2312	0.0466	-1.2757	-0.2286	-0.543	-0.6607	-0.5038	-0.5804	-0.2595
WID:184678	WID:184678 || IMAGE:725677 || MAP:1q31-q32 || PCTK3 || PCTAIRE protein kinase 3 ||	1	-0.6171	-0.8736	-1.4726	-0.763	-0.3516	-1.2968	-1.1439	-0.2039	-0.9178	-0.6645	-0.2106	-0.999	0.0995	-0.581	-1.044	-1.026	-0.2934	-0.2673	-0.396	-0.49	-1.2098	-1.3252	-0.1381	-0.833	-1.5352	-0.8405	-1.5564	-0.2532	-0.4793	-1.4669	-1.1779	-0.4267	-1.13	-0.7974	-0.3657	-0.9327	-0.7427	-0.3305	-0.7882	-0.8791	-0.6978	-0.7416	-0.7923	-0.7386	-0.6992	-0.858	-0.542
WID:184583	WID:184583 || IMAGE:486208 || MAP:14q24 || TGFB3 || Transforming growth factor, beta 3 ||	1	0.292	0.6154	-0.0241	0.5728	0.3748	0.2143	-0.1075	0.7187	-0.0265	-0.0875	0.2701	0.2481	-0.0435	0.2455	-0.1068	-0.1478	0.1921	1.1107	0.1863	0.2663	0.1514	0.5102	0.2684	0.7356	-0.1596	0.2532	-0.1633	0.6342	0.4603	0.151	0.1878	0.3615	-0.1285	0.5365	0.0742	0.2335	0.1692	0.8828	0.3389	0.351	0.333	0.4787	0.1468	0.2653	0.3298	0.4344	0.0609
WID:184679	WID:184679 || IMAGE:796646 || MAP:2p25 || ODC1 || Ornithine decarboxylase 1 ||	1	-1.6455	-2.9612	-1.5532	-3.1309	-2.01	-1.7085	-2.5032	-1.6382	-2.6161	-3.1636	-2.1204	-1.4789	-2.2941	-2.816	-1.6499	-2.3892	-1.4047	-2.1916	-1.8189	-2.0542	-2.0946	-1.9926	-2.087	-2.6265	-1.885	-1.4539	-1.8569	-2.9718	-1.8133	-1.3049	-2.1876	-1.4538	-1.9599	-2.8386	-2.1157	-2.4913	-1.9431	-2.0173	-1.795	-1.8448	-2.0227	-1.4277	-1.89	-2.3934	-2.3292	-2.5506	-2.0187
WID:184584	WID:184584 || IMAGE:841703 || MAP: || TFRC || CD71=Transferrin receptor ||	1	0.0461	0.4815	-0.2915	-0.2291	-0.1646	0.0311	0.0242	0.6756	0.2607	0.4134	0.3117	0.5188	0.0292	0.2289	-0.089	0.1119	0.2652	0.9192	0.2102	0.1889	0.0023	0.2532	0.4259	-0.1884	-0.2128	0.5758	0.0875	0.7799	0.4629	0.0947	0.3023	0.6214	0.3635	-0.0227	1.3008	0.2865	0.4462	0.2895	-0.0396	-0.0115	0.219	0.0358	0.2035	0.3869	0.2814	0.3005	0.7644
WID:184680	WID:184680 || IMAGE:783696 || MAP:10q26 || OAT || Ornithine aminotransferase (gyrate atrophy) ||	1	-1.3794	-2.2975	-1.0697	-3.0729	-1.7013	-1.0809	-2.0045	-1.086	-1.7342	-2.0917	-1.5744	-0.9741	-2.0718	-1.9874	-1.9409	-2.1287	-1.2178	-1.66	-1.9874	-1.5657	-1.0884	-1.23	-1.2851	-1.9611	-1.9645	-0.8189	-1.6375	-2.139	-1.5951	-0.9732	-2.0579	-1.0398	-0.911	-2.1873	-1.2368	-1.8755	-1.5257	-1.9367	-1.964	-1.397	-1.6941	-1.3234	-1.4159	-1.9405	-1.9231	-1.984	-1.3905
WID:184585	WID:184585 || IMAGE:81427 || MAP:14q13 || TITF1 || Thyroid transcription factor 1 ||	1	0.1791	1.0212	-0.2113	1.939	0.5006	-0.1197	0.8778	0.4517	0.9477	1.6832	-0.2819	0.0385	0.6982	0.7132	0.8237	0.6567	0.2785	2.3974	0.8612	0.3194	0.5555	0.4412	-0.0462	0.3115	0.5831	0.136	0.6549	2.8328	0.6005	-0.2545	1.0472	-0.0985	0.2021	1.6364	0.0046	0.5803	1.0781	1.0276	0.4389	0.0581	0.7774	0.2147	0.8213	0.7145	0.3348	0.335	0.4523
WID:184681	WID:184681 || IMAGE:789357 || MAP: || NFKB1 || NFkB1=NF-kappaB p105=p50 ||	1	0.8405	-0.9621	1.3021	-2.9135	1.3211	1.1656	-0.1186	1.6321	-0.0092	-2.6304	1.8274	1.9483	1.5233	-0.0197	1.5726	1.2268	1.6537	-1.7135	0.8556	1.6592	1.8263	1.8792	1.3496	1.1822	0.1165	1.1224	1.2087	-2.1273	1.5792	1.2925	0.8712	1.5965	2.0291	-2.6748	2.2181	1.1227	1.6729	1.3364	1.2525	1.2092	1.1412	1.7534	1.3294	1.2176	1.2162	0.9785	1.8191
WID:184586	WID:184586 || IMAGE:843159 || MAP:15q21 || TCF12 || Transcription factor 12 (HTF4, helix-loop-helix transcription factors 4) ||	1	-0.2629	0.4222	-0.1873	0.1493	0.2254	0.0451	-0.2641	0.2243	-0.4098	0.3923	0.0846	0.0545	0.2246	0.1236	0.1691	-0.3007	0.1189	0.4841	-0.156	-0.1016	0.0694	-0.0459	0.4869	0.1722	-0.1271	0.6036	0.248	0.8989	0.8227	0.6124	0.0063	0.6566	0.0667	0.0092	0.5129	0.307	-0.1004	0.485	0.0842	0.2299	-0.2553	0.1934	0.2298	0.2199	0.0723	0.0758	0.3543
WID:184682	WID:184682 || IMAGE:703739 || MAP: || NCBP1 || nuclear cap binding protein ||	1	-0.1645	0.3773	-0.5725	-0.3812	-0.0819	-0.4262	-0.2628	-0.2242	-0.5513	-0.1541	-0.0611	-0.5851	0.103	0.2143	-0.1588	-0.4416	-0.5075	0.3502	-0.3909	-0.4951	-0.5475	-0.767	-0.0521	-0.552	-0.5103	-0.4466	-0.1946	0.3239	0.122	-0.2378	-0.4377	-0.3432	-0.4063	-0.2881	-0.4451	0.1965	-0.4948	0.2105	-0.1504	-0.2121	-0.6271	-0.3268	-0.3926	0.0022	-0.0496	-0.1856	-0.4129
WID:184587	WID:184587 || IMAGE:526657 || MAP:1p36.1 || TCEB3 || Transcription elongation factor B (SIII), polypeptide 3 (110kDa, elongin A) ||	1	0.5625	1.6027	0.0419	1.6172	0.4953	-0.0454	0.6138	0.5655	0.8498	2.0527	0.0597	0.0582	1.1017	0.4606	0.6528	0.0394	0.2277	1.5121	0.2595	0.1607	0.6452	0.5244	0.712	0.6868	0.3842	0.3784	0.4246	2.6975	0.1908	0.1235	0.7281	0.0967	-0.1883	1.4516	-0.094	0.7551	0.1303	0.4944	0.6655	0.6905	0.4683	0.4844	0.5119	1.0052	0.4001	0.5979	0.716
WID:184683	WID:184683 || IMAGE:784278 || MAP:2q37.1 || SP100 || Nuclear antigen Sp100 ||	1	-0.0096	-0.0435	0.2525	-1.6317	-0.4627	0.0038	-0.6402	0.0827	-0.2666	-1.4225	-0.5699	-0.4068	-1.096	-0.997	-0.6428	-1.2005	-0.9982	-0.626	-1.0958	-0.8815	-0.885	-0.8326	-1.2394	-1.0807	-0.361	0.3176	0.0751	-1.5619	0.027	0.2205	-0.7177	0.0728	-0.0138	-1.3602	-0.6189	-0.5435	-0.8953	-1.0469	-0.4514	-0.8201	-0.8161	-0.7019	-0.9108	0.1343	-0.7945	-0.4821	-1.5546
WID:184588	WID:184588 || IMAGE:842846 || MAP:17q25 || TIMP2 || TIMP metallopeptidase inhibitor 2 ||	1	-0.1836	1.0157	-0.9879	0.0021	-0.8308	-0.5189	-0.1236	-0.7054	0.4553	1.6211	-1.156	-0.716	0.1813	0.3583	0.432	-0.7772	-0.6861	1.7473	-0.3252	-0.3801	-0.5972	-0.8254	-0.6392	-0.344	-0.4504	-1.0687	-0.4398	1.62	-1.3141	-1.2004	0.3177	-1.4111	-0.7839	0.3373	-1.4152	-0.3238	-0.0315	-0.0457	-0.4945	-0.5815	-0.3525	-0.7238	-0.2775	0.1651	-0.1267	-0.0222	-0.1027
WID:184684	WID:184684 || IMAGE:712683 || MAP: || NCK1 || nck=cytoplasmic protein with src homology ||	1	0.2067	-2.0023	0.6963	-2.4332	0.5323	0.3857	-1.1317	0.672	-0.6183	-1.2374	0.6924	1.142	-1.016	-2.0894	-1.7926	-0.7297	0.3693	-0.9936	-0.8152	-0.2909	-0.3559	0.3602	0.3576	-0.7858	-1.0767	0.7726	-0.5814	-1.5297	1.0033	0.9598	-1.3118	0.6711	0.3768	-1.989	1.2207	-1.9242	-1.0268	-1.2815	-1.5006	-0.5699	-1.065	-0.2164	-0.8844	-1.5934	-1.2434	-1.1442	-0.1136
WID:184589	WID:184589 || IMAGE:795330 || MAP: || NR1D1 || thyroid hormone receptor alpha 1 ||	1	-0.3005	-1.7242	0.0704	-1.9933	-0.1255	-0.0516	-0.8897	-0.1543	-0.6418	-1.6423	-0.1608	0.3452	-0.8626	-1.3842	-1.1099	-0.7739	-0.1265	-0.7415	-0.7249	-0.6543	-0.5856	-0.4821	-0.3855	-0.9037	-0.7524	-0.0971	-0.4148	-1.3175	0.0256	-0.0483	-0.6283	-0.3201	-0.0391	-1.3384	0.1852	-1.3254	-0.3395	-0.7899	-1.1217	-0.8002	-0.7012	-0.6947	-0.5574	-1.2704	-0.9238	-1.1653	-0.3968
WID:184685	WID:184685 || IMAGE:33045 || MAP:4q31.3-q || NPY1R || Neuropeptide Y receptor Y1 ||	1	-0.6532	-1.8587	-0.4273	-2.1341	-0.3835	-0.6918	-0.9369	-0.5964	-0.5936	-1.2815	-0.6923	-0.198	-0.6248	-1.5256	-1.0483	-0.8092	-0.0892	-0.7114	-0.9296	-0.7241	-0.7273	-0.7051	-0.4335	-1.264	-0.7342	-0.5638	-0.5867	-1.3255	-0.313	-0.0174	-0.7071	-0.5291	-0.3075	-1.4683	-0.2044	-0.9344	-0.5002	-0.9275	-1.2092	-0.8451	-0.7818	-0.9281	-0.6284	-1.1951	-1.0564	-1.1468	-0.3506
WID:184398	WID:184398 || IMAGE:811162 || MAP:1q32 || FMOD || Fibromodulin ||	1	0.3477	0.814	-0.0766	0.6171	0.7393	-0.0019	0.0759	0.452	-0.3667	1.0342	0.284	-0.1691	0.6724	0.8232	0.3048	0.1388	0.3665	0.5112	0.4861	0.5074	0.271	0.3701	0.1289	0.9125	-0.029	0.0923	0.2117	1.3351	0.4141	0.399	-0.2088	0.1288	0.0666	0.5765	0.1718	0.4241	-0.1797	0.4161	0.6198	0.392	0.2823	0.4409	0.3304	0.4062	0.4449	0.6077	0.5552
WID:184494	WID:184494 || IMAGE:241474 || MAP: || BRCA1 || BRCA1=Mutated in breast and ovarian cancer ||	1	0.2895	0.3249	-0.0016	0.1032	0.7535	0.0994	-0.0262	-0.4013	-0.2889	-0.5275	0.6346	0.3545	0.3555	-0.0587	0.2066	-0.0714	0.0394	0.1483	0.1872	0.1681	0.3421	0.0251	0.1476	-0.1433	0.0049	0.2123	-0.0918	-0.4628	0.4776	0.2114	-0.034	0.5788	0.5868	-0.3074	0.4358	0.5742	-0.0008	0.3621	0.2038	0.1373	0.0725	0.195	0.4857	0.6827	0.1389	0.0376	-0.4317
WID:184399	WID:184399 || IMAGE:752631 || MAP: || FGFR3 || FGFR3=Fibroblast growth factor receptor 3=Translocated and activated in multiple myeloma ||	1	0.1949	0.2473	-0.1605	0.3841	0.4808	0.1307	-0.4874	0.2752	-0.5596	-1.126	0.0657	-0.2892	-0.2753	-0.5404	-0.4408	-0.8183	-0.3591	-0.1774	-0.2706	-0.425	-0.6681	-0.1067	-0.5923		-0.4166	-0.3902	-0.4334	-0.7873	0.042	-0.0515	-0.6498	-0.2734	-0.1306	-0.1485	-0.1516	-0.4368	-0.5517	-0.2428	-0.0906	-0.3807	-0.1734	-0.3993	-0.1924	-0.0582	0.1749	0.052	-0.3612
WID:184495	WID:184495 || IMAGE:756163 || MAP: || BCR || bcr=break point cluster gene ||	1	0.0108	0.1386	-0.334	-0.5683	0.1217	-0.1158	-0.7169	-0.1016	0.0984	-1.2916	-0.1376	-0.2234	-0.5689	-0.4074	-0.397	-0.4924	-0.4143	-0.4722	-0.406	-0.4317	-0.2308	-0.1798	-0.2857	-0.6549	-0.384	-0.1542	-0.291	-1.2136	0.1144	-0.1045	-0.4488	-0.2207	-0.184	-0.9472	-0.205	-0.8102	-0.454	-0.5413	-0.5045	-0.7461	-0.6827	-0.702	-0.2973	-0.6152	-0.3716	-0.3356	-0.3925
WID:184400	WID:184400 || IMAGE:809464 || MAP: || FGFR2 || FGFR2=Fibroblast growth factor receptor 2 ||	1	0.1789	0.216	0.0621	-0.2035	0.0414	-0.1573	0.0636	-0.0236	-0.0951	-0.6158	0.0009	0.0411	-0.1889	-0.2553	-0.0406	-0.2123	-0.2084	0.6206	-0.2208	-0.0134	0.1251	0.2249	-0.3514	-0.5724	-0.3644	-0.2877	-0.2152	-0.5659	-0.0681	-0.15	-0.2182	-0.2454	-0.0376	-0.2155	-0.0396	-0.4834	0.1951	-0.0827	-0.0938	-0.3322	0.0109	-0.2601	0.2444	0.3483	-0.1145	0.1952	0.0305
WID:184496	WID:184496 || IMAGE:668851 || MAP:11p13 || BDNF || Brain-derived neurotrophic factor opposite strand ||	1	0.0896	0.0233	-0.226	0.1846	-0.0411	0.0262	0.121	-0.0645	-0.194	-0.452	-0.3027	-0.6175	-0.1773	-0.5741		-0.3926	-0.2099	0.0773	-0.4313	-0.3283	-0.2462	0.1135	-0.5621	-0.6609	-0.2558	0.078	0.5754	0.2802	-0.2491	0.242	-0.2977	-0.301	0.18	0.1649	-0.4442	-0.7687	0.2205	-0.4677	-0.2861	-0.414	0.3367	-0.4906	-0.1997	-0.4356	0.0455	0.1859	-0.0497
WID:184401	WID:184401 || IMAGE:360478 || MAP:5q31 || FGF1 || Fibroblast growth factor 1 (acidic) ||	1	-0.602	-1.2575	-0.3314	-0.844	-0.3752	-0.7474	-0.6496	-0.4499	-0.264	-1.8551	-0.6699	-0.535	-0.8088	-1.142	-0.5673	-0.5553	-0.2084	-0.7498	-0.6623	-0.9889	-0.3978	-0.5307	-0.5329	-0.9236	-0.5588	-0.4197	-0.5507	-1.5655	-0.3507	-0.3827	-0.121	-0.5627	-0.4073	-1.5412	-0.1586	-0.8843	-0.6704	-0.6851	-0.8908	-0.8176	-0.7885	-0.8563	-0.5513	-1.1216	-0.8658	-0.8404	-0.4834
WID:184497	WID:184497 || IMAGE:753301 || MAP:19q13.2 || CEACAM1 || Carcinoembryonic antigen-related cell adhesion molecule 1 (biliary glycoprotein) ||	1	-0.8753	-1.3527	-0.5242	-2.0735	-0.627	-0.6557	-1.2146	-0.805	-0.378	-2.1345	-1.3824	-0.7349	-0.8943	-1.5527	-0.6073	-0.7352	-0.3235	-1.0086	-0.8036	-0.974	-0.9065	-0.4743	-0.7207	-1.5598	-0.4022	0.3006	-0.1233	-2.1365	0.2003	0.4795	-0.3294	-0.3624	-0.2724	-2.2406	-0.7083	-1.2611	-0.9224	-0.9942	-0.7492	-0.7546	-0.9185	-0.4618	-0.5257	-1.4266	-1.4045	-1.7158	-0.4622
WID:184402	WID:184402 || IMAGE:767851 || MAP:15q21.1 || FBN1 || Fibrillin 1 (Marfan syndrome) ||	1	0.1644	0.7276	-0.1009	0.8768	0.5789	-0.0524	-0.4793	0.1623	-0.551	-0.4334	0.1683	-0.0913	0.3092	0.7586	0.2604	-0.0943	0.2405	-0.2316	-0.0204	-0.022	0.0328	-0.2774	-0.2383	0.2784	-0.3536	0.0903	-0.1114	0.3811	0.4672	0.3944	-0.4419	0.093	-0.0496	0.264	-0.0982	0.2728	-0.23	0.7285	0.5663	0.0221	-0.2021	0.1861	0.2727	0.2368	0.1505	0.2823	0.4864
WID:184498	WID:184498 || IMAGE:194384 || MAP: || BTF3 || BTF3=Basic transcription factor 3 ||	1	-0.6439	-0.5049	-0.7185	-2.2307	-0.3396	-1.028	-1.4569	-0.7163	-0.7145	-2.2288	-1.2179	-1.1328	-0.6896	-1.246	-0.5225	-0.5902	-0.8447	-0.1481	-0.5697	-0.7987	-0.7315	-0.4139	-1.3112	-1.1711	-0.9984	-0.5405	-0.5746	-2.1499	-0.4249	-0.2992	-0.5412	-0.5093	-0.732	-2.5861	-0.9102	-1.1606	-0.8209	-1.0091	-0.7953	-0.7655	-1.6544	-0.7361	-0.6057	-1.1115	-1.0867	-1.1588	-1.3905
WID:184403	WID:184403 || IMAGE:66728 || MAP:18q21.3 || FECH || Ferrochelatase (protoporphyria) ||	1	0.2274	0.8939	-0.2872	0.0553	0.018	0.1727	-0.5008	0.1549	-0.5444	-1.0694	0.3344	-0.2067	-0.0455	0.5206	0.2659	-0.7286	-0.2828	-0.0615	-0.2953	-0.2637	-0.5285	0.2164	0.1689	0.3441	-0.3564	-0.3033	-0.5434	-0.2728	-0.021	-0.1991	-0.5303	-0.0991	-0.0353	0.027	-0.2444	-0.4679	-0.3718	-0.3239	0.273	-0.4466	0.0945	-0.4222	0.3161	-0.1779	0.3537	0.1863	1.1657
WID:184499	WID:184499 || IMAGE:768168 || MAP:6p24-p23 || BMP6 || Bone morphogenetic protein 6 ||	1	-0.3104	-1.2304	-0.9396	-1.0629	-0.8164	-0.6638	-0.7161	-0.6723	-0.8618	-1.5683	-0.5677	-1.1685	-0.3694	-0.4814	-1.1784	-1.2467	-0.778	-0.4421	-0.5759	-0.809	-0.9996	-0.9827	-1.2585	-1.3012	-1.0391	-0.8357	-0.9355	-1.0024	-0.8406	-0.7744	-0.807	-0.8161	-0.959	-0.9205	-1.0073	-1.3408	-0.8342	-0.9761	-1.0015	-0.7274	-0.7997	-1.2887	-0.7772	-0.3965	-1.0762	-0.6578	-0.9213
WID:184500	WID:184500 || IMAGE:132373 || MAP:15q25.2 || BNC1 || Basonuclin 1 ||	1	0.2838	-0.0486	-0.1483	0.2967	0.4189	0.0531	0.1234	0.3821	-0.045	0.4958	0.2864	-0.0761	0.1597	-0.4163	-0.31	-0.4824	-0.0829	0.5805	-0.2764	-0.1217	-0.0657	0.3091	-0.1857	-0.2268	-0.4253	-0.2427	-0.4406	0.0115	-0.4892	-0.2436	-0.3736	-0.318	0.1296	0.0295	-0.0743	-0.5906	-0.1243	-0.0845	-0.1401	-0.418	0.2683	-0.5499	-0.1242	0.4144	-0.2504	0.0621	0.0883
WID:184405	WID:184405 || IMAGE:135449 || MAP:22q12.2 || EWSR1 || Ewing sarcoma breakpoint region 1 ||	1	-1.0781	-1.1091	-0.2734	-1.9661	-0.8697	-0.3429	-1.4986	-0.4809	-0.8496	-2.4866	-1.0375	-0.2932	-0.8195	-1.0546	-0.152	-0.8383	-0.1803	-1.5501	-1.064	-0.9426	-0.5089	-0.6025	-1.0313	-1.1233	-1.0251	-0.4551	-0.6532	-2.6869	-0.7046	-0.1632	-0.177	-0.5126	-0.3669	-2.4212	-0.5958	-0.6174	-0.2541	-0.317	-0.4305	-0.7418	-0.6398	-0.2733	-0.5201	-1.0784	-1.0564	-1.2187	-0.4463
WID:184406	WID:184406 || IMAGE:665774 || MAP:17 || || Full-length cDNA clone CS0DF007YH15 of Fetal brain of Homo sapiens (human) ||	1	0.7528	1.3629	0.3704	-2.1592	0.6427	0.6779	0.1939	0.5416	0.7441	-1.6656	0.3771	0.6451	1.0435	0.0436	0.4501	0.2535	0.5233	-0.1463	0.976	0.5793	0.6694	0.7252	0.4865	0.5493	-0.3302	1.4407	0.4744	-1.7502	0.6409	1.1319	1.6242	0.9866	0.8931	-1.782	0.6177	0.2624	0.2673	0.5788	0.4716	0.5509	-0.057	1.1851	0.553	0.2012	0.027	0.0494	0.4975
WID:184502	WID:184502 || IMAGE:153473 || MAP:4q21-q23 || PKD2 || Polycystic kidney disease 2 (autosomal dominant) ||	1	0.0454		-0.2524	-0.1016	0.1486	-0.1585	-0.3359	0.0438	-0.8119	-0.8542	0.1055	-0.0588	-0.1311	-0.533	-0.4751	-0.4875	-0.2187	-0.0367	-0.4639	0.2999	-0.4086	-0.208	-0.1194	0.2926	-0.2528	-0.0905	-0.2338	-0.2526	0.1919	0.0834	-0.5954	0.0607	-0.0279	-0.5808	-0.0226	0.0263	-0.3774	0.0872	-0.5163	-0.2483	-0.4115	-0.0823	-0.2778	0.1158	-0.5548	-0.4506	-0.457
WID:184407	WID:184407 || IMAGE:209296 || MAP:12q24.31 || EIF2B1 || Eukaryotic translation initiation factor 2B, subunit 1 alpha, 26kDa ||	1	-0.0127	-0.7769	-0.2355	-0.422	-0.2775	-0.039	-0.5301	-0.2249	-0.7293	-0.98	-0.3091	-0.284	-0.269	-0.6182	-0.4881	-0.906	-0.4752	-0.3567	-0.4799	-0.4351	-0.547	-0.1803	-0.2867	-0.1772	-0.4663	-0.3638	-0.8913	-0.4436	-0.1875	-0.1473	-0.7699	-0.3265	-0.0699	-0.4417	-0.5548	-0.2944	-0.599	-0.6077	-0.2024	0.013	-0.1396	-0.2355	-0.2413	-0.3906	-0.5368	-0.0752	-0.4937
WID:184503	WID:184503 || IMAGE:753897 || MAP:16q21 || AMFR || Autocrine motility factor receptor ||	1	0.2207	-0.4398	0.3541	-1.2582	0.1188	-0.0047	-0.373	0.123	-0.5839	-1.3108	-0.252	0.1442	-0.4006	-0.5956	-0.0166	-0.2649	-0.1536	-0.9296	-0.2286	-0.2237	0.2756	0.0919	-0.1421	-0.021	-0.0799	0.4503	0.2493	-1.0155	0.5217	0.2576	0.0136	0.5688	0.7042	-1.4769	0.5426	-0.3659	-0.0451	-0.1715	-0.1086	-0.0279	-0.5378	-0.1461	0.1807	0.2361	0.0485	0.0218	0.031
WID:184408	WID:184408 || IMAGE:34849 || MAP:19pter-q || EEF2 || Eukaryotic translation elongation factor 2 ||	1	-0.8067	-2.4824	-0.8608	-2.3232	-0.989	-1.105	-1.4409	-1.0645	0.363	-2.4671	-1.616	-1.1902	-1.5894	-0.8961	-0.3859	-0.6026	-1.4374	-1.3484	-1.2048	-1.4645	-0.7061	-0.5223	-1.6712	-1.631	-0.622	-1.2513	-0.3859	-2.6407	-0.9042	-0.8481	-1.0983	-1.4109	-1.2425	-3.336	-1.7015	-3.2362	-0.5136	-1.2255	-0.7964	-1.4444	-1.7347	-1.2569	-0.5391	-1.1108	-0.7899	-0.8985	-1.3533
WID:184504	WID:184504 || IMAGE:682528 || MAP:6p23 || ATXN1 || Ataxin 1 ||	1	0.1961	-0.3069	1.3049	-2.1664	0.5362	0.952	-0.3136	0.8875	-0.0085	-0.2153	0.9893	1.5633	-0.1109	-0.0496	1.014	0.6735	0.6561	-0.3544	-0.5676	0.4797	1.6091	1.1221	0.948	0.8722	0.1124	1.3878	1.4217	-0.9174	1.4288	1.5406	0.8355	1.7159	2.2587	-0.9535	1.9404	0.6266	1.0635	0.5451	0.8495	1.0478	0.3938	1.0692	1.2541	0.7722	1.337	0.7181	1.3728
WID:184409	WID:184409 || IMAGE:49509 || MAP:19p13.3- || EPOR || Erythropoietin receptor ||	1	-0.2637	-1.5145	-0.3258	-1.1809	-0.2139	-0.9868	-0.1387	-0.5919	-0.0076	-0.5259	-0.5812	-0.4662	-0.364	-0.6682	-0.6328	-0.8083	-0.4994	0.2498	-0.3149	-0.7767	-0.5138	-0.5797	-0.8411	-0.678	-0.7352	-0.6024	-0.5761	-0.492	-0.2995	-0.7132	-0.1282	-1.0099	-0.2453	-0.2757	-0.8113	-0.8856	-0.2635	-0.9085	-1.2358	-0.6518	-0.0673	-0.9553	-0.2413	-1.2128	-0.9669	-0.4782	-0.4627
WID:184505	WID:184505 || IMAGE:295137 || MAP:17pter-p || ASPA || Aspartoacylase (Canavan disease) ||	1	0.28	-0.2362	0.1786	-0.1361	0.3566	0.3993	0.363	0.4896	0.8844	-0.8476	0.4275	0.4428	0.3411	1.0062	1.5016	1.4359	0.4442	0.1352	0.7634	1.7531	1.3045	1.3454	1.2414	1.4388	-0.2292	0.5548	0.0537	-0.0775	0.5345	0.3461	0.3804	0.5602	0.7171	0.0675	1.0915	1.1311	2.4908	2.0797	1.281	0.7305	1.053	0.593	0.8294	1.734	1.135	0.4838	0.6298
WID:184590	WID:184590 || IMAGE:842802 || MAP:22q13.2- || G22P1 || X-ray repair complementing defective repair in Chinese hamster cells 6 (Ku autoantigen, 70kDa) ||	1	-0.9103	-0.9377	-0.7264	-1.4639	-0.8649	-0.8326	-1.6414	-0.8897	-1.6395	-1.4632	-1.0031	-1.1764	-1.5297	-1.5256	-1.0276	-1.2561	-1.1378	-0.0913	-1.0754	-1.1921	-1.2196	-1.2286	-1.1215	-1.4447	-1.0944	-0.9163	-0.9211	-1.2168	-0.5035	-0.3465	-0.9644	-0.6328	-0.8523	-1.7756	-0.7946	-0.6973	-0.8996	-1.0458	-1.0129	-1.0893	-1.4985	-1.2176	-0.6725	-1.8348	-1.6037	-1.3843	-1.452
WID:184686	WID:184686 || IMAGE:839623 || MAP:1p22 || UNR || Cold shock domain containing E1, RNA-binding ||	1	-0.4735	-0.9054	0.0941	-1.0614	0.0192	0.2792	-2.1436	0.4164	-1.2636	-2.0261	-0.0068	0.1359	-0.8697	-1.0163	-0.2974	-0.5829	-0.032	-1.043	-1.6756	0.0002	-0.022	0.0571	-0.1853	-0.36	-1.2756	-0.2399	-0.7326	-1.5623	0.1066	0.6818	-1.2433	0.3607	0.5053	-2.1952	0.1413	-1.8139	-0.4154	-0.0709	-0.5788	-0.268	-0.9301	-0.1852	0.0158	-0.5668	-0.6611	-0.7066	0.0067
WID:184591	WID:184591 || IMAGE:485744 || MAP:19p13.3 || TBXA2R || Thromboxane A2 receptor ||	1	0.4623	1.1932	-0.0538	1.0284	0.3585	0.307	-0.0899	0.5189	-0.2089	-0.1845	0.4162	-0.1434	0.5176	0.3299	0.2032	-0.1461	0.0506	1.2798	0.6477	0.1482	-0.0622	0.5686	-0.0322	0.8467	0.0519	-0.4167	-0.8619	0.8015	0.0223	0.097	-0.254	0.0358	0.2958	0.6366	-0.2471	0.3155	-0.1172	0.8701	-0.4053	-0.0594	-0.1798	-0.3705	0.4466	0.5184	0.1782	0.5366	0.192
WID:184687	WID:184687 || IMAGE:784959 || MAP:15q22.3- || NEO1 || Neogenin homolog 1 (chicken) ||	1	0.6208	-0.9204	0.0579	0.2737	0.4788	0.157	0.0751	0.4007	0.1653	-0.8157	0.4808	-0.1422	0.109	-0.2962	0.4501	0.2405	-0.1428	0.9341	-0.0045	0.4149	0.0745	0.4534	0.4778	-0.1731	0.0572	-0.2688	-0.3121	0.0302	-0.0545	0.2931	-0.3334	0.2989	0.6497	-0.161	0.163	0.0383	0.2262	0.2193	0.1294	0.35	-0.2392	-0.165	0.1517	-0.1545	0.1552	0.4396	0.0011
WID:184592	WID:184592 || IMAGE:758266 || MAP: || THBS4 || thrombospondin 4 ||	1	0.486		-0.0495	0.7042	-0.0409	0.3211	0.0508	0.3301	0.3197	0.1605	-0.1965	-0.4524	-0.3532	-0.6859	-0.673	-0.337	-0.2663	0.9853	-0.0083	-0.131	-0.4982	-0.0724	0.1874	0.2728	-0.2758	-0.6543	-0.7083	0.4386	-0.2383	-0.0931	-0.2594	-0.2869	0.2086	0.3851	-0.3078	0.1522	-0.0711	0.1727	-0.8532	-0.0235	-0.1598	-0.5864	-0.0383	-0.0143	-0.7602	0.4258	-0.1704
WID:184688	WID:184688 || IMAGE:701481 || MAP: || MX2 || MxB=interferon-induced cellular resistance mediator protein ||	1	0.3176	-1.7344	0.19	-1.8594	-0.3817	0.1088	-0.718	-0.5894	-0.5661	-1.5932	-0.5158	-0.5796	-1.2559	-1.7023	-1.3328	-1.7594	-1.6007	-1.0841	-1.143	-2.1117	-1.542	-1.4232	-1.7483	-2.0025	-0.2622	-0.6732	-0.2273	-1.8206	-0.5232	-0.1966	-0.5564	-0.6777	0.8339	-1.7387	-0.3104	-1.7593	-0.6903	-2.021	-2.1194	-1.4632	-1.5547	-1.6754	-1.2475	-2.269	-2.4436	-1.4084	-1.5317
WID:184593	WID:184593 || IMAGE:712641 || MAP: || TPR || translocated promoter region (to activated MET oncogene)=Overlap with megakaryocyte stimulating factor and nuclear pore complex-associated protein TPR (tpr) ||	1	-0.0742	-1.0473	0.374	-1.3864	0.0058	0.2436	-0.7382	-0.0302	-0.135	-1.1246	-0.3113	-0.3777	-0.7447	-0.7527	-0.7148	-0.2165	-0.5224	-0.3254	-1.3426	-0.8569	-0.6074	-0.1103	-0.8107	-1.0043	-0.3044	0.1658	-0.3729	-1.5583	0.0581	0.6311	-0.7203	-0.199	0.1527	-1.2325	-0.5518	-0.8249	-0.3841	-0.4138	-1.0298	-0.2246	-0.6065	-0.4784	-0.7024	-0.8864	-1.3479	-0.6039	-0.9016
WID:184689	WID:184689 || IMAGE:815542 || MAP: || MX1 || MxA=interferon-induced cellular resistance mediator protein ||	1	1.2334	-0.561	0.8834	-2.9835	0.5175	0.4053	0.3258	-0.1243	0.4329	-2.5258	-0.4289	-0.0706	-1.3587	-2.8414	-0.0564	-1.9333	-1.0696	-1.1555	-1.4777	-2.3414	-1.3135	-2.2046	-2.0025	-3.0612	0.8869	0.2413	0.7908	-1.9902	0.5223	0.3614	1.0536	0.0236	1.8234	-2.8761	0.2982	-0.5053	-0.6711	-2.2089	-1.2915	-2.0322	-0.9744	-1.3999	-0.8256	-3.2078	-2.1584	-2.1806	-1.6163
WID:184594	WID:184594 || IMAGE:796000 || MAP:3q21.3 || RAB7 || RAB7, member RAS oncogene family ||	1	0.584	-0.0534	0.5795	-0.8126	0.6177	0.509	-0.9212	0.851	-0.94	-1.5492	0.8199	0.4056	0.776	-0.4247	0.3736	0.3278	1.5136	-0.081	-0.0645	0.8259	0.1722	0.6469	1.4292	0.5227	-0.1952	0.9022	-0.0073	-1.2593	1.0744	1.3067	-0.3795	1.3959	1.1245	-1.5149	1.2207	0.5271	0.4677	0.7085	0.3523	1.0097	0.3107	1.1927	0.8083	-0.1974	-0.3687	-0.1018	1.4547
WID:184690	WID:184690 || IMAGE:840865 || MAP:6q22.2 || MARCKS || Myristoylated alanine-rich protein kinase C substrate ||	1	-0.2812	-0.0855	-0.4349	-0.5165	0.3434	-1.4633	-0.1407	0.241	0.6688	-1.5657	0.6655	-1.254	1.9474	0.0643	-0.0678	-0.251	0.1831	0.1666	0.5184	0.025	-0.7281	-0.4563	-0.1247	-0.499	-0.5536	-0.524	-0.7133	-1.1703	0.108	-0.255	-0.2319	0.3994	-1.1007	-1.5243	0.6631	-1.2553	-0.0757	0.9049	-0.5632	-0.2189	0.2046	-0.4596	0.4109	0.1381	-0.4688	-0.4676	-0.0542
WID:184595	WID:184595 || IMAGE:789376 || MAP: || TXNRD1 || Thioredoxin reductase=GRIM-12=mediates cell death effects of the combination of beta interferon and retinoic acid ||	1	0.6935	-0.2154	0.6339	-1.1027	0.6365	0.6368	-0.7802	1.0353	-0.7194	-2.2135	0.9899	0.3323	0.4698	0.0249	0.5503	0.4404	1.7113	-0.7877	-0.076	0.8847	0.177	0.9383	1.6665	0.6453	0.0811	0.8511	-0.3324	-2.2161	1.0324	1.3958	-0.1451	1.4507	1.3147	-1.7495	1.1751	0.3558	0.2706	0.7863	0.2197	1.138	0.557	1.3063	0.999	0.0354	-0.211	0.0725	1.8142
WID:184691	WID:184691 || IMAGE:824070 || MAP:Xq28 || MTM1 || Myotubularin 1 ||	1	0.2771	-1.3528	0.4309	-0.403	0.0063	-0.0683	-0.4872	0.2397	-0.8956	-1.5534	0.004	-0.4501	-0.4058	-0.7867	-1.0209	-0.4925	-0.3863	-0.2363	-0.3457	-0.5617	-0.797	-0.2982	-0.185	-0.6154	-0.1382	-0.2187	-0.323	-1.3448	0.8005	0.5768	-0.8524	0.1522	0.4232	-0.8429	-0.1793	-0.2482	-0.4484	-0.2556	-1.351	-0.1186	-0.8901	-0.3358	-0.3746	-1.1181	-0.8145	-0.2968	-0.7032
WID:184596	WID:184596 || IMAGE:148421 || MAP: || TXK || TXK tyrosine kinase ||	1	0.2813	-0.6453	-0.2567	-0.2986	-0.4196	-0.1758	-0.2387	-0.0086	-0.1216	-0.6521	-0.2727	-0.3254	-0.3408	-0.2352	-0.6224	-0.2366	-0.3074	0.3726	-0.2934	-0.2607	-0.165	0.0553	-0.0244	-0.6246	-0.1497	-0.1528	-0.3045	-0.6674	0.2958	0.4832	0.0024	0.4363	0.7042	-0.4119	0.3699	-0.0671	0.1423	0.2793	-0.5576	0.1893	-0.3552	-0.3817	0.1835	0.2452	-0.3328	0.2088	-0.4821
WID:184692	WID:184692 || IMAGE:628336 || MAP:2q33-q34 || MYL1 || Myosin, light polypeptide 1, alkali; skeletal, fast ||	1	0.4573	0.6727	-0.1674	1.4701	0.0391	-0.7144	0.6868	0.21	1.0032	0.8421	-0.3422	-0.8385	0.4057	0.1459	-0.0602	0.2136	-0.1251	2.6253	0.1054	0.0855	0.0429	0.0551	0.5608	-0.2736	0.4178	-0.4505	-0.5057	1.9243	-0.7148	-0.2492	-0.0341	-0.3526	0.1428	0.6988	-0.4559	-0.6006	0.0628	1.0456	-0.5012	-0.2011	-0.3753	-0.8931	0.3137	0.6425	-0.0378	0.1109	0.0733
WID:184597	WID:184597 || IMAGE:52327 || MAP:22q11.2 || HIRA || HIR histone cell cycle regulation defective homolog A (S. cerevisiae) ||	1	0.3737	-0.7021	0.1958	-0.5829	0.4394	0.555	-0.2781	0.64	0.508	-0.7784	0.7342	0.5828	-0.062	0.0738	0.2275	0.3483	0.3341	0.857	-0.4666	0.1099	0.4477	0.7081	0.9358	-0.0003	0.3807	0.4973	0.4479	0.0394	0.3332	0.6409	0.255	0.9746	1.11	-0.4891	1.1053	-0.412	0.4945	0.235	0.2126	0.3344	0.0696	0.282	1.0194	0.3336	0.0898	0.2525	0.704
WID:184693	WID:184693 || IMAGE:68103 || MAP:12q13.13 || MLC1SA || Myosin light chain 1 slow a ||	1	-1.0734	-0.8964	-0.5882	-0.9432	-0.6692	-0.9818	-0.2783	-0.9664	0.0155	-1.116	-1.1952	-1.0001	-0.5317	-0.6376	-0.9744	-0.7936	-1.0491	0.1358	-0.4963	-1.4427	-1.0348	-0.8952	-1.247	-1.8961	-0.2809	-0.8957	-0.5299	-0.2423	-0.8068	-1.155	-0.3153	-1.2478	-0.7373	-1.71	-1.0537	-1.3937	-0.4658	-0.5241	-1.614	-0.9004	-0.8179	-1.2791	-0.3415	-1.0676	-1.44	-0.9983	-0.6998
WID:184598	WID:184598 || IMAGE:71727 || MAP: || TAL1 || scl=tal-1=T-cell acute lymphocytic leukemia 1 ||	1	0.145	1.572	-0.0405	1.6857	0.4158	-0.5504	0.5837	0.1911	0.0459	1.4249	-0.0799	-0.9479	1.0963	0.6775	0.6042	0.4361	-0.1314	2.4351	-0.018	0.3604	0.0486	0.4374	0.5891	0.454	0.6029	-0.2783	0.047	2.5598	0.0948	0.3045	-0.003	0.33	-0.2591	1.2117	-0.3507	0.9974	0.134	1.3225	0.54	0.602	0.1402	-0.224	0.4983	0.5224	0.2676	0.5802	0.3829
WID:184694	WID:184694 || IMAGE:260200 || MAP: || MNDA || Myeloid cell nuclear differentiation antigen ||	1	-3.1723	-3.2612	-1.3413	-2.183	-2.4156	-2.4751	-3.2262	-2.2946	-3.3888	-3.1939	-1.9649	-3.8783	-2.0082	-2.4711	-4.0505	-3.5552	-2.787	-1.9033	-1.914	-3.5641	-2.5185	-2.2568	-2.8187	-3.18	-3.2845	-2.0434	-1.6684	-3.5488	-2.6553	-1.0016	-2.4319	-2.1783	-3.232	-2.9248	-2.9979	-2.0017	-1.6033	-3.3753	-5.0632	-2.7425	-3.3458	-3.1471	-1.901	-2.7081	-3.715	-2.3631	-2.8515
WID:184599	WID:184599 || IMAGE:787857 || MAP:11q12.3 || STX5A || Syntaxin 5A ||	1	-0.7562	-1.7245	-0.9155	-0.5952	-0.8917	-0.9502	-1.4883	-0.6034	-1.5985	-0.9101	-0.8016	-1.6033	-0.6732	-1.0883	-1.5156	-1.3353	-1.1864	-0.0915	-0.7471	-1.3478	-1.3432	-1.0949	-0.7935	-1.1905	-1.3442	-1.4512	-1.2359	-1.1516	-1.0255	-0.917	-1.4874	-1.0366	-0.8376	-1.2584	-1.1617	-0.7331	-1.0746	-0.8494	-1.9178	-0.743	-1.6111	-1.4251	-0.981	-1.3317	-1.5246	-1.0267	-1.3288
WID:184695	WID:184695 || IMAGE:740457 || MAP:10p11.23 || PCGF4 || Polycomb group ring finger 4 ||	1	0.3038	-0.8175	0.1287	0.0983	0.131	-0.0719	-0.375	0.2915	-0.8649	-1.166	0.2669	-0.1571	-0.5495	-0.7236	-1.2426	-0.7266	-0.1872	0.1088	-0.2392	-0.3837	-0.5787	-0.4016	0.0671	-0.2546	-0.2947	-0.2849	-0.788	-0.8543	-0.1273	0.0699	-0.8314	-0.1627	0.4572	-0.4062	0.0118	-0.5132	-0.4806	-0.763	-1.216	-0.6304	-0.4681	-0.578	-0.3702	-1.3163	-0.4667	0.0913	-0.5621
WID:184600	WID:184600 || IMAGE:504763 || MAP: || SDC4 || Syndecan-4 = amphiglycan = ryudocan core protein ||	1	0.4757	-0.3541	0.188	0.354	0.5284	0.9203	-0.1335	0.3978	0.0615	-1.1568	0.329	0.2864	-0.2314	-0.4234	0.4498	0.2039	0.6613	0.3076	-0.1808	0.3659	-0.0731	-0.1005	0.8017	-0.2995	-0.2545	-0.1275	-0.3338	-1.3987	-0.0083	0.6283	-0.3625	-0.0245	0.2407	-0.4575	0.5815	-0.7965	-0.0049	-0.0403	-0.1763	0.3091	0.4559	0.6076	0.5211	-0.192	-0.5544	-0.1311	0.3657
WID:184696	WID:184696 || IMAGE:685371 || MAP: || MEN1 || MEN1=Multiple endocrine neoplasia I ||	1	0.8133	-0.4969	1.2707	-0.2926	1.4607	0.9687	0.7402	1.3798	-0.0641	0.2689	1.0014	1.1013	-0.0123	-0.9299	0.6127	0.7448	0.6882	0.4998	0.787	0.4179	0.808	0.8332	0.6261	0.2338	0.9524	1.0066	1.2807	-0.2945	1.4383	1.1505	1.1335	1.4744	1.3427	-0.7816	1.3801	0.5564	0.3758	0.208	0.4512	0.2581	-0.056	0.3059	0.6097	0.3895	0.4209	0.4882	0.4799
WID:184601	WID:184601 || IMAGE:841669 || MAP:8p21 || SFTPC || Surfactant, pulmonary-associated protein C ||	1	0.6381	0.982	0.1007	1.5669	0.5085	-0.1841	0.7388	0.2985	1.3678	1.6833	0.0668	-0.1956	0.5677	0.6295	0.3891	0.6681	0.3714	2.9894	0.2442	0.4738	0.0504	0.5371	0.5723	0.4248	0.4357	-0.2113	-0.3401	2.4314	-0.2224	-0.0961	0.9121	0.0941	0.409	1.2202	0.1766	0.3545	0.5107	0.8673	-0.0862	0.492	0.2142	-0.0382	0.4012	0.82	-0.1222	0.4545	0.4899
WID:184697	WID:184697 || IMAGE:840687 || MAP:1q21 || MUC1 || Mucin 1, transmembrane ||	1	-1.1204	-2.6103	-0.9574	-2.2356	-1.1129	-1.4467	-1.5917	-1.1083	-0.7301	-2.1224	-0.8155	-0.9816	-1.5798	-2.1668	-1.9984	-1.2166	-0.8758	-0.5613	-1.0786	-1.3908	-1.4739	-1.1874	-1.1081	-2.189	-1.5151	-1.2133	-1.4944	-1.6603	-1.0193	-1.3656	-1.2401	-0.8579	-0.8851	-2.5501	-0.5735	-1.5914	-0.9193	-1.4626	-1.9706	-1.7372	-1.4453	-1.9992	-0.7515	-1.9848	-2.0621	-1.778	-1.0139
WID:184410	WID:184410 || IMAGE:156473 || MAP:8p21-p12 || EPHX2 || Epoxide hydrolase 2, cytoplasmic ||	1	-0.0505	-0.2605	0.1776	1.2168	0.3862	0.58	-0.5714	1.0721	-0.0825	0.2621	0.5519	0.1884	-0.2042	0.4306	0.5298	0.9977	0.1874	0.3858	1.1409	0.6824	0.0698	0.2331	0.6488	1.2087	0.0986	0.5284	0.6631	0.5043	0.1377	0.6521	-0.0271	0.5325	0.052	-0.102	0.169	0.226	1.0936	0.4813	0.6118	0.2729	0.748	1.0035	0.59	0.1013	0.8457	0.565	-0.2874
WID:184506	WID:184506 || IMAGE:204541 || MAP:17p13.2 || ASGR1 || Asialoglycoprotein receptor 1 ||	1	-1.5775	-0.9731	-2.3524	-1.0481	-1.8118	-1.0766	-1.2127	-1.4802	-1.8337	-1.5313	-0.3275	-2.6104	-1.6315	-0.4769	-1.5621	-1.8779	-1.3135	-0.7716	-1.3538	-1.6782	-2.2982	-2.4465	-1.2232	-1.5638	-1.0064	-2.7851	-1.0475	0.0253	-2.3056	-1.2721	-2.2384	-2.3211	-1.4215	-1.0105	-2.7431	-1.8142	-2.9083	-1.2188	-0.7457	-1.5688	-1.455	-0.8953	-2.0674	-1.0212	-0.4038	-0.9253	-2.3332
WID:184411	WID:184411 || IMAGE:823943 || MAP:1p32 || EPS15 || Epidermal growth factor receptor pathway substrate 15 ||	1	-0.1451	-1.0587	0.7221	-1.4525	-0.2796	0.6557	-1.1058	0.5517	-0.1317	-2.0543	0.8481	1.4873	-0.9316	-0.6586	-0.2867	-0.7621	-0.0428	-0.5176	-0.4178	-0.3808	0.0113	-0.3298	-0.1778	-0.2238	-0.7831	0.5616	0.0426	-0.3864	-0.0023	0.7979	-0.8464	0.5918	0.5827	-1.3224	0.979	-1.1986	-0.7404	-0.5337	0.0091	-0.1215	-0.5727	0.2331	-0.0921	-0.7231	0.0966	-0.5809	-0.0031
WID:184507	WID:184507 || IMAGE:813635 || MAP:6q23 || ARG1 || Arginase, liver ||	1	0.42	-0.1132	-0.0317	0.7509	-0.1968	0.3035	-0.154	0.4629	-0.0175	-0.3059	0.1475	-0.535	-0.7845	0.217	-0.2844	-0.373	-0.2587	0.2193	0.0543	-0.2531	-0.1136	-0.2309	-0.1344	0.233	0.1471	-0.0756	-0.125	0.9647	-0.3981	-0.4363	-0.3663	-0.1173	-0.2363	0.1258	-0.9166	-0.2904	-0.2046	-0.3246	0.0123	-0.1035	0.2367	0.3281	-0.1235	0.0772	0.4176	0.1215	-0.5084
WID:184412	WID:184412 || IMAGE:124597 || MAP: || || Unknown ||	1	0.7383	0.3038	0.0363	0.2932	-0.2074	0.4215	-0.1105	1.1267	0.3743	-0.8648	0.5171	0.2844	-0.3065	0.317	0.1923	0.4707	-0.0146	0.0502	0.6656	0.6685	0.4143	0.4228	-0.0899	0.1362	0.0213	0.1264	0.2301	0.7633	-0.083	0.1063	0.0456	0.2184	0.1574	-0.0642	0.2101	-0.1699	0.6345	0.2197	-0.0011	-0.1417	0.3194	0.3219	0.235	0.0154	0.643	0.2937	-0.1915
WID:184508	WID:184508 || IMAGE:179890 || MAP:10q11.2 || ALOX5 || Arachidonate 5-lipoxygenase ||	1	-0.1252	-0.9351	-0.3286	0.0833	-0.6886	-0.1121	-0.3016	0.1392	-0.1572	-0.6377	-0.8439	-0.6946	-0.712	-0.2954	-0.091	-0.296	-0.328	-0.5067	0.0264	-0.2817	-0.4386	-0.3931	-0.4794	-0.3024	-0.8564	-1.1825	-0.4693	0.6336	-1.163	-0.2458	-0.6324	-0.9156	-0.0365	-0.1766	-1.1854	-0.6516	0.3165	-0.4558	-0.599	-0.5246	0.3471	-0.8347	-0.2383	-0.97	0.4988	-0.1051	-0.6254
WID:184413	WID:184413 || IMAGE:366834 || MAP:17q25 || EVPL || Envoplakin ||	1	-0.0891	-0.931	0.2767	-0.0621	-0.3044	0.0122	-0.5976	0.2189	-0.052	-1.5894	-0.3997	0.0214	-0.8238	-1.0069	-0.5478	-0.3232	0.2129	-0.6431	-0.0268	-0.3477	-0.2186	0.0489	-0.4905	-0.6725	0.1797	-0.0293	-0.1105	-0.8872	-0.4018	-0.1854	-0.3296	-0.266	-0.1423	-0.9188	0.1917	-1.064	0.1873	-0.533	-0.5717	-0.6652	0.2072	-0.5785	0.0839	-0.895	-0.5139	-0.3675	-0.4617
WID:184414	WID:184414 || IMAGE:49665 || MAP:13q22 || EDNRB || Endothelin receptor type B ||	1	0.2497	-0.3024	-0.0037	0.765	0.2383	0.4327	-0.9837	0.5602	-0.3854	0.2171	0.6138	-0.1065	-0.5012	-0.593	-0.0195	-0.2939	0.2722	0.0332	-0.1572	-0.2273	-0.1553	-0.2222	0.222	0.4261	-0.1167	0.2591	0.2259	1.2048	0.0851	0.5894	-0.3722	0.1761	-0.2877	0.0831	-0.0744	0.3808	-0.2494	0.0794	-0.1691	0.3237	0.174	0.7562	0.0166	-0.42	-0.0275	0.1392	-0.586
WID:184510	WID:184510 || IMAGE:246765 || MAP:7q11.22 || POLR2J2 || DNA directed RNA polymerase II polypeptide J-related gene ||	1	0.7047	1.0425	0.9204	0.5643	0.8411	0.9648	0.5657	1.6853	0.3554	0.4326	1.0487	0.8531	1.5027	1.2908	1.8534	1.6498	0.2042	0.8427	2.2363	1.5617	1.7753	1.1857	0.913	1.8521	0.5823	1.855	1.5132	1.629	0.6449	0.7388	0.8641	1.226	0.2698	0.4221	0.8283	1.1824	3.0005	0.8698	1.4282	1.3139	1.2823	1.6723	1.4811	1.4205	1.1839	0.7398	1.2479
WID:184415	WID:184415 || IMAGE:66532 || MAP:20q13.2- || EDN3 || Endothelin 3 ||	1	0.2672	0.7252	-0.136	0.196	0.1773	0.5895	-0.2152	0.6155	-0.3146	-0.1826	0.6274	0.0238	-0.4538	-0.3694	0.2845	0.1113	-0.1937	-0.2024	0.932	0.3616	0.2032	-0.0261	-0.1321	-0.3593	0.2775	0.2955	0.187	0.8925	-0.2014	0.2917	-0.4042	-0.0465	-0.2417	-0.0789	-0.2096	-0.1381	0.456	-0.6303	0.6672	0.1281	0.2569	0.7642	0.0649	-0.3143	0.6096	0.0125	-0.4455
WID:184511	WID:184511 || IMAGE:809523 || MAP:19q13.2 || APOC2 || Apolipoprotein C-II ||	1	0.3135	-0.7811	0.0675	0.6072	-0.2178	0.4042	-0.3699	0.5696	-0.0997	-0.4571	0.1348	-0.1011	-0.9596	-0.389	-0.4871	-0.2772	-0.1977	-0.0383	-0.0637	-0.3886	-0.2909	-0.077	-0.178	-0.6452	-0.0545	0.0987	-0.121	0.1425	-0.2874		-0.3688	0.0631	-0.3378	-0.7015	0.0136	-0.5239	-0.2613	-0.3001	-0.2842	-0.3042	0.0788	0.1796	-0.1867	-0.3138	-0.0233	-0.0773	-0.4938
WID:184416	WID:184416 || IMAGE:26418 || MAP:1p21 || EDG1 || Endothelial differentiation, sphingolipid G-protein-coupled receptor, 1 ||	1	1.0038	-1.3114	1.2108	-2.002	0.1769	0.5147	-0.7088	0.4919	-0.4541	-2.8176	0.2291	0.1534	-0.9474	-1.0038	-0.3539	0.4852	0.3261	-1.2266	-1.0333	-0.3882	-0.104	0.4184	-0.113	-0.742	0.5065	1.532	1.0625	-1.9803	0.8743	0.6773	-0.9044	0.9531	0.8376	-2.8709	0.8057	-2.1359	-0.315	-0.4694	-0.3459	0.5774	-0.9772	0.4147	-0.5283	-0.639	-0.4077	-0.1399	-0.2768
WID:184512	WID:184512 || IMAGE:242062 || MAP:2p24-p23 || APOB || Apolipoprotein B (including Ag(x) antigen) ||	1	0.3592	0.1891	-0.1083	0.4463	0.3	0.4422	0.2542	1.1868	0.0804	0.344	0.4478	0.206	-0.4989	0.2455	0.5436	0.7444	0.0929	-0.1814	1.0008	0.6492	0.7105	0.7432	-0.0928	0.2378	0.3195	0.3104	0.4659	1.1828	-0.0399	-0.0189	0.7535	-0.0214	0.6029	0.7298	0.2735	0.191	0.9985	0.0826	0.4518	-0.3444	0.547	0.4642	0.1589	0.3215	0.7062	0.4008	0.2053
WID:184417	WID:184417 || IMAGE:66507 || MAP:19p13.3 || EMR1 || Egf-like module containing, mucin-like, hormone receptor-like 1 ||	1	-1.627	-1.3615	-0.0849	-1.4659	-1.7286	-1.1856	-1.3973	-1.2119	-0.4436	-1.674	-2.4123	-0.6842	-1.0764	-1.4461	-0.9886	-1.1852	-0.3111	-1.0013	-1.3939	-0.892	-1.2188	-0.6639	-1.1085	-1.8254	-0.8688	-1.1206	-0.4806	-1.7284	-1.1882	-0.6207	-1.2279	-1.0967	-0.7844	-1.0112	-1.282	-1.6792	-0.9022	-0.9219	-1.2917	-0.8853	-1.3614	-1.0168	-1.4072	-2.0185	-1.3462	-1.6826	-1.1259
WID:184513	WID:184513 || IMAGE:178818 || MAP:Xp22.3 || APXL || Apical protein-like (Xenopus laevis) ||	1	0.0274	-0.3554	0.2335	-1.098	0.0652	0.6699	0.1415	0.3582	0.0007	-0.9842	-0.3937	0.2795	-0.5565	-0.5575	-0.0475	-0.052	0.2983	-0.2461	0.089	0.0547	0.3199	0.0852	-0.0176	-0.2022	0.0543	0.0794	0.4984	-1.1776	0.0578	0.4412	0.1695	-0.018	0.2587		0.5851	-0.4691	0.2966	0.2722	-0.0682	-0.2829	-0.1354	0.2121	-0.0631	0.1622	-0.1097	0.0006	-0.0973
WID:184418	WID:184418 || IMAGE:22411 || MAP:1q21-q22 || FY || Duffy blood group ||	1	0.1669	-0.2879	-0.0443		0.4908		-0.8663	0.6662	-0.2925	-0.4239	0.2467	-0.4364			-0.1842		0.0524	-0.067	-0.0229	-0.3274	-0.0112	-0.2245	0.0172	0.1955	-0.3708	0.091	0.2841	0.3496	0.1797	0.6157	-0.6354	0.2646	-0.5809		-0.0139	0.2146	-0.3867				-0.5153	0.4362	0.136		0.0284	0.3564	-0.4495
WID:184514	WID:184514 || IMAGE:769513 || MAP: || MKI67 || Ki67 (long type) ||	1	-0.446	-0.9409	-0.2037	-0.3977	-0.4052	-0.2369	-0.7559	-0.108	-0.5436	-1.5414	0.0594	-0.6028	-0.5751	-0.3633	-1.0551	-0.3804	-0.5703	-0.253	-0.4776	-0.5347	-0.7056	-0.5843	-0.1118	-0.8505	-0.1694	-0.3479	-0.1525	0.1737	-0.2755	0.0801	-0.6158	-0.2359	-0.3719	-0.7295	-0.5237	-1.3002	-0.7323	-0.7858	-0.6338	-0.5457	-0.9984	-0.0652	-0.5306	-0.7406	-0.4464	-0.6657	-1.0554
WID:184419	WID:184419 || IMAGE:753104 || MAP:5q31.1 || EGR1 || Early growth response 1 ||	1	-0.9765	-1.2662	-1.0091	-1.1645	-1.4068	-0.5481	-1.4352	-0.8897	-0.6518	-2.0294	-0.339	-0.4629	-0.8181	-0.354	-0.179	-0.7095	-0.3543	-0.4578	-0.5271	-0.4358	-0.9113	-0.6754	-0.3819	-0.8514	-1.1702	-1.3318	-0.8114	-1.0275	-1.2869	-0.197	-1.1183	-0.7963	-1.1726	-0.9487	-1.1907	-1.392	-0.1669	-0.722	0.0587	-0.4184	-0.724	-0.4072	-0.4079	-0.9203	-0.3223	-0.5156	-1.1734
WID:184515	WID:184515 || IMAGE:810117 || MAP:10q23 || ANXA11 || Annexin A11 ||	1	-0.1098	-1.0379	-0.1981	-0.6529	-0.5833	-0.0577	-0.7047	-0.3544	-0.1178	-1.2318	-0.2552	-0.5833	-1.1037	-0.8549	-0.7108	-0.7542	-0.4016	-0.1476	-0.2523	-0.6377	-0.5251	-0.4613	-0.6228	-0.7952	-0.1236	-0.2549	-0.2293	0.352	-0.5927	0.0675	-0.5653	-0.4684	-0.4749	-0.7572	-0.83	-0.8302	-0.6397	-0.6127	-0.3846	-0.6023	-0.5541	-0.348	-0.3968	-0.8381	-0.6561	-0.3557	-0.8035
WID:184420	WID:184420 || IMAGE:35828 || MAP:5q23 || HBEGF || Heparin-binding EGF-like growth factor ||	1	-2.1876	-2.6038	-1.7228	-2.8323	-2.2908	-1.668	-2.3294	-2.0853	-1.6385	-3.2917	-2.1641	-1.503	-2.3451	-2.6668	-2.093	-2.1566	-1.9408	-1.3755	-2.3605	-2.6966	-2.8099	-2.2322	-1.7508	-2.8103	-1.7581	-1.951	-1.6486	-2.018	-1.8027	-1.3321	-2.4899	-1.8244	-2.1052	-2.9094	-1.7797	-3.014	-2.0612	-2.1043	-2.2357	-1.6884	-2.7347	-2.2231	-1.7473	-2.4263	-2.4276	-2.1005	-2.1683
WID:184516	WID:184516 || IMAGE:666879 || MAP:10 || || Full-length cDNA clone CS0DI085YD17 of Placenta Cot 25-normalized of Homo sapiens (human) ||	1	0.0885	-1.7143	0.3215	-1.1316	-0.1858	0.2958	-0.4047	0.4368	0.6123	-1.9876	0.2251	0.6064	-0.9672	-1.0205	-0.206	-0.08	0.5595	-0.762	-0.3099	-0.1373	0.0488	0.1384	0.1115	-0.2201	-0.2336	0.3922	0.1647	-0.5156	0.3912	0.1381	-0.6933	0.1137	0.4786	-1.3313	0.698	-1.1424	-0.422	-0.5697	-0.5083	-0.2735	-0.3316	0.6266	-0.2843	-0.8391	-0.4617	-0.276	-0.0855
WID:184421	WID:184421 || IMAGE:770957 || MAP: || DPYD || Dihydropyrimidine dehydrogenase ||	1	-1.7668	-1.8719	-1.2086	-3.6734	-1.6429	-1.4816	-1.3878	-1.5136	-1.7047	-2.7126	-1.6535	-1.1286	-3.2064	-1.859	-1.5482	-2.5293	-1.5428	-1.9728	-2.8684	-2.6437	-2.6052	-2.4999	-2.0353	-2.3838	-1.1575	-1.6721	-1.2985	-1.5979	-1.6523	-1.2307	-2.7223	-1.8175	-1.2823	-2.4943	-1.4551	-2.5668	-2.4597	-2.0424	-2.7291	-1.8137	-1.6136	-2.466	-2.0386	-2.6217	-1.3883	-1.8937	-1.9896
WID:184517	WID:184517 || IMAGE:49352 || MAP:10q21.1- || ANXA7 || Annexin A7 ||	1	0.4941	-2.4474	1.0447	-3.2272	0.2626	0.4699	-0.4036	0.4542	1.21	-2.5905	0.7902	0.804	-0.9048	-1.1438	-0.0056	-0.1578	1.1837	-1.8095	-0.2828	-0.0335	0.2401	0.4385	0.4827	-0.2152	-0.212	0.7322	0.4122	-2.2597	1.2335	1.3973	-0.7782		0.8204	-3.1893	1.1193	-1.2089	-0.4678	-0.1607	-0.3621	0.3348	-0.6025	0.9171	-0.1716	-0.6505	0.0742	-0.9265	0.1148
WID:184602	WID:184602 || IMAGE:950489 || MAP:21q22.1 || SOD1 || Superoxide dismutase 1, soluble (amyotrophic lateral sclerosis 1 (adult)) ||	1	-1.3467	-0.0757	-0.7981	-0.6909	-0.7098	-0.6586	-1.4028	-0.4537	-1.0159	-0.5247	-0.8538	-0.8342	-1.1627	-0.9631	-0.1211	-0.8842	-0.6816	0.0337	-1.4681	-1.2288	-0.9182	-1.2483	-0.8216	-1.3683	-0.621	-0.7117	-0.6739	-0.2428	-0.7914	-0.0845	-0.3741	-0.6254	-1.0835	-1.0677	-1.1676	-0.1656	-0.7374	-0.5759	-0.5737	-0.859	-1.463	-0.7157	-0.7209	-1.4823	-0.9392	-1.0042	-0.9811
WID:184698	WID:184698 || IMAGE:898219 || MAP:7q32 || MEST || Mesoderm specific transcript homolog (mouse) ||	1	0.0495	0.157	-0.0227	1.2319	0.3045	-0.0707	-0.298	0.4793	-0.2693	-0.2641	0.2533	-0.0591	-0.0089	-0.0669	-0.1693	-0.2013	-0.3341	0.7875	0.078	-0.1424	-0.5033	-0.2841	0.1489	0.035	-0.1158	-0.0341	0.1112	0.6671	-0.0564	0.1722	-0.3546	-0.0357	-0.1849	0.396	-0.2472	-0.022	-0.1849	0.143	0.0241	-0.2403	0.1324	0.1273	-0.4343	-0.3422	0.3651	0.5079	-0.2803
WID:184603	WID:184603 || IMAGE:797016 || MAP: || SDHB || Succinate dehydrogenase 1, iron sulphur (Ip) subunit ||	1	-0.228	-0.6243	-0.1868	-1.2239	-0.0059	-0.1847	-1.0283	-0.1741	-0.1543	-1.5142	-0.1782	-0.2712	-0.8321	-0.4619	-0.6624	-0.7892	-0.4536	-0.3738	-0.8095	-0.5868	-0.3273	-0.4417	0.0679	-0.8754	-0.1624	0.0895	0.0172	-0.7246	0.3654	0.1535	-0.5647	0.1006	-0.3278	-0.7445	-0.3932	-0.0739	-1.0564	-0.2997	-0.0897	-0.5371	-1.0266	-0.1978	-0.7392	-0.5176	-0.342	-0.6093	-0.811
WID:184699	WID:184699 || IMAGE:796994 || MAP:1q32 || MCP || Membrane cofactor protein (CD46, trophoblast-lymphocyte cross-reactive antigen) ||	1	0.4548	-0.9017	1.4017	-2.0767	0.1337	0.7707	-1.0058	0.6048	-1.2292	-2.327	0.742	1.3583	-0.8386	-1.2509	-0.252	-0.3716	0.8282	-1.2223	-0.977	0.1337	0.3359	0.4844	0.4186	0.4402	-0.5121	1.0559	0.3958	-1.6198	1.3724	1.3446	-1.1495	0.8891	0.8698	-2.1298	1.0848	-0.5906	-0.6595	-0.1729	-0.3152	0.683	-0.8125	0.5814	-0.4085	0.0252	-0.333	-0.6585	0.2051
WID:184604	WID:184604 || IMAGE:784337 || MAP: || CXCL12 || SDF-1=Stromal cell-derived factor 1=chemokine=CXCR4 ligand ||	1	-0.1849	-0.576	-0.9337	0.2745	-0.6109	-0.2785	-0.2267	-0.4406	0.0104	0.6584	-0.7365	-1.1981	-0.3043	-0.0939	-1.1446	-1.2181	-0.9673	0.8149	0.1391	-0.6671	-0.8996	-0.607	0.2737	-0.3898	-0.4919	-1.9342	-0.8769	0.5572	-1.2276	-1.419	-0.9783	-1.5409	-0.5224	-0.0211	-1.5327	-0.1016	-0.1456	-0.2002	-0.7054	-0.1738	-0.111	-0.8169	-0.5394	-0.7063	-0.3883	0.2379	-0.5991
WID:184700	WID:184700 || IMAGE:48886 || MAP: || MRC1 || mannose receptor, C type 1 ||	1	0.358	-0.0471	0.0172	-0.7523	-0.0953	-0.0051	0.4713	1.1876	0.0202	0.3042	0.0632	0.0755	-0.5428	-0.0267	-0.4175	-0.2095	0.0913	0.5702	0.4251	-0.03	0.3688	0.355	0.1861	0.2182	0.1999	0.1524	0.2151	0.4998	0.0988	-0.2235	0.6454	0.6234	0.4557	0.1017	0.188	0.1358	0.0005	-0.2153	-0.4798	-0.3345	0.1021	-0.5892	-0.1359	-0.3438	0.1971	0.2692	-0.0827
WID:184605	WID:184605 || IMAGE:897822 || MAP: || SYK || syk=protein-tyrosine kinase ||	1	-2.2051	-1.8016	-2.3604	-1.408	-2.6871	-2.4527	-1.4728	-2.2234	-0.8665	-1.5539	-3.1069	-1.8673	-1.52	-1.3268	-1.4076	-2.6222	-1.5494	-0.7586	-2.102	-2.3878	-2.4597	-2.3966	-1.8415	-1.9312	-1.2209	-3.0741	-2.6262	-0.8124	-4.2403	-1.844	-1.7113	-2.6313	-1.7495	-0.6834	-2.5794	-2.416	-2.0034	-1.8298	-3.2772	-1.4803	-0.9929	-3.1331	-2.2457	-2.452	-1.5156	-1.5391	-1.6978
WID:184701	WID:184701 || IMAGE:824704 || MAP:15q22-qt || MPI || Mannose phosphate isomerase ||	1	-1.6474	-2.8514	-1.3924	-1.9555	-1.5095	-2.1853	-1.453	-1.5723	-1.5199	-1.1834	-1.6334	-1.6907	-1.7858	-2.6476	-2.8679	-2.1313	-0.731	-1.1359	-1.7465	-2.4251	-2.3156	-2.0494	-1.3787	-2.7014	-1.3653	-1.7467	-2.194	-1.2847	-1.458	-0.732	-1.3604	-1.5982	-1.8552	-1.7345	-1.3099	-1.4515	-1.875	-2.42	-2.6294	-1.7161	-1.3158	-2.4528	-1.5008	-2.3835	-2.6041	-2.1544	-1.5268
WID:184606	WID:184606 || IMAGE:359781 || MAP:14 || || Transcribed locus, weakly similar to XP_515478.1 PREDICTED: hypothetical protein XP_515478 [Pan troglodytes] ||	1	0.0011	1.1194	-0.2012	1.1667	0.5029	0.0458	-0.0282	0.7124	-0.3557	0.8171	0.2267	-0.4376	0.7614	0.855	0.3035	-0.0685	0.3715	0.3036	0.033	-0.1337	0.1165	-0.0608	0.825	0.5057	-0.1551	-0.0659	0.3374	1.2882	0.4076	0.4141	-0.298	0.1875	-0.1547	0.7059	-0.1547	0.921	-0.0197	0.8455	0.5777	0.4503	0.2522	0.5247	0.4536	0.4137	0.4706	0.5324	0.2714
WID:184702	WID:184702 || IMAGE:840942 || MAP:6p21.3 || HLA-DPB1 || Major histocompatibility complex, class II, DP beta 1 ||	1	-2.4546	-1.8899	-2.561	-2.0385	-2.1765	-3.1827	-2.5953	-2.3513	-2.0054	-2.142	-1.4198	-2.1498	-2.5842	-2.5133	-2.4575	-2.4511	-1.8574	-0.9447	-2.4001	-2.8367	-2.9866	-2.9234	-1.8759	-3.0443	-2.8883	-3.2081	-2.6002	-1.4767	-1.9834	-2.5407	-1.7359	-2.5393	-2.6885	-2.3266	-1.9366	-2.2766	-2.3901	-2.3601	-2.5548	-2.869	-2.376	-3.3273	-2.0214	-2.4527	-2.1157	-2.6624	-2.3351
WID:184607	WID:184607 || IMAGE:76362 || MAP:9q33-q34 || SPTAN1 || Spectrin, alpha, non-erythrocytic 1 (alpha-fodrin) ||	1	0.5851	1.1343	-0.1266	1.2122	0.4011	0.1725	0.4563	0.6472	0.1585	1.1112	0.2706	-0.0576	0.0478	0.9457	0.1181	-0.4866	0.1299	1.0957	0.7355	-0.1464	-0.2156	-0.0598	-0.02	0.9885	0.1512	0.1315	0.0179	1.2605	0.4246	0.0908	0.3296	-0.0076	-0.2541	0.9087	-0.2084	0.636	-0.1749	0.9816	0.5714	0.087	0.467	0.1644	0.3621	0.5345	0.4052	0.7568	-0.3076
WID:184703	WID:184703 || IMAGE:71432 || MAP: || MST1 || MSP=MST1=macrophage stimulating protein=4-kringle domain cytokine=related to HGF ||	1	-0.8524	-0.3511	-0.9897	-1.0422	-0.8479	-1.3088	-0.7047	-1.0818	-0.6388	-0.8064	-1.0215	-1.0368	-1.3852	-1.2948	-0.7238	-1.0518	-1.0981	0.1957	-0.573	-1.417	-1.2961	-1.2456	-1.4178	-1.5299	-1.032	-1.2214	-0.5401	-0.308	-0.6604	-1.1171	-0.5961	-1.1743	-1.3332	-0.909	-1.1183	-1.3176	-1.0989	-1.0538	-1.0393	-1.2235	-1.4777	-1.5357	-1.0778	-0.8144	-1.0959	-1.3024	-1.2834
WID:184608	WID:184608 || IMAGE:785574 || MAP:15q22.31 || SNX1 || Sorting nexin 1 ||	1	-0.2984	-0.1575	-0.2158	-1.3199	-0.1956	-0.0705	-0.3473	0.1046	-0.2799	-0.9643	-0.217	0.2285	-0.5761	-0.4126	-0.0374	-0.3203	-0.3532	1.1635	-0.4585	-0.235	0.0036	-0.1724	-0.197	-0.4462	-0.3145	0.1328	0.1001	-0.9881	0.168	0.017	0.249	0.2672	0.1912	-1.4254	0.0485	-0.0446	-0.0211	-0.1523	-0.156	-0.4694	-0.4431	-0.2206	-0.1035	-0.3252	0.0713	-0.1457	-0.1991
WID:184704	WID:184704 || IMAGE:80109 || MAP:6p21.3 || HLA-DQA1 || Major histocompatibility complex, class II, DQ alpha 1 ||	1	-2.3028	-1.2467	-1.8804	-1.9987	-2.8371	-2.3158	-1.8684	-2.6275	-0.9201	-0.9845	-3.0661	-1.9411	-1.699	-1.3829	-1.3417	-1.1827	-1.569	-0.4582	-1.9156	-2.692	-1.8928	-1.4777	-2.1931	-2.4278	-2.0171	-2.6112	-1.6925	-0.8455	-2.4604	-2.0574	-1.2275	-2.4886	-2.2631	-1.3396	-2.6872	-2.3974	-1.7059	-2.0065	-2.6233	-1.3953	-2.0246	-3.1113	-1.8541	-2.5258	-1.9234	-1.4002	-1.8105
WID:184609	WID:184609 || IMAGE:950482 || MAP:20p13 || SNRPB || Small nuclear ribonucleoprotein polypeptides B and B1 ||	1	-0.9229	-1.5658	-0.8537	-1.0561	-0.6894	-0.6535	-0.6739	-0.5053	-0.4845	-0.7227	-0.9887	-0.4769	-0.9711	-1.011	-1.0569	-0.8864	-0.487	0.2301	-0.8581	-0.8419	-0.5906	-0.7828	-0.7554	-1.1072	-0.5041	-0.2552	-0.4315	-0.4369	-0.2585	-0.363	-0.3973	-0.1057	-0.1256	-0.5816	0.0927	-0.5883	-0.5361	-0.6427	-1.1925	-0.7573	-0.1197	-1.091	-0.3939	-0.8505	-0.8275	-0.5455	-0.5383
WID:184705	WID:184705 || IMAGE:824547 || MAP: || MHC2TA || CIITA-8=MHC class II transactivator ||	1	0.0872	-0.1618	0.1165		0.4514	0.3215	0.3672	0.377			0.3797	-0.0492	0.3641	0.2593	0.2952	0.4087	0.3242	0.6462	0.3519	0.4148	0.1794	0.6799	0.2586	0.723	0.1168	0.066	0.2172		0.047	0.2169	0.4264	0.0146	0.1332	-1.2655	0.352	0.5452		0.8107	-0.3853	-0.0885	0.7994	0.0984	0.808	1.0871	-0.1035	0.7511	0.3501
WID:184610	WID:184610 || IMAGE:74119 || MAP:15q11.2 || SNRPN || Small nuclear ribonucleoprotein polypeptide N ||	1	-0.2945	0.6273	-0.0742	-0.6208	0.2029	-0.1083	-0.2359	0.1545	-0.2122	0.0678	-0.244	0.2848	-0.9139	-0.7206	0.0578	-0.5503	-0.4543	0.2246	-1.0583	-0.7085	-0.0054	-0.2366	-0.1356	-0.3566	-0.1875	-0.0382	0.452	0.1796	0.088	0.4266	1.0596	0.0136	-0.2993	-0.6458	-0.2836	1.4023	-0.2909	-0.3745	-0.3101	-0.4827	-1.0198	-0.3446	-0.0868	-0.8364	-0.1303	-0.5669	-0.2379
WID:184706	WID:184706 || IMAGE:789069 || MAP:5q23.2 || LOX || Lysyl oxidase ||	1	-1.9606	-1.4437	-2.1856	-1.9249	-1.7946	-2.6333	-2.0202	-1.9316	-1.9482	-1.5971	-1.3436	-1.6811	-2.0624	-2.2455	-1.9718	-2.0664	-1.5465	-0.8591	-1.7932	-1.996	-2.4319	-2.4532	-1.8345	-2.6115	-2.1213	-2.3245	-2.0584	-1.1855	-1.492	-2.2682	-1.445	-1.9987	-2.1878	-1.7277	-1.5908	-1.7177	-1.9004	-2.1404	-2.1361	-2.4	-2.3139	-2.6205	-1.6391	-2.4059	-2.0016	-2.3222	-1.952
WID:184611	WID:184611 || IMAGE:785616 || MAP:6p24.3 || SSR1 || Signal sequence receptor, alpha (translocon-associated protein alpha) ||	1	-0.873	-1.1317	-1.0373	-2.0064	-0.7543	-0.6383	-1.5759	-1.0152	-1.8482	-1.8328	-0.7864	-0.8547	-1.2203	-1.1462	-1.0089	-1.5067	-0.9162	-1.1774	-1.3725	-0.9678	-1.0565	-1.2841	-1.2713	-1.184	-1.141	-0.6932	-0.7178	-1.3875	-0.7554	-0.357	-1.3267	-0.9812	-0.8796	-1.3713	-1.0801	-1.6555	-1.4796	-1.414	-0.8121	-0.7599	-1.6211	-0.6295	-1.119	-0.2962	-1.0946	-1.3345	-1.3708
WID:184707	WID:184707 || IMAGE:842785 || MAP:4p16.3 || LRPAP1 || Low density lipoprotein receptor-related protein associated protein 1 ||	1	-1.0726	-0.6535	-0.9754	-1.06	-0.9715	-1.2502	-0.7504	-1.2211	-0.683	-0.871	-1.3776	-1.073	-1.3335	-1.538	-0.8746	-0.9863	-0.7264	0.0402	-0.4778	-1.2559	-1.1101	-1.4507	-1.1058	-1.6767	-1.1403	-0.9199	-0.5506	-0.6157	-0.6259	-0.7565	-0.7331	-0.953	-1.537	-1.1329	-1.2342	-1.295	-1.1573	-0.9967	-1.1515	-1.0494	-1.5634	-1.4467	-1.1803	-1.3614	-1.2331	-1.4005	-1.3568
WID:184612	WID:184612 || IMAGE:898242 || MAP:11q24.3 || SRPR || Signal recognition particle receptor ('docking protein') ||	1	0.5506	1.3237	0.0813	1.214	0.495	-0.0771	0.733	0.7871	1.2257	2.101	-0.0128	0.6838	0.6774	0.8867	0.9817	0.746	0.5729	1.8518	0.9174	0.6277	0.8182	0.6431	0.6622	0.3322	0.6019	0.9588	0.6952	2.4853	0.1807	0.0223	1.1974	0.4235	0.0695	1.0901	0.1615	0.5037	0.9735	0.7982	0.4682	0.6201	0.4799	0.4546	0.6555	0.8573	0.5582	0.5327	0.7703
WID:184708	WID:184708 || IMAGE:82734 || MAP:4q34-q35 || ACSL1 || Acyl-CoA synthetase long-chain family member 1 ||	1	-1.5629	-1.4278	-1.503	-2.3069	-1.975	-1.872	-1.8701	-1.2848	-1.6654	-0.9155	-1.5367	-1.4335	-1.8028	-1.5518	-1.3688	-2.4647	-1.0349	-0.9966	-2.0265	-1.4953	-2.0157	-2.1318	-1.3045	-2.1148	-1.9609	-1.9806	-2.0285	-1.1252	-1.5894	-1.8691	-1.8709	-1.4716	-1.5591	-1.6969	-1.194	-1.7221	-1.4228	-1.9528	-2.5639	-1.6937	-1.7178	-2.2282	-1.4878	-1.888	-1.8609	-1.9927	-1.3518
WID:184613	WID:184613 || IMAGE:950430 || MAP:14q13.2 || SRP54 || Signal recognition particle 54kDa ||	1	0.2081	0.0274	0.3607	0.0216	0.353	0.2331	0.304	0.5808	0.7078	1.1276	0.019	0.724	0.3675	0.3003	0.4609	0.3397	0.6071	1.4046	0.355	0.0058	0.4149	0.3537	0.1644	-0.0923	0.2026	0.5029	0.3373	1.4385	0.1945	0.3991	0.4818	0.1309	0.3014	0.6613	0.3135	-0.032	0.6424	0.7067	0.1309	0.0495	0.4823	0.5843	0.5987	-0.0038	0.432	0.1197	0.4826
WID:184709	WID:184709 || IMAGE:725266 || MAP: || LIG1 || DNA ligase I ||	1	0.6239	-0.4431	0.9149	-1.3834	0.6973	0.4624	0.1071	0.8562	2.28	-0.5569	0.5454	0.8926	0.3097	0.118	0.3426	0.7155	0.6004	2.0344	0.4503	0.4086	0.671	0.6693	0.6621	0.1108	0.1853	0.7658	1.032	-0.4915	0.4003	0.5096	0.6704	0.5986	0.824	-0.5835	1.053	0.0706	1.0482	0.679	0.4597	-0.0947	0.415	0.1907	1.0264	0.4905	0.5205	0.292	0.9834
WID:184422	WID:184422 || IMAGE:23776 || MAP:4p15.31 || QDPR || Quinoid dihydropteridine reductase ||	1	-1.4489	-0.1562	-0.4878	-1.65	-0.241	-0.5436	-1.3365	-0.3137	-1.6188	-1.1914	-0.6547	-0.2854	-1.0383	-0.9905	-0.4676	-1.3224	-0.3774	-0.8899	-1.0348	-1.0965	-0.579	-1.1964	-0.737	-0.8666	-1.4195	-0.536	-0.7296	-1.3992	0.0579	0.0847	-0.4922	-0.4482	-0.6471	-1.5317	-0.4194	-0.8443	-1.1679	-1.1767	-0.6696	-0.6805	-1.5325	-0.7454	-0.7009	-1.3393	-1.0251	-1.167	-0.6166
WID:184518	WID:184518 || IMAGE:755506 || MAP:2p13 || ANXA4 || Annexin A4 ||	1	-1.298	0.1342	-1.0786	-2.5785	-0.9854	-1.1493	-1.5839	-1.2122	-2.236	-2.6779	-0.8485	-0.5815	-1.9007	-1.9786	-1.2741	-1.9404	-1.3718	-1.5478	-1.4961	-2.0971	-1.385	-1.8434	-1.4025	-1.3321	-1.6158	-1.1699	-1.3202	-2.8116	-0.6556	-0.669	-0.4414	-1.2784	-1.1304	-2.6288	-0.8705	-1.1331	-1.8857	-1.4947	-1.6673	-1.4291	-2.3461	-1.3503	-1.4335	-1.4456	-1.7816	-2.2522	-1.1073
WID:184423	WID:184423 || IMAGE:813648 || MAP: || DLD || Dihydrolipoamide dehydrogenase (E3 component of pyruvate dehydrogenase complex, 2-oxo-glutarate complex, branched chain keto acid dehydrogenase complex) ||	1	-0.0366	-1.6316	0.3703	-2.3995	-0.1857	0.8349	-1.0411	0.2703	-0.9555	-2.7877	0.0546	0.901	-0.7348	-1.0798	0.3563	-0.3475	0.6198	-1.8536	-0.1446	0.0892	0.283	0.475	0.1432	-0.0373	-0.798	0.1583	-0.3933	-2.4733	0.1898	0.7114	-1.4074	0.4242	0.4185	-2.4832	0.1402	-0.8649	0.3714	-0.1491	0.1797	0.15	-0.1285	0.4905	0.512	-0.4199	-0.3513	-0.1949	0.52
WID:184519	WID:184519 || IMAGE:208718 || MAP:9q12-q21 || ANXA1 || Annexin A1 ||	1	-1.2339	1.4007	-0.7517	-2.7644	-1.4085	-1.2309	-1.5403	-1.3019	-1.0068	-1.7699	-2.2852	-1.6692	-2.789	-1.2328	-0.9069	-1.7847	-1.6413	-0.9061	-1.3969	-2.1066	-1.5088	-1.6255	-2.2168	-2.0573	-0.8829	-0.8646	-0.4104	-2.2749	-1.6333	-0.6835	0.7968	-1.6719	-1.3981	-2.478	-2.2463	-0.3534	-1.1356	-1.2285	-1.1023	-1.5465	-2.5071	-1.449	-1.9633	-1.5719	-1.9062	-1.9837	-2.3287
WID:184424	WID:184424 || IMAGE:196992 || MAP:10p15-p1 || AKR1C1 || Aldo-keto reductase family 1, member C1 (dihydrodiol dehydrogenase 1; 20-alpha (3-alpha)-hydroxysteroid dehydrogenase) ||	1	0.121		-0.0272	-0.5101	-0.2305	-0.2873	-0.0538	0.1878	-0.274	-0.5426	-0.5354	-0.5274	-0.1799	-0.1469	-0.3197	-0.3789	-0.1751	0.6353	-0.27	0.3313	-0.0171	-0.1402	-0.1866	-0.5509	-0.3374	-0.2916	-0.2622	-0.4504	-0.4137	-0.2834	-0.2673	-0.2642	-0.0984	-0.1054	-0.2855	-0.7742	0.1413	-0.1145	-0.3167	-0.392	-0.0364	-0.5617	0.1906	0.1761	-0.0112	0.1212	0.3427
WID:184520	WID:184520 || IMAGE:810625 || MAP:8p11.1 || ANK1 || Ankyrin 1, erythrocytic ||	1	0.3736	0.3653	-0.5337	0.3015	0.2125	0.0983	0.2118	0.2265	0.1001	0.6214	-0.2196	-0.2428	0.3336	-0.2798	-0.1572	0.2089	-0.0977	0.8322	0.1084	0.0685	-0.1188	0.2006	-0.0581	0.5446	-0.1052	-0.3231	-0.4234	0.8411	-0.3513	-0.1315	0.1548	-0.5659	-0.0013	0.5091	-0.841	-0.037	0.7445	0.0149	-0.3614	-0.3029	0.3608	-0.2298	0.3289	0.2171	0.0186	0.445	0.0571
WID:184425	WID:184425 || IMAGE:810156 || MAP: || DTYMK || Deoxythymidylate kinase ||	1	0.1043	-0.7909	-0.0279	-0.7952	-0.0127	-0.026	-0.0991	0.1619	-0.019	-1.4677	0.213	0.2618	-0.4517	-0.5551	-0.1286	-0.1148	0.1352	-0.7113	0.0429	-0.4287	-0.1235	-0.0629	-0.2745	-0.332	-0.4352	-0.1342	-0.1858	-1.1287	-0.0475	0.0381	0.2013	-0.2523	0.2504	-0.2406	0.3393	-0.6884	-0.1867	-0.2713	-0.2259	-0.4937	-0.119	-0.3146	0.008	-0.6733	-0.3439	-0.2581	-0.2033
WID:184521	WID:184521 || IMAGE:240249 || MAP:11q23-q2 || APLP2 || Amyloid beta (A4) precursor-like protein 2 ||	1	-0.9146	-1.651	-0.2292	-1.0165	-0.1775	-0.9547	-0.5509	-0.3627	0.0748	-1.4719	-0.6509	-0.3082	-0.405	-1.2087	-0.5099	-0.4188	0.0028	-0.6969	-0.4718	-0.4247	-0.2029	-0.3161	0.0045	-0.9719	-0.2895	-0.181	-0.2443		-0.3142	0.0363	-0.054	-0.4881	-0.4132		-0.6633	-0.9849	-0.5118	-0.6522	-0.9441	-0.3771	-0.1412	-0.66	-0.1924	-0.8207	-1.1679		0.0357
WID:184426	WID:184426 || IMAGE:125722 || MAP: || DGUOK || Deoxyguanosine kinase=required for the phosphoylation of several deoxyribonucleosides and certain nucleoside analogs used as antiviral or chemotherapeutic agents ||	1	-0.3898	-0.3247	-0.3537	-1.9338	0.2463	-0.6084	-0.7242	-0.54	-1.2627	-1.5793	-0.4203	-0.2499	-1.1249	-1.207	-0.456	-0.8323	-0.5242	-0.9679	-0.5261	-0.9483	-0.5542	-0.6919	-0.5381	-0.8136	-0.5739	-0.2398	-0.0826	-1.7119	0.2902	0.1211	-0.2197	-0.4523	-0.4308	-1.9464	-0.2471	-0.2451	-0.8714	-0.9751	-0.6576	-0.5408	-1.2491	-0.7263	-0.7082	-1.5011	-0.8144	-1.1631	-0.6051
WID:184522	WID:184522 || IMAGE:201650 || MAP:1q21-q23 || APCS || Amyloid P component, serum ||	1	-0.4625	-0.3356	-0.5927	-0.9289	-0.3024	-0.7185	-0.7535	-0.4177	-0.7443	-1.3312	-0.884	-0.8823	-0.6033	-1.2716	-0.6135	-0.6068	-0.3859	-0.4645	-0.8377	-0.5826	-0.6243	-0.3691	-0.8305		-0.4074	-0.5058	-0.552	-0.9039	-0.2603	-0.2374	-0.523	-0.6029	-0.42	-1.1974	-0.7368	-0.5946	-0.8839	-0.7912	-0.6902	-0.6297	-0.513	-0.6234	-0.4379	-0.8961	-0.9507	-0.8817	-1.1149
WID:184427	WID:184427 || IMAGE:45291 || MAP:12p13.31 || DRPLA || Atrophin 1 ||	1	-0.3101	-0.2569	-0.1775	-0.4048	0.2027	-0.0839	-0.7559	-0.1814	-0.3777	-1.2267	-0.2659	0.0704	-0.423	-0.4107	-0.3409	-0.5249	-0.3324	0.8209	-0.3759	-0.3978	-0.6768	-0.0921	-0.4193		-0.5824	-0.2741	-0.4655	-0.5748	-0.0136	-0.1352	-0.4457	-0.2127	0.093	-0.4216	-0.1335	-0.6802	-0.4976	-0.8439	-0.1173	-0.5656	-0.1922	-0.3297	-0.3449	-0.3374	-0.284	-0.1563	-0.4071
WID:184523	WID:184523 || IMAGE:44164 || MAP:7p14-p13 || AMPH || Amphiphysin (Stiff-Man syndrome with breast cancer 128kDa autoantigen) ||	1	-0.0147	-0.27	-0.5916	-0.1369	-0.3317	-0.3116	-0.5195	-0.0503	-0.0415	-0.66	-0.1643	-0.8688	-0.1429	-0.0463	-0.5406	-0.6484	-0.512	0.4319	-0.1719	-0.4421	-0.4723	-0.1918	-0.5	-0.6705	-0.6082	-0.6824	-0.7358	0.2181	-0.3475	-0.5053	-0.3827	-0.4439	-0.2855	0.1899	-0.7252	-0.4692	-0.4128	-0.5854	-0.6026	-0.3108	-0.0225	-0.7784	0.1654	-0.0332	-0.2526	-0.139	-0.0233
WID:184428	WID:184428 || IMAGE:510679 || MAP:6p24.3 || SSR1 || Signal sequence receptor, alpha (translocon-associated protein alpha) ||	1	-1.1142	-1.4476	-0.2517	-2.1341	-1.0926	-0.6792	-1.1234	-1.0147	-0.3047	-1.9656	-1.2327	-0.4737	-1.1052	-1.7974	-0.6064	-1.2742	-0.8679	-0.702	-1.5871	-1.0919	-0.951	-0.9621	-1.5185	-1.3815	-1.0591	-0.7978	-0.7569	-2.2096	-1.0052	-0.3715	-0.6307	-0.8387	-0.4747	-2.4029	-0.6686	-1.0616	-1.2232	-1.2333	-1.1648	-0.9249	-1.402	-0.8648	-0.9628	-1.5729	-1.4396	-1.6344	-1.0884
WID:184524	WID:184524 || IMAGE:753346 || MAP:Xp11.21 || ALAS2 || Aminolevulinate, delta-, synthase 2 (sideroblastic/hypochromic anemia) ||	1	-0.4927	-1.294	-0.474	-1.0295	-0.8479	-0.9131	-0.5242	-0.6755	-0.6618	-0.5457	-0.9879	-0.9297	-0.6809	-1.0023	-0.948	-1.0104	-0.5485	-0.2551	-0.905	-0.8733	-0.843	-1.0312	-1.2397	-0.9863	-0.6268	-1.0981	-0.8795	-1.2014	-0.8523	-0.7494	-0.6986	-1.3499	-0.3664	-0.5054	-1.2303	-1.455	-0.6222	-1.0042	-1.2349	-0.7576	-0.5095	-1.1551	-0.7277	-1.2154	-1.1779	-0.5231	-0.905
WID:184429	WID:184429 || IMAGE:128126 || MAP: || DAF || CD55=Decay accelerating factor ||	1	-1.3997	-2.3929	-0.9751	-2.732	-1.6246	-1.9519	-1.283	-1.7162	-0.8202	-1.6468	-2.1164	-1.3065	-0.8755	-1.8995	-1.8492	-1.4192	-1.4012	-1.2701	-1.0051	-1.6284	-0.9832	-1.1515	-1.9872	-1.8332	-1.19	-1.5145	-0.9942	-2.3746	-1.2631	-1.3091	-0.4438	-1.636	-1.1029	-1.7139	-1.7987	-1.6939	-0.8655	-1.6727	-2.5516	-1.4248	-1.1589	-1.8606	-0.9736	-1.9946	-1.9469	-1.4984	-1.1676
WID:184525	WID:184525 || IMAGE:813651 || MAP:3p21.1 || ALAS1 || Aminolevulinate, delta-, synthase 1 ||	1	-0.829	-2.4558	-0.467	-1.5912	-0.556	-0.7939	-0.5874	-0.6073	-0.7539	-0.7426	-0.7577	-0.6784	-0.704	-1.6594	-0.6989	-0.6686	-0.1313	-0.672	-0.9056	-1.0535	-0.7894	-0.8822	-0.8641	-1.466	-0.5374	-0.6515	-0.5009	-0.9801	-0.2379	-0.287	-1.2948	-0.6418	-0.4527	-1.8996	-0.4116	-1.545	-0.6479	-0.8633	-1.2688	-0.8087	-0.8586	-0.5735	-0.5581	-1.6292	-1.3833	-1.4362	-0.4798
WID:184430	WID:184430 || IMAGE:753447 || MAP:11p12-p1 || DDB2 || LIM homeobox 3 ||	1	1.0581	0.227	0.2981	-0.8319	1.091	0.2755	-0.1407	0.6387	-0.527	-0.9276	0.5498	0.0682	-0.3151	-0.0654	0.3073	0.6616	0.4105	-0.3229	-0.0291	0.0925	0.2682	0.9053	0.521	0.2034	0.8842	0.9584	0.5634	-0.5837	0.9283	0.8351	0.251	0.6938	0.7336	-0.7498	0.5198	-0.3649	-0.2813	0.346	0.2787	0.4324	-0.3365	0.4717	0.3109	-0.2897	-0.0407	0.3825	0.2349
WID:184526	WID:184526 || IMAGE:70827 || MAP:7q34-q36 || ABP1 || Amiloride binding protein 1 (amine oxidase (copper-containing)) ||	1	-0.7659	-0.513	-0.4378	-0.547	-0.3233	-0.3898	-0.9214	-0.4664	-1.0329	-0.9257	-0.6663	-0.2674	-0.1585	-1.055	-0.5532	-0.8696	-0.4098	0.2393	-0.8466	-0.5976	-0.5348	-0.5702	-0.7741	-0.5735	-1.0239	-0.1918	-0.695	0.052	-0.0012	0.0014	-0.6778	-0.1514	-0.3139	-0.8524	-0.2766	-1.1403	-0.7673	-0.5933	-0.7483	-0.468	-1.0658	-0.4863	-0.6154	-0.4837	-1.1188	-1.1787	-0.3063
WID:184431	WID:184431 || IMAGE:26811 || MAP: || XRCC4 || XRCC4=double strand DNA break repair protein=Stimulates DNA ligase IV ||	1	-0.3699	-0.5408	-0.4414	-0.344	-0.5535	-0.3467	-0.781	-0.4327	-0.9647	-1.0237	-0.3697	-0.5039	-0.288	-0.4007	-0.3556	-0.897	-0.4526	-0.1146	-0.5725	-0.5111	-0.6015	-0.5892	-0.7084	-0.0865	-0.8583	-0.7018	-1.0404	-0.52	-0.4335	-0.2083	-0.7096	-0.5712	-0.4993	-0.4489	-0.8393	-0.4139	-0.4137	-0.6294	-0.2256	0.2199	-0.367	-0.4554	-0.341	-0.3828	-0.6487	-0.1402	-0.5925
WID:184527	WID:184527 || IMAGE:823775 || MAP:1p13 || GNAI3 || Guanine nucleotide binding protein (G protein), alpha inhibiting activity polypeptide 3 ||	1	-0.3001	-2.3229	-0.3584	-2.1582	-0.4016	-0.2027	-1.3575	-0.4301	-0.9624	-2.0409	-0.6502	-0.3045	-0.812	-1.7421	-0.9561	-1.2412	-0.3685	-0.9653	-0.5073	-1.0376	-0.9696	-0.8685	-1.0372	-1.0646	-1.2458	-0.2428	-0.9599	-1.6591	-0.0359	0.0623	-1.6261	-0.1375	-0.2242	-2.0552	-0.4601	-2.1836	-0.9854	-1.0392	-0.9377	-0.4828	-1.0821	-0.3966	-0.8055	-0.9204	-1.2956	-1.1351	-0.4412
WID:184432	WID:184432 || IMAGE:741769 || MAP:8p11.2 || POLB || Polymerase (DNA directed), beta ||	1	-0.3613	-1.0626	-0.288	-1.3913	-0.5838	-0.6205	-0.4359	-0.5902	-0.0292	-1.324	-1.0215	-0.5232	-0.6235	-1.0446	-0.5164	-0.6537	-0.5344	-0.3753	-0.6043	-0.4478	-0.4419	-0.3042	-0.8218	-0.853	-0.7825	-0.6946	-0.6807	-1.5729	-0.2292	-0.3464	-0.197	-0.4953	-0.3375	-1.2738	-0.7401	-1.4061	-0.4437	-0.8955	-0.9412	-0.5028	-0.8354	-0.6662	-0.465	-0.8746	-0.723	-0.5901	-0.7433
WID:184528	WID:184528 || IMAGE:195903 || MAP:3q27 || AHSG || Alpha-2-HS-glycoprotein ||	1	0.4388		0.2841	0.2651	0.4546	0.4016	0.4233	0.5914	0.661		0.2097	0.224	0.7202		0.8522	0.9042	0.8336		0.1048	0.6264	0.8757	1.1153	0.878	0.9051	0.2253	0.762	0.2416		1.0216	1.126	0.1963	0.6218	0.5872	0.8231	0.5872	0.5576	0.8741	0.8957	0.6361	0.2659	0.8766	1.0107	0.8032	0.7508	0.2388	0.8356	1.1045
WID:184433	WID:184433 || IMAGE:276547 || MAP:19p13.2 || DNMT1 || DNA (cytosine-5-)-methyltransferase 1 ||	1	-1.5029	-1.7932	-0.9374	-3.6311	-1.0843	-1.3444	-1.6221	-1.3137	-1.7117	-2.4682	-1.22	-0.8871	-1.8208	-1.7221	-1.6939	-1.9538	-1.8032	-2.1251	-2.1349	-2.1433	-1.6219	-1.6655	-1.9738	-2.0534	-1.4993	-1.4302	-1.069	-2.8145	-0.9292	-1.1706	-0.9996	-1.5296	-0.9549	-2.375	-1.4107	-1.5315	-1.533	-2.1119	-2.4577	-1.7681	-1.4096	-2.0251	-1.5554	-2.5485	-2.2341	-2.3415	-1.8461
WID:184529	WID:184529 || IMAGE:154608 || MAP:1p35-p34 || COL16A1 || Collagen, type XVI, alpha 1 ||	1	-2.0413	-2.407	-0.895	-2.0521	-1.7659	-1.8045	-1.9346	-0.8578	-0.7857	-1.7691	-0.7851	-0.8851	-0.6331	-1.6962	-1.5872	-0.8298	-0.0847	-0.8001	-0.4706	-0.4066	-0.8172	-1.1552	-0.1581	-2.1791	-1.6472	-0.7701	-1.2238	-1.6871	-1.3962	-0.3989	-1.6549	-0.5676	-1.2974	-2.3844	0.0454	-1.584		-1.014	-1.624	-1.2505	-0.5668	-1.6361	-0.3349	-1.0513	-1.5467	-1.3618	0.1966
WID:184614	WID:184614 || IMAGE:610012 || MAP:12p12.1- || SIAT8A || ST8 alpha-N-acetyl-neuraminide alpha-2,8-sialyltransferase 1 ||	1	0.8418	1.5669	1.5887	1.1042	1.2808	0.4267	0.4435	0.6713	0.5848	1.6905	0.9147	0.8354	0.9625	0.5825	0.8732	1.0559	0.7838	2.1245	0.8853	0.8576	0.7167	0.9287	1.0262	0.72	0.3234	1.3964	1.3634	1.8289	1.2346	0.959	0.7001	1.0627	1.1655	0.9549	1.3899	0.9015	0.6627	1.0591	0.8644	0.9749	0.1898	0.6121	1.1459	0.6628	0.4471	0.4035	0.724
WID:184710	WID:184710 || IMAGE:814095 || MAP:12q22 || LTA4H || Leukotriene A4 hydrolase ||	1	-2.4543	-3.3064	-1.7083	-3.2167	-2.4983	-2.095	-3.7704	-2.3404	-3.5591	-3.5298	-2.5614	-2.2984	-3.2936	-3.5742	-2.9505	-3.079	-2.2451	-2.3446	-3.3101	-2.8588	-2.7469	-2.3369	-2.61	-2.5477	-2.7982	-2.4955	-2.3386	-3.8228	-1.9917	-1.2298	-2.9104	-2.2168	-1.7763	-3.7595	-2.7507	-2.7998	-3.1392	-3.1776	-3.3198	-2.4053	-3.3	-2.169	-2.7145	-2.8105	-2.8954	-2.9485	-3.0591
WID:184615	WID:184615 || IMAGE:897906 || MAP:3q27-q28 || SIAT1 || ST6 beta-galactosamide alpha-2,6-sialyltranferase 1 ||	1	-0.7567	-2.7626	-0.1449	-2.9669	-0.7745	-0.4961	-2.6221	-0.964	-2.5022	-3.5874	-0.8157	-0.6996	-2.4147	-2.4858	-1.0336	-1.7591	-1.0536	-2.4185	-2.1131	-1.4156	-0.8383	-1.3278	-1.5923	-1.6471	-1.403	-0.1765	-0.876	-3.4403	-0.2831	0.3028	-1.7235	-0.302	0.1276	-3.8001	-0.5869	-2.6965	-1.8488	-1.859	-1.451	-0.9413	-1.6468	-1.0352	-0.9276	-1.986	-1.5969	-1.9602	-1.3066
WID:184711	WID:184711 || IMAGE:767202 || MAP:14q24 || LTBP2 || Latent transforming growth factor beta binding protein 2 ||	1	0.6261	-0.2584	-0.0294	0.5164	0.3617	-0.1608	0.2296	0.5603	0.2916	0.0352	0.4231	-0.3812	0.1658	-0.2229	0.1983	0.3243	-0.2977	1.9912	0.0331	0.1081	-0.1093	0.5611	0.6667	0.9088	0.241	-0.6342	-0.5324	0.8136	-0.0561	0.0006	-0.0615	0.0764	0.3425	0.2466	-0.098	0.5407	0.2641	0.0555	-0.1613	0.5991	0.1965	-0.0986	0.7898	0.415	0.2837	0.5146	0.0165
WID:184616	WID:184616 || IMAGE:786674 || MAP:12p13.3- || A2M || Alpha-2-macroglobulin ||	1	-1.1569	-2.8385	-1.1678	-1.9619	-2.1259	-1.4524	-2.1837	-1.565	-1.4647	-2.0979	-1.9199	-1.8883	-1.5934	-2.5193	-2.747	-2.0915	-2.0821	-0.7993	-1.3065	-2.2146	-2.138	-1.4986	-1.8217	-2.3987	-2.1965	-1.9759	-2.0064	-2.307	-1.7633	-1.5089	-1.5731	-1.756	-1.5187	-2.285	-2.0215	-2.4845	-1.2448	-2.252	-2.9623	-1.691	-2.2195	-2.293	-1.6303	-2.3956	-3.1957	-1.8122	-1.9669
WID:184712	WID:184712 || IMAGE:839594 || MAP:2p22-p21 || LTBP1 || Latent transforming growth factor beta binding protein 1 ||	1	0.0243	0.6346	-0.447	-1.694	-0.2317	-0.9613	0.525	-0.4001	1.6512	-1.6458	-0.69	-0.904	1.0266	-0.2996	-0.0898	0.3236	-0.7014	-0.5873	0.6966	-0.4163	-0.0803	-0.1995	-0.3273	-0.7397	0.0226	-0.6308	0.3538	-1.7992	-0.5759	-0.8148	1.6956	-0.7381	-0.0608	-2.3063	-0.9624	-0.3229	0.2247	-0.0083	-0.2435	-0.2583	-0.6903	-0.5792	0.058	-0.2799	-0.3504	-0.2704	-0.6664
WID:184617	WID:184617 || IMAGE:773618 || MAP:21q22.1- || SON || SON DNA binding protein ||	1	0.2101	-1.4402	0.7119	-2.1664	0.1828	0.6328	-1.0081	0.3843	-0.7108	-1.5763	0.675	0.6259	-1.0678	-0.9536	-0.3545	-0.3664	0.3507	-1.0317	-1.2345	0.0347	-0.0466	0.3746	-0.1055	-0.5149	-0.1666	0.2161	0.0107	-1.8886	0.5754	0.9145	-0.8016	0.5686	1.0486	-1.8876	0.6024	-1.3882	-0.4505	-0.2337	-0.6169	0.1563	-0.38	-0.0463	-0.2621	-0.6774	-0.9514	-0.5135	-0.0345
WID:184713	WID:184713 || IMAGE:815501 || MAP:19p13.3 || LMNB2 || Lamin B2 ||	1	0.6908	-0.6606	0.5643	-1.3574	0.3394	0.5131	-0.1114	0.3573	0.5307	-1.513	0.724	0.3725	-0.1936	-0.7131	0.5813	0.3606	0.4431	-0.3818	-0.2235	0.1374	-0.0698	0.4486	0.1517		0.163	0.6242	-0.0168	-0.8486	0.3782	0.4647	0.0661	0.6138	0.4829	-1.6871	1.0925	-0.2936	0.8694	0.4789	0.159	-0.2064	0.3647	0.4533	0.0128	-0.2397	-0.3842	-0.3094	0.2594
WID:184618	WID:184618 || IMAGE:897667 || MAP:Xq25 || SMARCA1 || SWI/SNF related, matrix associated, actin dependent regulator of chromatin, subfamily a, member 1 ||	1	0.3873	1.2196	0.0035	1.1312	0.37	0.0256	-0.0186	0.3653	-0.174	-0.0531	0.3956	-0.3922	0.8403	0.6567	0.6227	0.0895	0.019	1.4405	-0.0482	0.315	-0.2295	0.2106	0.4874	0.8488	0.2061	-0.1103	-0.1613	0.808	0.2244	0.5391	-0.4942	0.3743	0.2472	0.5616	0.3267	0.8407	0.0466	1.3284	0.6777	0.4638	0.3504	0.2101	0.2997	0.5556	0.4692	0.6202	0.5289
WID:184714	WID:184714 || IMAGE:774471 || MAP: || LAMB1 || laminin, beta 1 ||	1	0.292	0.9982	-0.0005	0.7295	0.4337	-0.0024	-0.0353	0.7409	0.6432	1.4727	0.4121	-0.1877	1.5273	0.582	0.2403	0.3421	0.5035	1.7476	0.1931	1.0607	0.5335	1.5046	0.945	0.8802	-0.0533	0.0914	0.0145		0.3057	0.6388	0.0291	0.3383	0.3486	0.6022	-0.0121	1.1211	0.3633	1.0052	-0.586	0.8288	0.3644	0.2351	1.142	0.5579	0.1694	0.8456	0.5121
WID:184619	WID:184619 || IMAGE:840364 || MAP:20cen-q1 || AHCY || S-adenosylhomocysteine hydrolase ||	1	0.6276	0.2347	-0.0229	0.6332	0.2594	-0.0832	-0.059	0.1994	-0.319	-0.3294	0.1062	-0.6989	0.2489	0.0959	0.0963	0.2784	-0.3399	1.2443	0.097	-0.1215	-0.2759	0.2931	0.1068	-0.2458	0.2199	-0.258	-0.34	-0.0585	-0.2594	0.0844	-0.3322	0.1111	0.0521	-0.0804	-0.3774	-0.0488	-0.1404	0.5545	-0.2352	0.3457	-0.3061	-0.296	0.3588	0.1814	-0.1137	0.2947	-0.532
WID:184715	WID:184715 || IMAGE:897781 || MAP:12q13 || KRT8 || Keratin 8 ||	1	-0.3979	-1.8976	-0.2569	-1.1686	-0.5045	-0.8875	-1.1848	-0.2054	-0.8835	-1.5815	-0.2745	-0.9728	-0.6426	-1.4453	-1.3724	0.0363	-0.3654	0.4876	-0.1752	-0.251	-0.7463	-0.2952	-0.0457	-0.6628	-0.7552	-0.6499	-0.77	-1.4631	-0.2905	-0.5211	-0.8995	-0.3319	-0.4861	-1.3803	-0.3545	-0.3068	-0.358	-0.7314	-1.1323	-0.7673	-0.8662	-0.8008	-0.4075	-1.2653	-0.8406	-0.5548	-0.594
WID:184620	WID:184620 || IMAGE:773246 || MAP:6p21.3 || RING1 || Ring finger protein 1 ||	1	0.3798	-0.508	0.3832	-0.8349	0.7635	0.4314	0.1873	0.7074	0.6884	-1.1402	0.9488	0.4838	0.2429	-0.034	0.7601	0.636	0.1423	2.5241	0.2147	0.392	0.5091	0.4005	0.3778	-0.0133	-0.1241	0.0312	0.0252	-1.4802	0.5653	0.5718	0.4899	0.587	1.0005	-1.1533	0.762	0.3806	0.3664	0.4372	0.3288	0.1159	0.0723	0.0786	0.8221	0.2029	0.6781	0.2997	0.2376
WID:184716	WID:184716 || IMAGE:592540 || MAP:12q12-q1 || KRT5 || Keratin 5 (epidermolysis bullosa simplex, Dowling-Meara/Kobner/Weber-Cockayne types) ||	1	0.4586	1.222	-0.1346	1.8218	0.1685	-0.738	0.8649	0.262	1.3796	1.3483	-0.2649	-1.0003	0.5735	0.37	0.3101	0.2004	-0.2581	2.7633	0.0407	-0.2375	0.1395	0.0563	0.4063	-0.1973	0.4701	-0.4692	-0.3597	2.053	-0.8613	-0.3326	0.1746	-0.1311	0.072	1.082	-0.6644	-0.1668	0.2341	1.125	-0.2174	0.0421	-0.3313	-0.671	0.5466	0.8682	-0.278	0.2736	-0.0561
WID:184621	WID:184621 || IMAGE:788511 || MAP: || RPS6KA1 || Ribosomal protein S6 kinase 90kD polypeptide 1 ||	1	-1.1754	-2.6717	-0.7344	-2.1985	-1.4338	-1.9212	-1.3651	-1.71	-0.499	-2.193	-1.9044	-1.6078	-1.3355	-1.7688	-2.3287	-1.591	-1.9514	-0.2583	-1.2125	-1.9272	-1.5655	-1.185	-2.113	-2.0514	-1.4019	-1.6483	-1.6001	-2.2081	-1.1911	-1.653	-0.6937	-1.8475	-1.1251	-2.3491	-2.0212	-1.7408	-0.8314	-2.0514	-2.5288	-1.5372	-1.315	-2.1152	-1.2067	-2.5801	-2.4757	-1.8489	-1.342
WID:184717	WID:184717 || IMAGE:772878 || MAP:17q21 || KRT10 || Keratin 10 (epidermolytic hyperkeratosis; keratosis palmaris et plantaris) ||	1	0.1605	-1.6219	0.2504	-1.8996	0.3234	0.172	-0.8066	0.2515	-0.0057	-1.6673	-0.0806	0.0778	-1.1201	-1.1032	-0.399	-0.5491	0.2059	-0.5553	-0.8619	-0.3162	-0.1466	0.0454	-0.1271	-0.5414	-0.3355	0.4043	-0.2851	-0.8788	0.3442	0.6281	-0.5901	0.4924	0.7203	-2.3151	0.4006	-0.4349	-0.4324	-0.4961	-0.7369	-0.2231	-0.6278	0.0506	-0.3808	-0.8727	-0.8663	-0.7856	-0.3181
WID:184622	WID:184622 || IMAGE:32684 || MAP:7p13-p12 || KIAA1068 || NudC domain containing 3 ||	1	-0.6187	-0.21	-0.8918	-1.489	-0.8325	-1.4002	-0.7111	-0.9847	-0.9246	-1.22	-1.4913	-1.7582	-1.65	-1.7191	-1.1717	-0.8098	-1.4005	-0.5007	-1.1024	-1.2584	-1.3702	-0.7683	-0.8956	-1.6102	-0.1959	-0.8275	-0.2941	-1.5889	-0.4479	-0.5451	0.121	-0.8358	-0.9944	-2.0158	-1.3626	0.1958	-0.9237	-1.1241	-1.1052	-0.9638	-2.2929	-1.7374	-1.2605	-1.6601	-1.5256	-1.3797	-1.9541
WID:184718	WID:184718 || IMAGE:714453 || MAP: || IL4R || IL-4 receptor alpha chain ||	1	-0.5639	-1.168	-0.2842	-1.9345	-0.5682	-0.9963	-0.7858	-0.634	-2.2573	-2.352	-0.7881	-1.4336	-1.2777	-1.5462	-0.552	0.2124	-1.0087	-1.1875	-1.0322	-1.4796	-1.2376	-0.6865	-1.1154	-1.6357	0.1716	-0.0977	0.1566	-2.2069	0.332	0.1732	0.4042	-0.0488	-0.0749	-2.8414	-0.1723	0.2766	-0.5251	-1.2218	-0.9369	0.6398	-1.369	-0.7034	-0.6979	-1.1302	-1.3439	-1.0473	-1.2401
WID:184623	WID:184623 || IMAGE:166195 || MAP:11p15.5 || RNH || Ribonuclease/angiogenin inhibitor 1 ||	1	-0.8835	-2.1331	-1.246	-1.3288	-1.0255	-1.1798	-1.625	-1.0637	-2.1881	-1.6401	-1.1779	-1.9739	-1.2387	-1.5467	-1.3056	-1.4514	-1.4189	-0.625	-0.9743	-1.4559	-1.5309	-1.1833	-1.1864	-1.8643	-1.2782	-1.3233	-1.0656	-2.0024	-1.0398	-0.6206	-1.5744	-1.1603	-0.6801	-1.9224	-1.3418	-1.2254	-1.3153	-1.4096	-1.7529	-0.9651	-2.0076	-1.4225	-1.109	-1.8232	-1.7739	-1.4164	-1.6862
WID:184719	WID:184719 || IMAGE:489079 || MAP: || IL2RB || IL-2 receptor beta chain ||	1	0.0729	-1.7672	0.2828	-2.6445	0.4038	-0.0395	-0.5424	1.1489	-0.7591	-3.032	1.8625	0.7585	-1.9142	-2.4659	-0.6785	-0.5244	0.0255	-2.173	-1.5677	-0.958	-0.1715	0.382	0.6985	-0.8772	-0.8107	0.1068	-0.0068	-3.3801	0.8473	0.4211	-0.75	1.3622	1.3705	-3.4666	2.1021	0.7527	-0.9931	-1.653	-1.2718	-0.2339	-1.1705	0.0389	-0.6966	-1.5848	-0.6156	-0.8056	0.3492
WID:184624	WID:184624 || IMAGE:840493 || MAP:14q11.2 || RNASE1 || Ribonuclease, RNase A family, 1 (pancreatic) ||	1	0.4761	0.6657	-0.8696	1.7435	-0.1165	-1.0834	0.7426	0.2087	1.2427	1.8514	-0.689	-1.6563	0.1755	0.5439	-0.5428	-0.1616	-0.9984	2.5377	0.1538	-0.245	-0.4023	0.0567	-0.1198	-0.7792	0.3174	-0.9683	-0.5289	1.7319	-1.6121	-1.0195	0.3091	-0.7146	-0.242	0.9055	-1.346	-0.0227	0.4942	1.1066	-0.9517	0.0066	-0.2354	-0.8864	0.7094	0.1353	-0.8068	0.2222	-0.3523
WID:184720	WID:184720 || IMAGE:488019 || MAP: || IL15RA || IL-15 receptor alpha chain ||	1	0.6421	-0.294	1.0919	-0.2024	1.0032	1.2441	0.4143	0.6332	0.8158	0.6257	0.9197	1.1317	0.0479	0.0254	0.6291	0.8339	1.375	1.3622	0.2367	0.4	0.2724	0.739	0.7645	0.2106	0.4736	0.859	1.0296	0.1946	1.6651	1.9761	0.9003	1.1352	1.6206	-0.4506	1.6592	1.7634	0.2533	0.4231	0.4757	0.9112	0.7351	1.3571	0.4001	0.6854	0.0501	0.4163	0.6512
WID:184625	WID:184625 || IMAGE:80946 || MAP:4q31 || ABCE1 || ATP-binding cassette, sub-family E (OABP), member 1 ||	1	-1.4933	-2.617	-1.5386	-1.4024	-2.3255	-2.7791	-1.9104	-1.9907	-1.0489	-1.023	-2.2086	-1.8594	-1.3623	-1.6927	-2.7112	-1.9485	-2.6133	-0.0803	-1.387	-1.987	-2.3783	-1.7893	-2.1972	-2.5923	-1.9461	-2.3781	-2.0151	-1.0156	-2.0507	-2.2404	-1.6916	-2.0379	-1.4019	-1.5615	-2.3009	-1.8059	-1.1749	-1.873	-2.8833	-1.7695	-1.7933	-2.6064	-1.5433	-2.1729	-2.8611	-1.6811	-2.032
WID:184721	WID:184721 || IMAGE:84295 || MAP: || IL1RN || IL-1 receptor antagonist ||	1	-1.9727	-2.5332	-1.7507	-2.4064	-1.9083	-2.2631	-1.7364	-0.9927	-0.4848	-2.1829	-0.5505	-1.5055	-1.1291	-1.6559	-1.926	-1.4622	-0.3844	-0.3148	-0.7228	-0.7215	-1.3357	-1.6622	-0.0925	-2.7539	-1.8613	-2.0765	-2.1069	-1.4353	-1.8749	-2.0915	-1.903	-0.9887	-1.2439	-2.6748	-0.1009	-1.9542	-1.1965	-1.0563	-2.1266	-1.9747	-1.0032	-2.0515	-0.7757	-1.1462	-1.8067	-1.8209	0.0893
WID:184722	WID:184722 || IMAGE:740476 || MAP: || IRF1 || IRF-1=interferon regulatory factor-1 ||	1	-0.3545	-1.0994	0.347	-0.6634	-0.2318	0.6456	-1.5934	0.4414	-0.8067	-1.686	0.4278	0.2937	-1.0795	-0.6396	0.1369	-0.0499	0.3664	-0.7682	-0.0896	-0.0632	-0.1774	0.08	0.1467	-0.7412	-0.2552	0.0992	0.8014	-0.3547	0.2576	1.0244	-1.1411	0.4134	0.1445	-1.5407	0.1445	-1.1874	-0.5721	-0.0277	0.2004	0.1286	-0.1604	0.734	0.1115	-0.3497	-0.131	-0.2952	-0.5996
WID:184818	WID:184818 || IMAGE:898092 || MAP:6q23.1 || CTGF || Connective tissue growth factor ||	1	0.3836	-0.1108	0.112	1.8985	-0.0538	0.5886	-0.1366	1.5543	1.2447		1.2946	0.8117	-0.4686	0.6598	-0.0734	0.5001	-0.233	0.8448	0.5417	0.6279	0.2159	-0.3704	0.1435	0.4047	-0.0564	-0.0065	0.5253	1.6979	-0.6477	0.4497	0.3464	0.3248	0.4895	-0.0404	-0.1896	1.1093	0.7588	0.4333	0.2005	0.0914	0.8424	0.997	0.3338	0.0835	0.3449	0.678	-0.6229
WID:184723	WID:184723 || IMAGE:773332 || MAP:17p13 || ITGAE || Integrin, alpha E (antigen CD103, human mucosal lymphocyte antigen 1; alpha polypeptide) ||	1	0.7161	0.0994	0.6758	0.7389	0.3179	0.0398	0.9198	1.6373	0.8229	-1.029	1.2584	0.2365	-0.9199	0.4124	-0.1719	0.1074	0.0328	0.1096	1.3375	0.0061	0.4869	0.8825	0.448	0.1127	0.163	0.7929	0.9571	-0.4551	0.4939	0.5022	1.636	1.4613	1.0481	-1.0501	1.1453	0.1239	-0.1793	0.197	0.2771	0.0821	-0.0994	0.2027	0.0556	0.178	0.5843	0.4419	-0.6762
WID:184819	WID:184819 || IMAGE:418422 || MAP: || PPBP || CTAP-III=NAP2=connective tissue activation peptide III=pro-platelet basic protein (includes platelet basic protein, beta-thromboglobulin, connective tissue-activating peptide III, neutrophil-activating peptide-2)=chemokine ||	1	-3.1068	-3.2154	-4.5639	-1.7042	-5.1533	-3.8089	-4.0984	-2.6859	-2.3052	-2.6091	-3.3319	-5.7618	-4.216	-2.9314	-3.8543	-4.7967	-3.7647	-2.0694	-3.8303	-3.9869	-5.4965	-4.1724	-3.1424	-3.6796	-3.7997	-5.6893	-4.063	-2.0169	-6.0989	-4.2642	-5.0613	-4.4158	-3.7596	-2.7143	-5.7331	-3.56	-3.728	-3.0974	-2.257	-2.7184	-3.3574	-3.907	-3.3475	-3.5005	-2.4993	-2.4889	-5.3683
WID:184724	WID:184724 || IMAGE:753620 || MAP:12q13 || IGFBP6 || Insulin-like growth factor binding protein 6 ||	1	0.7608	0.0591	0.0265	1.5597	-0.2081	0.1328	0.0353	1.5196	0.3348		0.6459	-0.1541	-0.6595	-0.0933	-0.4335	-0.2707	-0.0812	-0.1117	0.3447	-0.2448	-0.221	0.0099	0.1319	0.2783	-0.089	-0.2117	-0.1031	0.9867	-0.5003	0.214	-0.0349	0.0643	0.1768		-0.1482	0.2072	-0.1179	0.154	0.0318	0.0935	0.5665	0.0754	-0.2788	0.0431	0.3308	0.5417	-0.4164
WID:184820	WID:184820 || IMAGE:85497 || MAP:6p21.3 || C2 || Complement component 2 ||	1	0.423	1.2068	-0.3447	1.9688	-0.7306	-0.1885	0.823	0.6079	1.6059	1.943	-0.4255	-0.3675	0.6191	0.7517	0.42	0.6299	-0.2164	1.2242	1.1805	0.5013	0.0874	0.2633	0.0597	-0.0389	0.68	-0.5505	0.498	2.112	-1.3966	-0.6638	0.3739	-0.309	0.1727	0.8842	-0.841	0.7748	0.9388	0.7806	0.3375	-0.0699	0.6703	0.0182	0.3822	0.616	0.7081	0.5014	-0.3079
WID:184725	WID:184725 || IMAGE:79712 || MAP:6q26 || IGF2R || Insulin-like growth factor 2 receptor ||	1	0.2916	0.0487	0.3263	1.1271	-0.0503	-0.0001	0.4286	0.58	1.071	1.2149	0.0028	-0.0843	0.1341	0.4241	0.0779	0.0711	0.2639	0.7874	0.5757	-0.004	-0.0745	0.0663	-0.0108	0.0967	0.4743	0.2713	0.4354	1.4792	0.5459	0.4314	0.0002	-0.0757	0.2689	0.1345	0.2327	-0.018	0.4215	0.5439	-0.0006	-0.0649	0.2138	0.0726	0.0595	0.166	0.4581	0.0865	0.0318
WID:184821	WID:184821 || IMAGE:83210 || MAP:1p32 || C8B || Complement component 8, beta polypeptide ||	1	0.2883	0.5491	0.0041	1.2692	0.0758	0.4354	0.8122	0.696	1.0012	2.5732	0.171	0.5771	0.0935	0.4831	0.2198	0.8183	0.3557	1.7018	1.025	0.2678	0.6275	0.3696	0.0677	0.1264	1.0503	0.3265	0.7709	2.6806	-0.132	-0.0147	0.9207	0.1001	0.2053	1.1741	0.4937	0.3477	0.6168	0.8952	0.4185	0.0471	0.7322	0.3418	0.5507	0.4064	0.3747	0.5535	0.523
WID:184726	WID:184726 || IMAGE:427812 || MAP:19p13.3- || INSR || Insulin receptor ||	1	-0.8911	-0.7988	-0.7948	-0.8227	-1.22	-0.8646	-0.8782	-0.4619	-0.3566	-1.5952	-0.0317	-1.9489	-0.3284	-0.4419	-0.7918	-0.9313	-0.621	-0.5909	0.4204	-0.7752	-1.3198	-0.8344	-0.4663	-0.883	-1.1245	-0.9121	-0.3694	-0.0497	-1.4419	-0.6328	-0.4774	-0.6859	-1.3791	-1.4511	-0.9663	-1.6813	-0.6741	-0.4695	-0.4772	-0.622	-1.3184	-0.7696	-0.8418	-0.4686	-0.6615	-1.1088	-0.9189
WID:184822	WID:184822 || IMAGE:898122 || MAP:5p13 || C7 || Complement component 7 ||	1	-0.0364	0.3567	-0.1353	1.3462	-0.3577	0.1095	0.3254	0.5921	0.6657	0.6629	0.5441	-0.3171	0.3878	0.4162	0.1867	0.5276	0.1538	0.4267	1.0833	0.7773	0.2253	0.3661	0.1798	0.4377	0.0755	0.1209	0.5101	1.254	-0.5542	0.1103	0.0611	0.1822	0.0875	-0.3515	-0.2725	0.9806	0.9156	0.8532	0.5068	0.6035	0.376	0.7237	0.694	0.918	0.6455	0.5694	0.0191
WID:184727	WID:184727 || IMAGE:703964 || MAP:11q23 || INPPL1 || Inositol polyphosphate phosphatase-like 1 ||	1	-1.3776	-1.7861	-1.3891	-1.1376	-1.5692	-1.1228	-1.3124	-0.9959	0.095	-2.1678	-0.9124	-1.271	-1.6772	-0.5641	-1.1465	-1.456	-1.0168	-1.5845	-0.8676	-1.3439	-1.4364	-1.3338	-0.9908	-1.6018	-1.3174	-1.3307	-1.1647	-1.801	-1.5206	-0.7787	-1.6934	-1.2503	-1.1899	-2.3051	-1.1995	-1.9913	-1.2743	-1.3874	-0.6233	-0.96	-1.3216	-0.4387	-0.92	-0.8258	-0.2354	-1.1415	-1.3137
WID:184823	WID:184823 || IMAGE:85624 || MAP:1q32 || C4BPA || Complement component 4 binding protein, alpha ||	1	0.6372	1.4225	-0.069	2.1104	0.0398	0.2597	0.8882	1.2934	0.9872	2.7822	0.6875	0.2424	0.9618	0.844	0.5714	0.9453	-0.0819	2.182	1.2038	1.0376	0.6283	0.936	-0.1483	0.5324	0.9265	0.5266	0.6274	2.8923	-0.4649	0.0086	1.2106	0.2767	0.0366	1.279	-0.1251	1.4059	0.8721	0.7069	0.5433	0.5577	0.6288	0.619	0.2427	1.1075	0.6061	0.8082	0.6433
WID:184728	WID:184728 || IMAGE:789369 || MAP:6p22-p21 || ID4 || Inhibitor of DNA binding 4, dominant negative helix-loop-helix protein ||	1	-0.5466	-1.6752	0.0211	-1.3121	-0.7273	0.1345	-1.3704	0.0191	-0.5287	-2.1027	-0.3477	0.1562	-1.5365	-0.6707	-0.2968	-0.5374	0.1978	-0.7784	-1.2448	-0.1156	-0.2429	-0.0673	-0.2543	-0.6367	-0.4529	-0.1273	-0.2044	-1.0443	-0.565	0.6824	-1.2901	-0.0703	0.0836	-2.4939	-0.2495	-1.0862	-0.0795	-0.3474	-0.2851	0.1897	-0.6498	0.4985	-0.4082	-0.5953	-0.3249	-0.659	-0.5083
WID:184824	WID:184824 || IMAGE:85634 || MAP:12p13 || C1S || Complement component 1, s subcomponent ||	1	0.5961	1.6506	0.2712	1.9235	0.2657	0.4688	0.796	1.5266	2.1566	2.7309	0.8555	0.6371		1.1951	1.0463	1.4856	1.2801	1.2538	2.0427	1.5299	1.3797	1.6688	1.0652	1.1136	0.8215	1.1107	1.016	2.6128	0.4577	0.1206	1.3284	0.9483	0.7233	1.3187	0.8865	0.7364	1.9931	1.4646	0.8744	0.6354	0.8152	0.9047	0.9323	1.2659	1.0456	0.8292	1.2287
WID:184729	WID:184729 || IMAGE:214441 || MAP: || IGHM || Immunoglobulin mu ||	1	-1.1995	-2.0768	-1.3353	-1.2076	-2.1397	-1.1965	-1.6468	-1.1031	-0.9301	-1.1677	-2.2626	-0.8884	-2.2999	-1.5391	-1.5871	-1.8549	-1.6148	-0.6722	-1.9204	-1.7484	-1.6914	-1.569	-1.8884	-2.0901	-1.0766	-1.7959	-1.4017	-0.6474	-2.2646	-1.3534	-1.3242	-1.7512	-0.8082	-1.941	-1.8058	-1.2089	-1.4614	-1.3439	-1.517	-1.3541	-1.842	-1.2825	-1.7465	-1.8491	-1.2744	-1.6949	-1.9398
WID:184825	WID:184825 || IMAGE:85128 || MAP:1p36.3-p || C1QB || Complement component 1, q subcomponent, beta polypeptide ||	1	0.1663	0.8205	-0.4686	2.0446	-0.2301	-0.7054	0.7165	0.0911	1.0493	2.2846	-1.2167	-0.261	0.629	0.1978	0.1136	0.4738	0.217	1.8629	0.8509	0.4817	0.3704	0.5298	-0.0584	-0.3589	0.8167	-0.4972	0.3415	2.1176	-0.8635	-0.2955	0.4918	-0.6729	0.112	1.1825	-0.7932	0.7926	0.9178	0.5979	0.2676	0.0262	0.6727	-0.1621	0.3884	0.6245	0.521	0.4375	0.4516
WID:184730	WID:184730 || IMAGE:843287 || MAP:1q21 || MCL1 || Myeloid cell leukemia sequence 1 (BCL2-related) ||	1	-0.3083	0.5829	-0.7165	1.7207	-0.8979	-0.5869	-0.0653	-0.0764	1.2791	1.2285	0.109	-0.8127	-0.1059	0.7108	0.454	0.6903	-0.2399	2.0211	0.2688	-0.5278	-0.9906	-0.499	-0.4627	-0.0334	0.0183	-0.3851	0.5823	2.0565	-1.2572	-0.3685	0.2668	-0.2526	-0.8133	0.53	-0.8323	-1.3207	-0.5868	0.3024	0.3581	-0.0536	-0.4694	-0.2082	-0.2039	0.2478	0.1926	0.231	-0.7491
WID:184826	WID:184826 || IMAGE:810632 || MAP: || COL6A2 || collagen, type VI, alpha 2 ||	1	-0.8757	-1.5527	-0.5599	-1.3997	-1.2198	-1.2153	-0.8299	-0.1154	-0.9446	-1.4021	0.12	-0.3463	-0.9336	-1.4449	-1.3398	-0.9898	-0.5648	-0.3659	-0.1986	-0.3848	-1.2642	-1.0137	-0.2559	-1.3491	-0.9537	-0.9441	-0.4654	-0.7832	-1.2074	-0.5209	-1.4643	-0.1043	-0.8215	-1.5569	-0.1619	-1.4941	-0.7507	-1.0521	-1.1242	-1.2687	-0.9659	-0.6954	-0.4674	-1.1194	-0.7297	-0.9974	-0.8378
WID:184731	WID:184731 || IMAGE:712840 || MAP: || STAT5B || STAT5B ||	1	-0.3309	1.0462	-0.092	-0.9985	-0.0478	-0.2805	0.7431	0.3082	1.6254	-1.3776	0.0609	0.8603	1.5824	-0.2611	0.3254	0.7932	0.2611	-0.3099	1.0127	0.5375	0.7315	0.0793	0.4559	0.7039	-0.2387	0.2741	0.2675	-1.0417	-0.0618	0.2596	1.6766	0.2876	-0.1671	-2.2145	0.2904	0.8293	0.4785	0.2739	0.144	0.4309	0.0991	1.0126	0.8016	0.0215	0.2227	0.0651	0.8705
WID:184827	WID:184827 || IMAGE:284882 || MAP: || COL2A1 || collagen, type II, alpha 1 (primary osteoarthritis, spondyloepiphyseal dysplasia, congenital) ||	1	0.3367	0.9789	-0.123	1.9228	-0.0997	-0.2777	0.7442	0.876	1.4395	1.8744	0.222	0.2476	0.6866	0.5415	0.3655	0.4745	-0.1206	1.9267	1.2118	0.7675	0.234	0.2571	-0.0437	0.1694	0.5961	0.4262	0.6238	2.1894	-0.6302	-0.0913	0.6869	0.1471	-0.1629	0.8719	-0.0536	1.3211	0.7217	0.8823	0.3946	0.2668	0.302	0.4071	0.2256	0.7506	0.389	0.1903	0.0508
WID:184732	WID:184732 || IMAGE:842894 || MAP:3q23 || ATP1B3 || ATPase, Na+/K+ transporting, beta 3 polypeptide ||	1	-0.2499	1.3381	-0.0527	-1.3961	0.0888	-0.0837	0.8154	0.4053	1.5741	-1.4312	0.0191	1.0182	1.5396	-0.2781	0.3835	0.7137	0.3014	-0.3449	1.0351	0.5453	0.857	0.1736	0.4551	0.5776	-0.2051	0.1645	0.1851	-0.9399	-0.0835	0.1891	1.8068	0.191	0.11	-2.2855	0.3562	1.0821	0.685	0.2595	0.158	0.4867	0.1426	1.0469	0.8305	0.1055	0.3757	0.1422	1.0296
WID:184828	WID:184828 || IMAGE:839991 || MAP:7q22.1 || COL1A2 || Collagen, type I, alpha 2 ||	1	0.1399	1.6105	0.0639	0.7851	0.284	-0.1021	0.8981	0.8861	1.9428	0.518	0.2839	1.0193	1.9732	0.023	0.471	0.8421	0.7327	0.6161	1.2274	0.7504	0.9649	0.4154	0.7544	0.7965	0.0327	0.3405	0.3143	0.853	0.1396	-0.0711	2.0128	0.3631	0.4202	-0.3661	0.4295	1.5651	0.8561	0.6012	0.3031	0.6932	0.4022	1.0456	1.1504	0.5289	0.2181	0.5016	1.205
WID:184733	WID:184733 || IMAGE:949940 || MAP:6q25.2 || || Similar to 60S ribosomal protein L27a ||	1	-0.3574	1.1308	-0.0132	-1.3643	0.3717	-0.1063	0.8308	0.4142	1.6471	-1.4697	0.0232	1.2145	1.7185	-0.2828	0.3422	0.6053	0.7008	-0.7065	0.8742	0.6312	0.8546	0.2372	0.5048	0.9037	-0.1265	0.2455	0.2289	-1.2825	0.0584	0.0974	1.463	0.1966	0.4058	-2.2642	0.6617	1.1368	0.7699	0.2858	0.1341	0.515	0.3866	1.0957	1.0068	-0.0397	0.3177	0.1396	1.2587
WID:184829	WID:184829 || IMAGE:714426 || MAP:Xq22.1 || CSTF2 || Cleavage stimulation factor, 3' pre-RNA, subunit 2, 64kDa ||	1	0.5165	-0.1136	1.0742	-0.0431	0.5922	0.894	0.3562	0.7451	1.2696	1.0351	0.5553	0.8968		0.8227	0.9169	0.6977	1.148	0.981	0.4868	0.8267	0.9511	0.9613	0.736	0.5919	0.4622	0.776	0.9871	0.997	0.7401	1.4607	1.0435	0.7103	0.8797	0.0451	0.8865	0.9467	0.8411	0.7624	0.8386	1.0262	0.6656	1.3952	0.7415	1.0938	0.8967	0.4143	0.6133
WID:184914	WID:184914 || IMAGE:323474 || MAP:1q42 || ARF1 || ADP-ribosylation factor 1 ||	1	-0.2978	0.6394	-0.4135	0.6576	0.3165	0.0218	-0.1014	0.243	-0.4174	0.6485	0.4053	-0.5176	-0.2001	0.3673	0.1872	-0.4224	0.1251	-0.056	-0.6623	-0.4429	-0.502	-0.4451	0.561	0.3715	0.0056	-0.1762	0.3351	1.4202	-0.2339	0.3879	-0.4854	0.0552	-0.576	0.1219	-0.3439	-0.0884	-0.5884	-0.0087	0.0551	-0.062	0.1862	0.1626	-0.235	0.5434	0.2243	0.245	-0.4198
WID:185010	WID:185010 || IMAGE:884842 || MAP:14q21 || RPL36AL || Ribosomal protein L36a-like ||	1	0.3823	0.7727	0.12	-1.1962	0.1665	-0.5307	0.7824	0.1021	1.2997	-0.7899	-0.2962	-0.1954	-0.5317	-0.3551	-0.0374	0.1563	-0.7329	0.3045	0.4159	-0.4449	-0.2294	-0.4318	-0.4565	-0.7318	0.879	0.3572	1.166	-0.2753	0.3073	0.1079	1.3057	-0.0173	-0.1435	-1.3344	-0.3919	-0.1727	-0.1282	-0.2974	-0.1647	-0.4437	-1.2494	-0.264	-0.088	-0.5104	-0.1325	-0.7002	-0.8903
WID:184915	WID:184915 || IMAGE:263846 || MAP:11q23.2 || PPP2R1B || Protein phosphatase 2 (formerly 2A), regulatory subunit A (PR 65), beta isoform ||	1	1.2924	-0.0028	1.7027	-0.6644	0.4616	0.938	0.0749	0.8506	0.0848	-1.4385	0.7879	1.0957	0.3695	0.3962	0.5865	0.823	1.654	-0.248	0.5903	0.7196	0.5033	1.4177	1.0078	1.2955	0.8647	1.1833	1.0029	0.1645	1.6016	1.9362	0.4458	0.8923	0.6861	-0.8341	0.928	-0.3904	0.9591	0.8615	0.4642	1.5172	0.1764	1.5098	0.8129	0.4783	0.1452	0.3272	0.7693
WID:185011	WID:185011 || IMAGE:970590 || MAP:22q11.2 || MAPK1 || Mitogen-activated protein kinase 1 ||	1	-0.7213	-0.7959	-0.6365	-1.5674	-1.3546	-0.9532	-0.6004	-0.9743	0.2349	-1.625	-0.8725	-0.583	-1.14	-1.1049	-0.9723	-1.0058	-1.0211	-0.4368	-0.5827	-0.969	-1.0974	-0.8204	-1.0258	-1.1435	-0.4375	-0.7263	-0.1827	-0.9936	-1.1634	-0.6309	-0.0201	-0.799	-0.8602	-1.7065	-0.7558	-1.1794	-1.1977	-0.8766	-1.0128	-1.0375	-1.6	-0.989	-0.9326	-1.2024	-1.1063	-1.2616	-0.9647
WID:184916	WID:184916 || IMAGE:66965 || MAP:1q21 || ARNT || Aryl hydrocarbon receptor nuclear translocator ||	1	0.8148	-0.0239	1.5774	-1.2775	0.6406	0.3948	-0.072	1.3914	1.8148	-1.3038	0.6027	0.9382	0.5393	0.1401	0.6366	0.02	0.6081	-0.6852	1.0085	0.2301	1.2451	0.59	0.9157	0.2855	0.2177	1.5511	0.8319	-0.2975	0.8932	0.726	1.7679	1.1783	1.1608	-1.5576	0.911	-1.4759	0.1681	-0.2662	0.3945	0.5259	-0.1549	1.2632	0.4485	0.2789	0.5371	0.0915	0.8287
WID:185012	WID:185012 || IMAGE:502690 || MAP:3q21.3-q || RPN1 || Ribophorin I ||	1	-0.5515	-0.8879	-0.4994	-1.6571	-1.074	-0.7086	-0.736	-0.2979	-0.6284	-1.7668	-1.3413	-0.641	-1.4721	-1.1128	-0.698	-0.9243	-0.5543	-0.7715	-0.8824	-0.8918	-0.9153	-0.9667	-1.0274	-1.2552	-0.3556	-0.3484	-0.3014	-1.424	-0.4845	-0.2937	-1.307	-0.5601	-0.4673	-1.3373	-0.8087	-0.6332	-0.9257	-0.8526	-0.9868	-0.8468	-1.1763	-0.5405	-1.0077	-1.1301	-1.3782	-0.9752	-1.353
WID:184917	WID:184917 || IMAGE:782835 || MAP:13q14.1 || FOXO1A || Forkhead box O1A (rhabdomyosarcoma) ||	1	0.3449	-1.0509	1.2922	-2.0874	0.5371	0.4676	-0.4933	0.441	-0.3911	-1.2182	-0.1065	0.8287	-0.4587	-0.7754	-0.0054	-0.4488	0.4799	-1.1637	-1.1433	-0.4517	-0.1272	-0.1271	-0.5058	-0.4933	0.1377	0.8852	0.672	-0.4292	0.9267	0.572	-0.7367	0.2066	0.2217	-1.3111	0.4161	-1.4367	-0.5507	-0.261	-0.6068	-0.2106	-0.4005	-0.0881	-0.8166	-1.0604	-0.7712	-0.8166	-0.5035
WID:185013	WID:185013 || IMAGE:624627 || MAP:2p25-p24 || RRM2 || Ribonucleotide reductase M2 polypeptide ||	1	-0.2904	0.3392	-0.228	0.6229	-0.1471	-1.0412	0.5021	-0.4831	0.9143	1.9134	-1.3397	-0.1686	0.236	0.2586	0.3332	0.1516	0.2298	1.6058	0.7916	-0.0229	0.0906	-0.1653	-0.2564	-0.1409	0.3979	-0.7712	0.3112	1.8525	-0.7445	-0.3106	0.3669	-0.6024	-0.0129	1.2791	-0.5682	0.3098	0.8799	0.9986	-0.2134	-0.1487	0.3377	-0.3666	0.1276	0.4312	0.5268	0.5184	0.1273
WID:184918	WID:184918 || IMAGE:809507 || MAP:16p13.3 || HCFC1R1 || Host cell factor C1 regulator 1 (XPO1 dependant) ||	1	-0.013	0.8146	-0.1568	1.0429	0.6087	0.1747	-0.3053	0.7284	0.5071	0.9916	0.3533	0.1724	0.4614	0.7638	0.5545	0.5906	0.2697	0.9555	0.104	0.0511	0.1486	-0.0986	1.0176	0.9265	0.1491	0.3347	0.5918	1.2584	0.2496	0.49	0.1238	0.2206	-0.2921	0.5038	-0.1302	0.3269	0.0799	0.8557	0.6297	0.0779	-0.01	0.3964	0.2093	0.5616	0.3035	0.2914	0.5125
WID:185014	WID:185014 || IMAGE:247103 || MAP:1p36.11 || RHCE || Rhesus blood group, CcEe antigens ||	1	0.1359	1.2791	-0.1069	1.025	0.3096	0.312	0.2061	0.8477	-0.4048	1.3655	0.5529	-0.2964	0.3222	0.9098		0.1508	-0.2309	0.3253	0.7005	0.6215	-0.0442	0.2568	0.0776	0.6678	0.2256	0.1113	0.3672	1.6535	0.2224	0.3175	-0.0392	0.1449	0.0228	0.8858	-0.0388	0.6177	0.3091	0.4032	0.9398	0.5214	0.4479	0.6818	-0.0416	0.9881	0.7731	0.0201	0.6589
WID:184919	WID:184919 || IMAGE:415084 || MAP:15q13.1 || CHRFAM7A || CHRNA7 (cholinergic receptor, nicotinic, alpha polypeptide 7, exons 5-10) and FAM7A (family with sequence similarity 7A, exons A-E) fusion ||	1	0.5264	1.0815	0.1502	1.2009	0.607	0.3979	0.4963	1.0922	0.132		0.4922	-0.1392	-0.0222	0.7024	-0.0789	-0.3333	0.7662	-0.0071	0.6547	0.7142	0.423	0.5298	1.4358	1.3104	0.4747	0.2622	0.2193	1.7408	0.5893	0.2038		0.3799	-0.1593	1.3042	-0.007	1.7596	0.2381	0.3745	0.5461	0.9895	0.6529	0.6757	0.1032	0.994	0.7325	0.6701	1.0628
WID:185015	WID:185015 || IMAGE:360854 || MAP:10q11.2 || RBP3 || Retinol binding protein 3, interstitial ||	1	0.0618	-0.0824	0.0156	0.3153	-0.0394	0.2711	-0.1615	0.3248	0.1098	-0.2072	0.064	0.307	-0.618	-0.0662	-0.021	-0.089	0.1344	0.5857	-0.069	0.1167	-0.2319	0.1256	0.0723	-0.0646	0.1971	0.229	0.0427	0.8262	0.1245	0.4143	-0.3579	0.065	-0.1836	-0.0446	0.1191	-0.3034	0.0081	0.021	0.1715	0.0325	-0.0681	0.3045	0.069	0.2815	-0.0838	0.1391	-0.0885
WID:184920	WID:184920 || IMAGE:323603 || MAP:22q11.2- || ACO2 || Aconitase 2, mitochondrial ||	1	0.2137	0.4708	-0.2135	0.8415	-0.0934	0.1278	0.1867	0.5767	0.3995	-0.1313	0.1436	0.0848	-0.4823	0.1788	-0.0287	-0.0525	-0.084	0.0914	-0.1805	-0.0562	-0.0307	-0.1268	0.0109	-0.0105	0.322	0.0276	0.3275	0.3142	-0.211	0.0798	0.0512	-0.1355	-0.1337	0.0136	-0.087	0.3917	-0.0937	-0.4703	0.1285	-0.3316	0.2019	0.1288	-0.0823	0.1211	0.0959	0.3922	-0.2381
WID:185016	WID:185016 || IMAGE:858204 || MAP:12q13-q1 || RDH5 || Retinol dehydrogenase 5 (11-cis and 9-cis) ||	1	-0.7542	-0.5559	-0.578	-0.2777	-0.8965	-0.722	-0.2521	-0.1672	-0.0637	0.5795	-0.5603	-0.1527	-0.6034	-0.7267	-0.6328	-0.2262	-0.2321	0.5837	-0.1977	-0.4823	-0.483	-0.5793	-0.4838	-1.0181	-0.2429	-0.4311	-0.2675	0.6984	-0.6391	-0.5215	-0.5188	-0.4835	-0.623	-0.0786	-0.2037	-0.1958	-0.3822	-0.5058	-1.0843	-0.6144	-0.5116	-0.9253	-0.4939	-0.9126	-0.6337	-0.775	-0.3059
WID:184921	WID:184921 || IMAGE:502977 || MAP:17q11.2- || LIG3 || Ligase III, DNA, ATP-dependent ||	1	0.3943	0.5926	0.9363	-0.2573	0.7538	0.5307	0.153	1.1285	0.3216	0.8147	0.5365	0.9729	0.4182	0.6515	0.6602	0.7395	0.6855	-0.4177	0.4847	0.4917	0.7021	1.0331	0.1346		0.4858	0.9971	0.8735	0.1849	0.6045	0.5619	0.8095	0.8126	0.6591	0.4647	0.8922	-0.1221	0.8065	0.4817	0.3464	0.3423	0.5887	0.6561	0.699	0.5853	0.5265	0.2514	0.455
WID:185017	WID:185017 || IMAGE:755689 || MAP:12q13 || RARG || Retinoic acid receptor, gamma ||	1	0.1856	-0.4527	0.672	-0.9602	0.5783	0.929	0.1094	0.1631	-0.0241	-0.3622	0.2228	0.3716	-0.2556	-0.2929	0.9903	0.4416	0.4522	0.0324	0.2766	-0.1002	0.3555	0.3466	0.0553	-0.0708	0.5581	0.1279	0.8887	-0.22	0.3356	0.5776	0.9201	0.1548	0.3295	0.0629	0.415	-0.4374	0.416	0.3659	0.6454	0.1036	0.6512	0.644	0.2295	0.0703	0.2763	-0.0779	0.1098
WID:184922	WID:184922 || IMAGE:269878 || MAP:17p12-17 || COX10 || COX10 homolog, cytochrome c oxidase assembly protein, heme A: farnesyltransferase (yeast) ||	1	-0.3185	0.0978	-0.3074	0.5748	0.3998	0.1347	-0.3617	0.4377	-0.3823	1.0221	0.0688	0.1222	0.8091	0.1363	0.1324	-0.4394	0.3412	0.5832	-0.5533	0.099	0.3541	-0.2183	0.7649	0.2801	-0.1202	0.0591	-0.1063	1.0941	0.0728	0.4474	-0.0328	0.0083	-0.276	0.289	-0.51	0.6288	-0.3509	0.7839	0.3062	-0.1216	-0.5465	0.4508	0.3652	0.2951	-0.0554	-0.1977	0.5719
WID:185018	WID:185018 || IMAGE:502832 || MAP:14q23.1 || ARID4A || AT rich interactive domain 4A (RBP1-like) ||	1	0.451	0.9828	1.2598	0.6843	0.749	0.7316	0.2341	1.1128	0.3646	0.5618	0.6382	0.2619	0.808	0.96	0.6612	0.5054	0.8369	1.0199	0.6655	0.9002	0.4827	0.9422	0.8734	0.9623	0.2145	1.4985	0.7494	1.3226	1.1702	1.205		1.1898	0.3134	0.7513	0.757	0.7273	0.2373	1.2449	0.9496	1.0642	0.2337	0.7949	0.4322	1.376	0.8693	0.5333	0.5393
WID:184923	WID:184923 || IMAGE:258120 || MAP:Xq21.1 || COX7B || Cytochrome c oxidase subunit VIIb ||	1	-0.5603	-0.5009	-0.5518	-1.0267	-1.0184	-0.3081	-0.6594	-1.2462	-0.9931	-1.7303	-0.3293	-0.5584	-1.0343	0.2657	-0.4226	-1.0618	-1.3449	-0.5676	-0.6767	-1.2896	-0.1699	-0.5984	-1.1505	-0.842	-0.1951	-0.7853	0.5269	-0.1034	-0.5979	0.0519	-0.3083	-0.7956	0.4658	-0.6968	-1.0338	-0.2142	-0.938	-0.66	0.0229	-0.4936	-1.4445	-0.4386	-0.4588	0.3691	0.248	-0.2064	-1.1515
WID:185019	WID:185019 || IMAGE:487777 || MAP: || RB1 || RB = retinoblastoma susceptibility gene ||	1	-0.6024	-0.4481	0.2367	-2.1888	-1.0382	-0.0934	-0.9606	-0.2932	-0.4245	-2.0554	-0.2535	0.4698	-1.0893	0.0013	-0.2918	-1.1809	0.1948	-0.4946	-0.7482	-0.3691	-0.558	-0.2788	-0.0561	-0.2656	-0.6186	-0.2367	-0.415	-0.6627	-0.1007	0.5276	-0.7759	-0.0737	-0.0477	-1.8365	-0.1717	-1.6772	-0.5587	-0.3155	-0.032	-0.1519	-0.7477	-0.0538	-0.4036	0.0971	-0.236	-0.5595	-0.2071
WID:184924	WID:184924 || IMAGE:810753 || MAP:9p13.2 || WDR32 || WD repeat domain 32 ||	1	0.5366	0.9099	0.5396	0.1974	0.2522	0.3921	0.4926	0.6725	1.1374	0.7669	0.2172	0.8145	1.0587	0.8112	0.7203	0.7628	0.7077	1.1964	0.8368	0.568	0.5918	0.5318	0.7921	0.6731	0.3365	0.7499	0.9891	0.926	0.3383	0.603	1.1732	0.4038	0.4261	0.0064	0.3881	0.749	0.7914	0.8012	0.6245	0.6125	0.2768	0.759	0.9885	1.1342	0.6316	0.5266	0.6595
WID:185020	WID:185020 || IMAGE:590727 || MAP:19p13.2- || RENT1 || Regulator of nonsense transcripts 1 ||	1	0.8799	0.7856	1.092	-0.2346	1.2328	0.6751	0.6545	1.4288	0.9606	1.4409	0.9654	1.3985	0.4776	0.2435	0.9259	0.8681	1.0544	1.219	0.6647	0.6829	0.9663	0.8264	0.9303	0.5144	0.7753	1.4404	1.4078	1.1999	1.4238	0.908	1.1704	1.1482	0.9704	0.3266	1.3141	-0.0369	0.9493	0.6024	0.5723	0.421	0.4558	1.2239	0.3903	0.3525	0.6509	0.3725	0.6175
WID:184925	WID:184925 || IMAGE:782545 || MAP:9q22.33 || HEMGN || Hemogen ||	1	0.8289	-0.3144	1.76	-1.6467	1.2286	1.1656	-0.2728	0.5896	-0.256	-0.8797	0.9294	0.6337	-0.1886	0.2295	1.5142	1.7381	2.0694	0.1658	-0.0784	0.0917	0.4427	0.5442	0.7705	-0.1991	0.8253	1.2316	2.7342	-0.3212	1.8648	2.0635	0.1546	0.3527	1.4107	-0.9702	1.0312	-0.0899	0.9018	0.5957	1.542	2.1102	0.7687	1.8543	0.3234	-0.1548	0.3783	-0.1533	0.4133
WID:185021	WID:185021 || IMAGE:361323 || MAP:1q31 || RGS1 || Regulator of G-protein signalling 1 ||	1	1.0159	-1.3563	1.9345	-2.84	1.7429	1.5541	-0.7104	0.7486	-0.5944	-2.2637	1.6349	0.7709	-0.5052	-0.3772	1.7522	1.7839	2.1701	-0.3044	-0.2852	0.0565	0.6409	0.5898	0.907	-0.4449	0.9106	1.53	2.6611	-1.9009	2.3315	2.4187	0.333	0.5836	1.8294	-2.596	1.4931	-0.3672	1.0271	0.6283	1.6474	1.9532	0.9649	2.2314	0.2767	-0.539	0.3211	-0.498	0.453
WID:184734	WID:184734 || IMAGE:382195 || MAP:11q13.5 || MYO7A || Myosin VIIA ||	1	-0.2564	1.3611	-0.6795	0.7399	0.223	-0.142	-0.0676	0.0241	-0.5744	2.0125	-0.0822	-0.6647	0.8653	0.8077	0.4012	0.1901	0.2608	1.0418	0.625	0.0424	0.5495	-0.7344	0.9698	0.3629	-0.3802	-0.5497	-0.7356	1.2014	0.6633	-0.004	0.1764	-0.5108	-0.6408	0.698	-0.3148	0.4671	0.1247	1.1265	0.5251	0.4207	-0.1948	0.2157	0.4816	0.7647	0.3454	0.3701	0.7762
WID:184830	WID:184830 || IMAGE:796984 || MAP:Xp21.1 || CYBB || Cytochrome b-245, beta polypeptide (chronic granulomatous disease) ||	1	-3.0482	-1.4393	-3.7859	-3.8312	-4.3805	-3.5835	-3.0308	-2.2948	-1.4134	-3.1092	-2.9969	-2.6213	-2.6475	-2.998	-4.0028	-3.8427	-3.1115	-2.9035	-2.3159	-3.3283	-3.8295	-4.3984	-2.2785	-3.6664	-4.2485	-4.0012	-3.3024	-2.8881	-3.4089	-3.7789	-1.8857	-2.3993	-3.4259	-3.3407	-3.255	-1.681	-3.4536	-3.1633	-3.4349	-4.0976	-3.3124	-3.4332	-3.0082	-2.9771	-3.2046	-3.7589	-2.6702
WID:184735	WID:184735 || IMAGE:711826 || MAP:10p13 || USP6NL || USP6 N-terminal like ||	1	0.066	-0.4412	-0.5151	0.238	-0.0523	-0.1295	-0.4215	-0.0804	-0.2044	-0.0545	-0.0155	-0.136	-0.4734	0.1546	-0.5453	-0.7647	-0.3432	0.1319	-0.4264	-0.366	-0.4485	-0.2068	-0.3285	-0.1712	-0.5876	-0.3837	-0.225	0.4029	-0.1732	-0.1573	-0.2308	-0.326	-0.3848	0.4095	-0.4653	-0.1122	-0.448	-0.116	-0.1053	-0.5442	-0.1193	-0.2634	-0.1592	0.3484	-0.2118	-0.0276	-0.5115
WID:184831	WID:184831 || IMAGE:724615 || MAP: || CHC1 || RCC1=regulator of chromosome condensation ||	1	0.5617	0.7864	0.637	0.0326	0.8024	0.499	0.0279	1.3706	0.7892	0.5909	0.4128	1.3419	1.0109	1.4095	1.1536	1.5686	0.657	0.5303	0.6656	1.1536	1.1961	2.0891	1.0993	0.5354	0.4671	1.39	1.102	0.4688	0.6918	0.7927	0.1519	1.1851	0.5276	-1.2312	0.3451	-0.0935	1.9554	0.7711	1.2502	0.5194	0.6955	1.1947	1.822	1.4818	0.9132	1.1508	1.0744
WID:184736	WID:184736 || IMAGE:758037 || MAP: || HIVEP1 || MBP-1=PRDII-BF1=Zinc finger protein 40=HIV I enhancer binding protein 1=HIV-EP1 ||	1	0.2724	-0.0155	0.4068	-0.3313	0.1262	0.2987	0.0791	0.72	0.2616	0.5748	0.1767	0.5957	0.1863	0.3977	0.4452	-0.2916	0.3456	-0.1035	-0.2828	0.3887	0.2523	0.7108	0.2278	0.1475	-0.1899	0.7288	-0.0673	-0.0176	0.62	0.6213	0.176	0.4768	0.2683	-0.2425	0.2953	-0.7379	0.7349	0.2363	0.0055	0.1386	-0.0168	0.1603	0.1698	0.9676	-0.0813	0.1522	0.0073
WID:184832	WID:184832 || IMAGE:795830 || MAP:4q12-q13 || CENPC1 || Centromere protein C 1 ||	1	-0.4162	-0.6347	-0.5055	-0.138	-0.4213	-0.3838	-0.2602	-0.3989	-0.0744	-0.0709	-0.897	-0.3624	-0.6346	-0.5088	-0.6396	-0.7587	-0.2668	0.4863	-0.6852	-0.6091	-0.3553	-0.5221	-0.6368	-0.9695	-0.6169	-0.5891	-0.7004	0.4744	-0.4371	-0.3038	-0.474	-0.6821	-0.311	0.0366	-0.3256	-0.7521	-0.4408	-0.7228	-0.4789	-0.6725	-0.1367	-0.7632	-0.6248	-1.0904	-0.5973	-0.2497	-0.3445
WID:184737	WID:184737 || IMAGE:826204 || MAP:17p11.2 || FLII || Flightless I homolog (Drosophila) ||	1	-0.2734	-2.6398	0.2774	-1.9674	-0.1155	-0.1318	-0.9526	0.0544	-0.8017	-1.1061	-0.2545	-0.038	-0.663	-0.611	-0.2672	-0.1634	0.204	-1.2354	-0.3298	-0.8694	-0.2043	-0.5614	-0.2831	-0.5794	0.0414	0.0955	0.5096	-1.6521	0.8187	0.4493	-0.4404	-0.0894	0.3156	-1.616	0.5119	-2.3699	-0.7014	-0.1956	-0.5017	-0.3553	-0.7061	-0.336	-0.4839	-0.9695	-0.4835	-0.7376	-0.4625
WID:184833	WID:184833 || IMAGE:898286 || MAP:10q21.1 || CDC2 || Cell division cycle 2, G1 to S and G2 to M ||	1	-0.0059	-0.5946	0.3108	0.5884	0.4086	0.2727	0.2636	-0.1064	0.3556	0.6551	-0.3377	0.127	0.1402	-0.5629	0.0876	0.0853	0.221	0.149	0.0579	-0.0538	-0.0404	-0.0195	0.0742	-0.2091	-0.0354	0.2729	0.1988	0.7095	0.0975	0.4442	0.1552	-0.2327	0.2221	0.6769	0.1932	-0.0765	0.7381	0.361	-0.1536	-0.1108	0.651	0.1478	0.3593	-0.0429	-0.0036	0.4153	0.4304
WID:184738	WID:184738 || IMAGE:487118 || MAP:3q21.3-q || AADAC || Arylacetamide deacetylase (esterase) ||	1	0.2688	0.6297	-0.1128		0.5849	0.1207	-0.0055	0.6519	-0.3205		0.3402	-0.2986	0.9791	0.5143	0.0342	0.1476	0.6541	1.0145	0.5559	0.1142	0.0203	-0.0116	1.2381	1.4022	0.0288	0.1655	0.2418	1.4867	0.7154	0.3767	-0.0073	0.2506	0.0133	0.6182	0.0534	0.9884	0.0448	0.554	0.0027	0.4401	0.4537	0.7329	0.161	-0.1955	0.0143	0.4897	0.6344
WID:184834	WID:184834 || IMAGE:774754 || MAP:3p21 || CTNNB1 || Catenin (cadherin-associated protein), beta 1, 88kDa ||	1	1.3432	1.5241	1.6968	-2.3537	1.9414	1.2146	1.7755	1.6527	3.1361	-2.1182	1.552	1.8089	2.277	0.647	1.3042	1.1012	1.2248	-0.8898	1.6078	1.2731	1.7418	1.3274	1.4903	1.3393	0.7669	2.1382	2.1313	-1.7173	1.7057	1.4468	1.8455	2.0866	1.3372	-2.1597	1.5301	0.0164	1.5248	0.8976	0.9975	1.0794	1.2011	1.659	1.5451	0.9331	1.5164	0.8722	1.6274
WID:184739	WID:184739 || IMAGE:687397 || MAP:1p22-p21 || ABCD3 || ATP-binding cassette, sub-family D (ALD), member 3 ||	1	-1.5825	-2.3971	-1.7729	-3.0813	-1.245	-1.3128	-2.1331	-1.6644	-0.2107	-2.708	-1.3362	-1.0994	-2.0237	-1.9662	-1.4776	-1.6271	-1.0996	-1.8778	-1.7831	-1.9503	-1.2673	-1.3777	-1.5904	-1.3902	-1.9259	-1.3205	-1.1956	-2.8693	-1.0172	-0.7976	-1.9265	-1.3848	-1.2375	-2.5133	-1.3285	-2.3155	-1.9727	-1.8154	-1.7015	-1.1798	-1.8376	-0.772	-1.5446	-1.2611	-1.3486	-1.6614	-1.2962
WID:184835	WID:184835 || IMAGE:839101 || MAP:6q21-q23 || GJA1 || Gap junction protein, alpha 1, 43kDa (connexin 43) ||	1	-0.6748	-0.8133	-0.4951	-0.7123	-0.604	-0.3631	-1.0495	-0.4224	-0.2159	-1.5302	-1.1137	-0.5124	-0.948	-1.2553	-0.871	-0.8527	-0.5691	-0.1297	-0.5481	-0.8913	-0.866	-0.6421	-0.8262		-0.6237	-0.394	-0.6365		-0.0679	-0.2869	-0.5788	-0.4773	-0.6597	-1.2135	-0.2913	-1.3543	-0.8991	-0.7609	-0.7658	-0.9024	-0.9737	-0.6758	-0.609	-0.8154	-0.8712	-0.5873	-0.7025
WID:184740	WID:184740 || IMAGE:897690 || MAP:12q24.2- || TRA1 || Tumor rejection antigen (gp96) 1 ||	1	-0.6798	-1.4359	-0.1113	-2.0555	-0.3772	0.072	-1.5953	-0.3136	-1.1026	-2.1245	-0.6313	0.2412	-1.5951	-1.0165	-0.1218	-0.6021	0.2136	-1.1013	-1.7832	-0.3246	-0.1168	-0.177	-0.7391	-0.6542	-0.6708	-0.1812	-0.3624	-2.0441	-0.107	0.5204	-1.3098	-0.223	-0.0125	-2.2876	-0.3633	-1.6013	-0.1824	-0.5947	-0.5791	-0.1349	-0.6802	0.2211	-0.6904	-0.6903	-0.6089	-0.766	-0.1825
WID:184741	WID:184741 || IMAGE:727390 || MAP:14q24.3 || PSEN1 || Presenilin 1 (Alzheimer disease 3) ||	1	-1.2198	-1.8881	-0.9754	-1.9911	-0.9272	-1.0158	-0.7686	-0.8436	-0.6021	-0.4797	-1.3046	-0.6769	-0.9718	-0.6838	-1.1404	-1.5578	-0.6668	-0.9628	-1.3171	-1.2705	-0.9387	-1.2712	-1.1387	-1.0258	-1.0116	-0.9557	-0.9812	-0.6865	-1.2975	-1.0064	-0.7726	-1.2348	-0.6731	-0.718	-0.9676	-0.3619	-0.9083	-1.2195	-1.8602	-1.1644	-0.9943	-1.2351	-1.0298	-1.6382	-0.944	-1.0135	-0.6163
WID:184837	WID:184837 || IMAGE:711552 || MAP:21q22.13 || CBR1 || Carbonyl reductase 1 ||	1	-0.5827	-2.2786	0.1571	-2.2934	-0.7686	-0.3204	-0.7387	-0.4301	-0.7932	-1.4166	-0.766	-0.4551	-0.9633	-1.6897	-0.2779	-0.5384	-0.2323	-1.3207	-0.7616	-1.1276	-0.6884	-0.8185	-0.6904	-1.5958	-0.4679	0.0636	0.1414	-1.8499	-0.1911	0.1517	-0.3281	-0.4869	-0.0349	-1.6318	-0.48	-1.3829	-0.8571	-0.8883	-0.6059	-0.7593	-0.7914	-0.4581	-0.7225	-1.5775	-1.1665	-1.2767	-0.6728
WID:184742	WID:184742 || IMAGE:236305 || MAP:2 || || Immunoglobulin kappa light chain VJ region (ID KPOLYC11) ||	1	0.3497	0.4058	0.051	0.1882	0.3914	0.1894	-0.1803	0.1896	-0.1347	0.1151	0.0441	-0.0844	-0.0564	0.0985	0.0943	-0.3247	0.2502	0.4952	0.0825	-0.2202	0.0907	0.0688	0.0456	0.4756	0.116	0.0756	0.4567	0.7158	0.4259	0.6162	-0.1676	-0.0144	0.188	-0.2649	0.0222	0.1902	-0.1227	-0.0643	0.1451	0.1322	-0.4102	0.3152	0.0459	-0.1267	-0.1178	0.2128	-0.1599
WID:184838	WID:184838 || IMAGE:83605 || MAP:2q35 || CPS1 || Carbamoyl-phosphate synthetase 1, mitochondrial ||	1	0.1645	0.3736	-0.0882	1.541	0.4331	-0.2837	0.406	0.2359	0.4922		0.0487		0.3596	0.0971	0.1111	0.3239	0.0248	1.1857	-0.2893	0.0775	-0.0218	-0.1414	-0.364	0.6875	-0.0101	0.0216	-0.1352	2.2258	0.2751	0.237	0.0273	-0.0352	-0.0092	0.946	-0.358	0.5571	-0.2303	0.3487	0.4587	-0.2021	-0.0504	0.4045	-0.4368	-0.0464	0.2195	0.4366	0.1535
WID:184743	WID:184743 || IMAGE:416803 || MAP:12q22-q2 || HAL || Histidine ammonia-lyase ||	1	-0.2722	0.5085	-1.9809	-0.8071	-1.1536	-0.4823	-0.147	-0.925	-0.6068	-1.1402	-0.5876	-1.5985	0.0182	0.229	-0.5557	-1.0237	-0.7157	-0.2434	-0.2992	-0.3246	-0.2377	-0.6024	-0.5409	0.2439	-0.6242	-1.291	-0.7997	-0.4758	-1.3422	-1.3781	-0.5152	-1.6188	-1.0253	-0.6605	-1.764	-0.2244	-0.6611	0.2293	0.0756	-0.3036	-0.634	-0.8184	-0.4235	-0.1356	-0.1098	0.074	-0.4894
WID:184839	WID:184839 || IMAGE:841059 || MAP:2cen-q24 || CAPG || Capping protein (actin filament), gelsolin-like ||	1	-0.8976	-1.6945	-1.2085	-2.1267	-1.4423	-1.5846	-1.3178	-0.8111	-1.4221	-2.0104	-0.8111	-0.6229	-1.3461	-1.6794	-1.5304	-1.2108	-0.7933	-1.006	-0.9967	-1.1612	-1.4438	-1.2926	-0.9375	-1.66	-1.5366	-1.1709	-1.2511	-1.8181	-0.8447	-1.318	-1.2383	-0.7775	-1.2072	-2.1115	-0.6181	-2.1473	-1.0608	-1.4282	-1.8139	-1.7729	-1.5355	-1.4779	-0.9942	-1.2481	-1.5586	-1.6687	-0.9501
WID:184744	WID:184744 || IMAGE:782811 || MAP:6p21 || HMGA1 || High mobility group AT-hook 1 ||	1	-0.1384	0.6762	-0.169	-1.223	-0.6435	-0.63	0.0324	-0.0226	-0.6719	-0.8914	-0.7	-0.2022	-0.656	-0.473	-0.1464	-0.4057	-0.5404	0.0005	-0.434	-0.3488	-0.3634	0.0637	-0.5658	-0.5437	-0.4744	-0.3151	-0.1426	-0.9629	-0.9139	-0.6502	0.938	-0.6367	-0.4475	-1.224	-0.8869	0.0227	0.1363	-0.6706	-0.678	-0.6565	-0.651	-0.6801	0.1755	-0.5714	-0.9121	-0.3042	-0.5027
WID:184840	WID:184840 || IMAGE:773301 || MAP: || CDH3 || P-cadherin=cadherin 3, type 1, P-cadherin (placental) ||	1	0.2988		-0.2194	1.0278	0.3784	0.0647	0.2428	0.5486	0.54		0.1541	0.1699	0.7561	0.2012		0.4857	0.3431	0.721	0.4063	0.5779	0.4163	0.6301	0.882	0.0338	-0.0523	0.0439	0.2501		0.3081	-0.2278	0.0917	0.2529	0.1485	1.0281	0.2994	0.8329	0.6312	-0.086	0.2606	0.1778	0.5934	-0.0351	0.4718	1.014	0.3916	0.429	0.9891
WID:184745	WID:184745 || IMAGE:840158 || MAP: || HK1 || Hexokinase 1 ||	1	-0.1848	0.5256	0.0307	-1.1331	0.3895	-0.0503	0.677	0.1966	1.4427	-0.7621	-0.0329	0.977	1.9291	-0.4608	0.4243	0.6529	0.6918	-0.2346	0.8148	0.5688	0.8775	0.1342	0.5482	0.4185	-0.0862	0.1798	0.2999	-0.6082	0.3136	0.0445	1.6846	0.2907	0.2657	-1.2004	0.4222	0.9094	0.6591	0.2374	0.0242	0.3508	0.3148	0.8064	0.945	0.0006	0.1927	-0.1706	1.3547
WID:184841	WID:184841 || IMAGE:950096 || MAP:11q23.3 || ARCN1 || Archain 1 ||	1	-0.3214	-0.8159	0.0734	-0.0653	0.0578	0.0974	0.2083	-0.1306	0.6539	0.6222	-0.0252	0.1359	-0.0567	-0.8785	-0.0253	-0.1152	0.1883	-0.0416	-0.104	-0.1648	0.0645	0.0709	-0.0633	-0.3416	0.0646	0.1741	-0.0175	0.073	-0.0787	0.358	0.1736	-0.2101	0.1335	0.1215	0.3119	-0.2643	0.1849	0.1455	-0.2313	-0.5462	0.0546	-0.1335	-0.1376	-0.3904	-0.4939	-0.409	0.1639
WID:184926	WID:184926 || IMAGE:307138 || MAP:11q21-q2 || GUCY1A2 || Guanylate cyclase 1, soluble, alpha 2 ||	1	-0.3242	0.07	-0.5136	-0.3804	-0.2545	-0.3491	-0.7851	-0.7152	-1.3648	0.2193	-0.527	-0.9993	-0.0978	-0.5317	-0.9771	-0.7145	-0.2559	0.3813	0.3849	0.1211	-0.0186	-0.5718	0.2018	0.2033	-0.9832	-0.7026	-0.3881	0.0242	0.3167	0.1014	-0.6166	-0.3644	-0.7077	-0.397	-0.4206	0.5569	-0.3998	-0.1454	-0.2094	0.0464	-0.7421	-0.1513	0.1245	-0.223	-0.6478	-0.2026	0.1383
WID:185022	WID:185022 || IMAGE:745343 || MAP:2p12 || REG1A || Regenerating islet-derived 1 alpha (pancreatic stone protein, pancreatic thread protein) ||	1	0.3373	1.3377	-0.3154	0.7773	0.4275	0.0346	0.1837	0.656	0.2994	0.4497	0.2031	-0.0462	0.9113	0.5188	0.3067	0.4114	0.3317	1.5158	0.6558	1.0844	0.1022	0.8405	0.421	1.0592	0.105	-0.0048	0.1113		0.2975	0.0331	0.0191	0.3172	0.2341	0.3816	-0.0049	0.6823	0.3435	0.8926	0.4679	0.5959	0.3743	0.2694	1.1741	1.0745	0.4298	0.3462	0.6487
WID:184927	WID:184927 || IMAGE:811585 || MAP:4p16.3 || HD || Huntingtin (Huntington disease) ||	1	-0.2439	-0.099	-0.2771	-0.0024	-0.1285	-0.2623	-0.3646	-0.2231	-0.7381	-1.6251	-0.2697	-0.4364	-0.3873	-0.8494	-0.7551	-0.8506	-0.501	-0.0384	-0.5199	-0.4597	-0.5483	-0.3771	-0.6304	-0.4223	-0.3524	-0.4634	-0.7385	-0.9913	-0.1735	-0.3177	-0.5854	-0.3387	-0.3168	-0.421	-0.3741	-0.5891	-0.5988	-0.6447	-0.5092	-0.5831	-0.7246	-0.7823	-0.1641	-0.5144	-0.2915	-0.117	-0.6241
WID:185023	WID:185023 || IMAGE:383188 || MAP:12q23.1 || NCRMS || Non-coding RNA in rhabdomyosarcoma (RMS) ||	1	0.3852	0.2261	-0.4059	0.6065	0.241	-0.1505	-0.295	0.3167	0.3403	-0.3118	0.0343	-0.193	-0.1203	-0.5962	-0.3628	-0.1292	-0.1659	0.3197	0.0165	0.1315	-0.2541	0.2728	0.0883	0.2945	-0.1571	-0.4147	-0.4588	-0.5214	-0.0216	-0.1196	-0.036	-0.1805	-0.0201	0.1539	-0.1673	0.0683	-0.1171	-0.1526	-0.0979	0.1108	-0.1374	-0.4438	-0.2312	0.0896	-0.4198	0.4508	-0.0633
WID:184928	WID:184928 || IMAGE:302286 || MAP:7q31 || WNT2 || Wingless-type MMTV integration site family member 2 ||	1	0.2624		0.0388	0.8124	0.1194	0.0807	0.3234	0.5694	0.5915	0.5121	0.0643	-0.1284	0.0736	0.0517	0.1357	-0.321	-0.0995	0.5356	-0.1403	0.2789	-0.0227	0.1919	0.5826	0.1208	-0.0503	-0.4229	-0.491		-0.2011	-0.0098	-0.1494	-0.063	0.2398	0.6492	-0.0516	0.2659	-0.0503	0.0676	0.2099	0.0121	0.3306	-0.0617	0.1539	0.3009	-0.643	0.012	-0.0538
WID:185024	WID:185024 || IMAGE:971276 || MAP:1p36.1-p || RAP1GA1 || RAP1, GTPase activating protein 1 ||	1	-0.0939	-0.7159	-0.2718	-0.2045	-0.5897	-0.6231	-0.1098	-0.313	-0.1965	0.2939	-0.2513	-0.321	-0.2976	-0.8027	-0.5852	-0.703	-0.5226	1.1404	-0.409	-0.5951	-0.5994	-0.3875	-0.3187	-0.793	-0.3453	-0.9307	-0.5841	0.2162	-0.4344	-0.548	-0.4059	-0.5467	-0.1926	-0.0137	-0.352	-0.783	-0.2457	-0.4527	-1.0774	-0.6896	-0.3325	-0.8498	-0.1784	-0.669	-0.9006	-0.3232	-0.2232
WID:184929	WID:184929 || IMAGE:327635 || MAP:9q34.1 || AK1 || Adenylate kinase 1 ||	1	0.7683	0.4518	-0.0925	0.4324	1.0464	0.328	0.3616	0.7622	-0.0112	-0.6094	1.2673	0.7987	-0.2031	-0.0371	-0.266	0.2282	0.3347	-0.0089	-0.3221	0.2915	-0.2115	0.4422	1.0034	0.969	-0.1354	0.3516	-0.2483	-0.2326	0.3723	0.5096	0.2063	0.9713	0.6453	0.3222	1.755	0.0563	0.1027	0.3741	-0.5222	-0.3135	0.5653	-0.2097	-0.0581	0.0657	-0.3975	-0.2356	-0.0292
WID:185025	WID:185025 || IMAGE:162199 || MAP: || PTPRM || R-PTP-mu=protein tyrosine phosphatase, receptor type, M ||	1	0.758	-1.6789	0.6574	-0.4591	0.1708	1.2221	-0.1491	-0.5491	0.2688	0.0769	-0.8021	1.2584	-0.0976	-1.6418	-0.9677	-0.4799	-0.1805	-0.3032	-0.2555	-0.5008	-0.2002	-0.2343	-0.9223	0.6359	-0.583	-0.2284	0.0465	0.6703	0.0515	1.0506	0.4863	-0.6676	0.5246	-0.1794	-0.4323	-0.1433	0.2886	-0.7973	-1.1288	-0.4045	0.1395	0.0401	-0.1645	-1.719	-0.914	-0.5236	0.0125
WID:184930	WID:184930 || IMAGE:301735 || MAP:20q11.2 || TGM3 || Transglutaminase 3 (E polypeptide, protein-glutamine-gamma-glutamyltransferase) ||	1	0.2012	1.1921	0.0054	0.8905	0.6319	-0.0089	0.1597	0.4429	-0.1617		0.1954	-0.0767	1.042	0.7175	0.3994	0.1161	0.6971	1.1269	0.3918	0.9694	0.9154	0.902	1.3755	1.1608	-0.1792	0.1333	-0.177		0.4408	0.4099	-0.1436	0.47	0.0528	1.1244	0.4079	0.7426	0.1217	1.014	0.6937	0.7131	0.5177	0.4631	1.1067	1.0348	0.3892	0.6048	0.9881
WID:185026	WID:185026 || IMAGE:461804 || MAP:9q31 || PTPN3 || Protein tyrosine phosphatase, non-receptor type 3 ||	1	0.1545		-0.3059	0.9099	0.2494	-0.1898	-0.4621	0.0475	-0.1795	-1.0366	0.186	-0.0778	0.5937	0.5651	0.5959	-0.11	-0.2596	0.6263	-0.1242	0.3763	-0.1775	0.1583	-0.5279	0.2104	-0.2575	-0.1444	-0.1713	0.2655	0.0817	0.1473	-0.5334	-0.1642	0.1406	0.0489	-0.0149	0.3867	-0.6213	0.8239	0.2458	0.1027	-0.0921	-0.0037	0.8006	1.0939	0.4974	0.1487	0.4438
WID:184931	WID:184931 || IMAGE:281003 || MAP:7p15-p14 || TARP || TCR gamma alternate reading frame protein ||	1	-1.3731	-2.12	-0.4621	-2.6637	-0.7575	-1.0109	-0.8642	-0.1443	-0.3793	-2.5144	0.9459	0.5615	-1.9258	-2.2526	-1.1842	-1.9071	-1.2507	-2.0177	-0.9639	-1.0953	0.573	0.0183	0.3781	0.4398	-2.1044	-1.4189	-1.0634	-2.6066	-0.8662	-0.9073	-0.6156	-0.164	0.4691	-2.7296	0.9502	-0.5989	-1.9392	-1.9475	-1.5898	-1.6832	-1.8141	-1.6009	-0.76	-0.9101	-0.139	-0.9267	0.5447
WID:185027	WID:185027 || IMAGE:773567 || MAP:1q25.2 || RALGPS2 || Ral GEF with PH domain and SH3 binding motif 2 ||	1	0.377	-0.9662	-0.0255	-0.5443	0.0828	-0.0351	-0.2732	-0.1896	-0.2855	-0.4954	0.1774	-0.358	-0.3181	-0.6569	-0.0731	-0.2627	-0.213	-0.3694	0.0049	-0.3968	-0.3837	-0.0805	-0.1389	-0.3338	0.0158	-0.2953	-0.1935	-0.8887	0.5002	0.2623	-0.0735	-0.4142	0.2153	-0.5744	-0.1859	0.1052	-0.1077	-0.1594	-0.2426	0.0641	-0.0546	-0.1804	-0.1515	-0.1828	-0.42	0.0907	-0.3809
WID:184932	WID:184932 || IMAGE:324437 || MAP: || CXCL1 || GRO1=GRO alpha=melanoma growth stimulatory activity (MGSA)=chemokine ||	1	-0.1301	0.4171	-0.4938	-1.1973	-1.4183	-1.4081	-0.5737	2.4138	-1.133	-1.2488	0.4323	-1.5296	1.2096	2.4563	-0.0978	1.8266	2.8366	-0.6975	2.9223	4.2931	1.356	1.7896	3.2422	-1.0762	-1.1265	-0.0483	-1.3645	-1.0596	-0.4973	-1.844	-0.4702	2.126	-1.2379	-1.2446	1.0313	-1.3886	2.01	3.5453	-0.4702	1.3729	1.3407	0.5912	2.3426	4.0688	0.0531	0.3961	2.1226
WID:185028	WID:185028 || IMAGE:431296 || MAP:4q21-q24 || PPP3CA || Protein phosphatase 3 (formerly 2B), catalytic subunit, alpha isoform (calcineurin A alpha) ||	1	0.3243	0.1202	-0.158	0.3015	0.2698	-0.0108	0.1972	0.5186	0.2779		0.2573	-0.1076	0.36	-0.1949	-0.217	0.1559	0.0094	0.7924	-0.0063	0.1445	0.2832	0.1708	0.3114		-0.0159	-0.0272	-0.3982	-1.5785	-0.066	-0.1884	-0.1793	0.0528	0.5262	0.839	-0.1019	-1.8839	0.142	0.5825	-0.5379	-0.1899	0.5871	-0.2438	0.6555	-0.2171	-0.4679	0.6065	0.6456
WID:184933	WID:184933 || IMAGE:428756 || MAP:2q24.1 || GPD2 || Glycerol-3-phosphate dehydrogenase 2 (mitochondrial) ||	1	-0.1476	-0.9558	-0.1011	-0.0268	-0.044	-0.4149	0.2075	-0.3389	0.135		0.0304	-0.3524	0.1992	0.0956	-0.5181	-0.5598	-0.2372	-0.0378	-0.1614	0.051	-0.4999	-0.1919	-0.1364	0.0798	-0.0298	-0.6111	-0.573	0.8676	-0.2663	-0.3674	-0.2376	-0.6143	0.2938	0.4785	-0.4291	-0.1923	-0.1727	-0.3492	-0.4168	-0.3685	0.4454	-0.4811	-0.1214	-0.0534	-0.6344	-0.1248	0.0251
WID:185029	WID:185029 || IMAGE:362926 || MAP: || PRKACB || protein kinase, cAMP-dependent, catalytic, beta ||	1	-0.2996	-2.2143	0.2265	-1.3423	-0.3125	-0.1505	-2.0307	-0.1473	0.3749	-1.2671	0.3808	0.2205	-0.3615	-1.6691	-0.9572	-0.7083	-0.0503	-0.6767	-0.1745	-0.3005	-0.1898	-0.0945	-0.0179	-0.4079	-1.5364	-0.1642	-0.457		-0.1993	0.0591	-0.3311	-0.0461	0.2587	-1.7656	0.7249	-0.9316	-0.1792	-0.8515	-0.8919	-0.7346	-0.3332	-0.4014	-0.2126	-0.8706	-1.2494	-0.4943	0.3235
WID:184934	WID:184934 || IMAGE:488276 || MAP:1 || || CDNA FLJ12742 fis, clone NT2RP2000644 ||	1	0.2858	1.0031	0.0798	0.8221	0.7371	0.1178	0.1374	0.6073	-0.4535	-0.5085	0.2645	-0.1956	0.844	0.8652	0.6682	0.4582	0.3137	0.5957	0.1888	0.8529	0.4251	0.2196	0.7479	0.8997	0.0666	-0.0169	-0.0936	0.8235	0.3833	0.4674	-0.3704	0.5018	0.3065	1.0342	0.2278	0.9523	0.2159	1.5542	0.804	0.5898	0.358	0.4013	1.0002	1.1109	0.3983	0.6593	0.964
WID:185030	WID:185030 || IMAGE:284001 || MAP:14q11 || PRKD1 || Protein kinase D1 ||	1	0.3101	1.1534	-0.1524		0.5206	0.0219	0.1314	0.6549	0.0294	1.1145	0.3008	0.0113	1.183	0.7	0.3829	0.7544	0.4664	1.2341	1.3446	1.5469	0.1941	1.2879	0.789	1.0671	-0.0207	0.1055	-0.0908		0.2937	0.3468	-0.1271	0.6036	0.3391	0.674	0.2339	1.1649	0.182	0.7878	0.0541	0.8055	0.4874	0.2272	1.2299	0.9289	0.4396	0.6421	1.1583
WID:184935	WID:184935 || IMAGE:365826 || MAP: || GAS1 || Growth arrest-specific 1 ||	1	0.3443	1.1822	-0.2544	0.6785	0.5587	0.2253	0.1624	0.5519	-0.3925	0.2837	1.1997	1.0739	0.746	0.576	0.0404	-0.6934	0.0325	0.6001	0.1507	-0.0866	-0.0916	0.5285	1.3206	0.3606	-0.1631	-0.172	-0.7086	0.5924	0.4575	0.501	-0.2428	0.42	0.2925	0.3231	2.0338	0.4545	-0.2511	0.6411	0.0878	0.5696	0.1098	-0.0838	1.0108	0.7952	0.054	0.2402	1.782
[truncated: 15,854 more rows]
[truncated: 1 more columns]
